# Supplementary material for: Dataset of Bessel function Jn maxima and minima to 600 orders and 10000 extrema
Source: Data Brief. 2021 Oct 30;39:107508. doi: 10.1016/j.dib.2021.107508 (PMC8581507; doi:10.1016/j.dib.2021.107508)
Supplement: Supplementary Data S1 — Supplementary Raw Research Data. This is open data under the CC BY license http://creativecommons.org/licenses/by/4.0/ [file mmc1.zip]

Archive with 1 entries (1 files):
- BesselMaxandMin_9_24_2021.nb
