# Supplementary material for: Dataset of Bessel function Jn maxima and minima to 600 orders and 10000 extrema
Source: Data Brief. 2021 Oct 30;39:107508. doi: 10.1016/j.dib.2021.107508 (PMC8581507; doi:10.1016/j.dib.2021.107508)
Supplement: Supplementary Data S1 — Supplementary Raw Research Data. This is open data under the CC BY license http://creativecommons.org/licenses/by/4.0/ [file mmc1.zip › BesselMaxandMin_9_24_2021.nb]

(* Content-type: application/vnd.wolfram.mathematica *)

(*** Wolfram Notebook File ***)
(* http://www.wolfram.com/nb *)

(* CreatedBy='Mathematica 11.3' *)

(*CacheID: 234*)
(* Internal cache information:
NotebookFileLineBreakTest
NotebookFileLineBreakTest
NotebookDataPosition[       158,          7]
NotebookDataLength[    395476,       7483]
NotebookOptionsPosition[    386697,       7330]
NotebookOutlinePosition[    387128,       7347]
CellTagsIndexPosition[    387085,       7344]
WindowFrame->Normal*)

(* Beginning of Notebook Content *)
Notebook[{

Cell[CellGroupData[{
Cell["Bessel Extrema to 600 orders and 10000 extrema", "Chapter",
 CellChangeTimes->{{3.8414918861525707`*^9, 
  3.8414919032433996`*^9}},ExpressionUUID->"85b3212b-ecf4-47f0-9c48-\
1142f208bfcd"],

Cell["Nicholas Mecholsky", "Text",
 CellChangeTimes->{{3.841491904926525*^9, 
  3.8414919080439725`*^9}},ExpressionUUID->"00ff9f00-d593-4609-ba3f-\
57f4a1e7b80d"],

Cell["9/24/2021", "Text",
 CellChangeTimes->{{3.8414919112945647`*^9, 
  3.841491917236625*^9}},ExpressionUUID->"1ca076b0-cca6-4af6-92db-\
986d7fb83df0"],

Cell[CellGroupData[{

Cell["Background and Method", "Section",
 CellChangeTimes->{{3.758978677955429*^9, 
  3.758978685456049*^9}},ExpressionUUID->"9930d8ed-15a3-406b-85cf-\
1ac942b9b67e"],

Cell["The Bessel Zeros are tabulated", "Text",
 CellChangeTimes->{{3.8261990579325905`*^9, 
  3.826199068199133*^9}},ExpressionUUID->"8c6c52be-0824-4818-880d-\
cd1241f4bf49"],

Cell[CellGroupData[{

Cell[BoxData[
 RowBox[{"Plot", "[", 
  RowBox[{
   RowBox[{"{", 
    RowBox[{
     RowBox[{"BesselJ", "[", 
      RowBox[{"0", ",", "x"}], "]"}], ",", 
     RowBox[{"BesselJ", "[", 
      RowBox[{"1", ",", "x"}], "]"}], ",", 
     RowBox[{"BesselJ", "[", 
      RowBox[{
       RowBox[{"-", "1"}], ",", "x"}], "]"}]}], "}"}], ",", 
   RowBox[{"{", 
    RowBox[{"x", ",", "0", ",", "20"}], "}"}], ",", 
   RowBox[{"Epilog", "\[Rule]", 
    RowBox[{"(", 
     RowBox[{
      RowBox[{
       RowBox[{"{", 
        RowBox[{"Red", ",", 
         RowBox[{"Point", "[", 
          RowBox[{"{", 
           RowBox[{"#", ",", "0"}], "}"}], "]"}]}], "}"}], "&"}], "/@", 
      RowBox[{"Table", "[", 
       RowBox[{
        RowBox[{"BesselJZero", "[", 
         RowBox[{"0", ",", "n"}], "]"}], ",", 
        RowBox[{"{", 
         RowBox[{"n", ",", "1", ",", "10"}], "}"}]}], "]"}]}], ")"}]}]}], 
  "]"}]], "Input",
 CellLabel->
  "In[750]:=",ExpressionUUID->"9de81705-4fd0-470d-a38b-32df3361a03a"],

Cell[BoxData[
 GraphicsBox[{{{}, {}, 
    TagBox[
     {RGBColor[0.368417, 0.506779, 0.709798], AbsoluteThickness[1.6], Opacity[
      1.], LineBox[CompressedData["
1:eJwVl3c81f8Xx0kke5Sy17UucbkqpN4nUYpvQ2hJkh2SVJRoElEqMktWCVGy
R2/zXtfFtVc0jEJGIZn5fX7+8Xg9fN7vc17nPM/5fMjbX7BwXMPGxvaUg43t
/7+fB9hzaTvE7wr5t0r8TKGaNjnzY3J+iG32hMk4oVdpH+/IyYWgH65DYu8J
LfCk4B1P9xNU38p3+SChn1eEy3LKxSKfZyF2Nf+mkMaUw8NV50R0Vehkrwih
+wVe/FvuSkYSD2mD+itTiPRq/bbFpTRUZmYXoL88hdx3Xvb4K/sGRV9kzxJe
mkIf2r+mzu7JQvOCjZ5VC1No8bx532/nHNQmocUwm59CL9n7Qv6avEdNDn3l
b+emkHHjY6W5rlz0Ibb10MjsFBqJ2Vc565qH9ugdv700PYXCHFZsZpbyUdCD
5eM/fk2htiWXyF+yxWjtfwfW7B+fQlfoMpSp9yWoeX1A/8fRKSTxtJ05sacM
DXMNe/D/mEL2ZOD46YyRTNTNKt1vU2jN0jXWrH8F2nTz7mP+z1Oo/auV9KxJ
JWKZnlTHvVPIN4u3eLqrCvXf3d6d1TaFDjz5zjX9shr9WTgyP8KaQlK+lZa/
XWuQ81aHlRXmFKrYc/XX1FItmpR/35ZbPYXWfRpQmZBloNTV6+Gm76dQd0X5
5fERBjKKHs0xz5pCGa9iqn++r0e30hQW1F5PoYPeB8+M7WlAA4+3KXslTKFn
60ue/XBmoVuwn0vj3hTKu3rA+9LmZhR6NdB3MWAKJYxtF5/xb0bbdYwck32n
kGeziPO0SQtyNo7uDzg/hUQS6tb87mpFCieUU84fmkJLAgVvvAzbELfo5d3r
TKfQ0K2Uw79etqGa4jbsD1OowDngxZRrO+o7WB75hzKFTlJ1DSaXOlBxiN82
OaEplFSfePGnbA8Spdb/daJPotmYfPKXsB7Ub26q0F42ifY6MwdbF3pQ/bbR
zI25k2ic469VSVsv0qOQDMQSJpHezoMGIcF9aOex2WFBz0nUnLO8RmXqC9p1
soa+tH4SiaD1tvyaX5FU6+6EkuUJtEM50iDY4Svyl9P1OjQ1gR7Ovpm51vIV
LakIPFhqm0C6jzsc7TO/oUHdY8128RMosF7jgPaZQfSIN6T3msIESn9fqJwZ
NYh0AvZwp4tMoNYYIw6lhkEUe21a6+2aCURyPl62WX8I/T2W+xcNjKN6jrua
bKLDSP3LsPGDxHEktvOTCIv2HbkKm9d3i4yj7JyQT+6aY+idLu470z+GxkTG
wg6cHUNvi6K4qPVjSOXKgV2qkWNol37osx8FY+ilIW/S4MIY6t/T6vfn0Rh6
wghzOln7E5EEZI+kwxi6Mvjo9z6bCfSifKvgg4RRlMjLvCNs8gtpuMX8skIj
yBm1xI57z6A9sqNWagbDiC15ruTTgxl0sAXEN8gPo5i1Un31qTPobsz36J/r
hlEdw0nmTecMmjM+dO1sxxBStVxOdjSYRVe3vK3wuDCERlxUsj6z/0EqUlRp
ystB5PbkxsfmiDmU8t+epcQ/35DnsNpgXvYCGm+kOWn86UM88ndVvuixQXeu
xtWghHpUZ/hYK8CEDZ7V9dy4qVqPgo6/2C5twQZ7pvbaPs1joDURRftOnWcD
lb9fGVyNdWjx37hz13M2GHidz22wSkM/+6zSWWvYodBhZiLAtRo1xKioVTSw
w2DomW9v8ovQQyEmOcmOA04w6xfXnbuNi7dL5x/05IA7XIIe0+4heMj2Alq+
zgGa2uwrLL0IvOOtqOWxaA7Y0xQcHLw1Go/st7nB38QB7k1ranWCk/GeOxMs
vx1r4bmASyCvwDs8/0fwsoUYJxT67VDjEirHitL2q6uKnGBStE3EoKccHzTO
C3mrzQmBOnvaIpM+4rQnx19w/8cJN295Pe/bVIEttJLoH+9wAoWcac18WYnf
uuhIqP/mhC1dbqIGz2uw/SdLzNHABXd6HyR82lGPeeK/eVzs4YKL+T/K+SLq
ce5JT6kv37nAeiXnfeVgPeboDfYrYV8H3uSfC3khTJzaXUK9uH0d2CwP5Oay
GvD3Drn0z8nrIL1DbiV+Dws/jHprbf5uHQS+sFdtesTC26wMOEvK18HodZuT
/p9YOLj9qH1U9zq4N5t2L02vGau2BUmZC3DDqJdkqQWzGbs1j0cU+3GDzdfm
1/ODLVgkwg+pBHPDUL1afDdnKy45xDUZGckNwa1iBy+ptGJelqyZVw43/FW8
pdft2oqzGi04VYa5gVvPesupn614sr7IL/Lwevg76asj960NPws1UV1jux5s
L6q+jf7XhncdaO28cH49KF6tN6NLtuNHjJ9Us6D1sH/Gy/GgVTum1MlMspet
h5On5vbM17Tji7V37S+o8MC58oL8F886sMzQXq45Kg/wrb3/5vPbDsxcsz7D
H3hg66NC1881HVgJwn+HnOCBvVcHV6SmO3BPSdTN1Ac8cN7K5UTk/k68+92r
Fz1TPLBN7WCuzXgnnmxyMbJb5gFq4of5iNVOHD9B/v6dmxcGT7xec1ekC/8h
52yZleeF0gpT7Vfbu/CbtMIyAUteqH8tR+8J6MLC8XW9e4p44Z7anYU/bN34
Y3FoQH0NL/Tr3JsSFurG57vNFY608EJO7ITSuEw3rt3Y4mo7xgsvj3mYfNrR
jf0ieuZ9pfigv7mIK9W7GyvnxCesqvKB4NquD+8Du3Fb42kI2soHvfr9j2+E
deMtvAPBTw/yQXR+9cChtG787d6YWPZNPpi9Os3xpa0bP0zNKtEN5wPOzld2
nz934x3VnralsXywxZ2NLWG0G0exzaTV5fLBJV4rcYt/3Xj/9SXdwSE+2FBq
YJ1B6sFzseXdrr/5YOq6tkPClh6cUhTo/2uFD0SOPvlhvq0Hr/zhqFkR44fA
0ryLo3t78HsvvqOb9/ND7KN1r4Qde3BDnKjfW2t+aObBN0Lde/D3GolEIwd+
EGsWSy+41IMlxNV+ugfyg+X9mG1qt3qw7h6K8Jpwfqi9eK38QnAPPuSxfXt0
HD/sWDnf5xreg+9WmtypzOeH6ffRWn4xPfjFT/M31tX88G+tZNjD5z24aKMl
62czP3BmopZjyT24FZ36c/MzPyiJDW/oeNWDJ1ztJcXG+cHHJN6DK7MHc0e6
7s5c4IffHsnTP7N7sMJHL2dYJwD5SWOl93J7sOHI1fCODQJw+rLoQFt+D7YW
CfzgpiAAn1LOB3QW9WAvw6CeVS0BqHj3KyO8tAeHOoWvRu4UgOf3D95eKO/B
qRGRSmQzAViV/SIrUdGDcUm8GT4uAPFCGYlTlT24dyj5oqWTAGBdB5lr1T14
ViAjevSSADzcfaG4uKYHC+i/Lw+4JQDsZ3oeZtf2YNVzRYOijwSg9qNN+XFa
DzYKx+vfJAiAkfYZhyJC2xTStHZlCMDvot8pjYS+8q3Rqq1QAKykmhNiCP2Y
t+O6S60AyF6x8xIndNbWvqSVVgEoq86Fw8T9tDOD9CdfBeCi903KTiL+15Cx
CZVJAagZUz/3taoHL374LVq+JADGEhXL+kT+Gz7P61usF4SapSn5A7gHa3Kz
2f0QEwQVGbF5IcK/qc66IH+SINio6aY9LOnB52wEsoR1BOHz2elD1YU9OCBo
Y+srJAjd5ETZnLweHPNOan7Hf4JwPEjT0OI9wc9adWMnF0HgEPr37+Mbgh9N
Hbely4LgzDw9fz+tB7Od0I+IuCMIdWqfh3iSevDWt/v6Sl4IwkXOe8bbo3vw
4a6Daw5nCYKa9aDgwOMe7MZurTpcLAgPepsDTMIIfqwcfAQ7BGHiTsG/bTcJ
fgLPx6UOCIKj3YR7rV8PbnvjXaH/SxCsy7X0+Qle1wYCVy6nELizq71lOPRg
4Q3Gsf58QrDTXrRw1+keLPNmn8Y+USHgWn9h0MOqB+u1HbTokxOCyvF4zyXj
HmziYjH8SkUIrIJv65407MEWK1a+FzWF4Okox89L1B7srnL6BZehEKzUJf3r
luvBSdfPj1GOCcEzbuqHC/PdmFKxfj74tBA87OSTc5zsxhVr0zm/nBOC5nc/
emSHuvHX8CG5cC8hODb1+ddwUzeWeXn62GiIEIyVcI0VJ3Xj7KElB4gQgnzZ
NYufo7rxTrU47+hnQhAr3NBbH9KNbXI7w01ShOCJ7ufuv17dOK7mUE1SmRCc
mJRxzDLsxuT1ky3zVUKw5ciHZ/xa3bj4v7AvhxhCMJBL0tsu3427O+sWVzqE
4OL9tclDa7ux2Ohu7ZNTQqBjsYMvm9GFn/DrvhBREIaSkdLTGvu7sIJFa6ar
qjD4htknaup14ffPvIorNIVBozehb1m5CzfLvm333CEM1vmGBv84urCAjjIv
01IYBu6uqsWXduJQ682+d4KFQdvimZmPfCe+nbh8ZHZcGHq/mri4MtrxYUrR
RfUZYTgspJHQm9uOZSovPbZfEIavulffyie045KBseZmThF4b7r1ko5nO55W
6jn0VkYEqrbu/eEo1I7ts/L/czosAudWTmke/q8N7y723N/9QQS+Xv1Jks5s
wWxtX6HsmiisP1rU+R9/A747+jHp2i1R+K293WhPPROvZ3u+Rv++KDjQOUbY
gplYZMuJmvwoUViXP8nbvVqPlYJb9uW8EwXz+A8/eKcY+MCOqoPJ30Vhi3K2
m2ENHT9NSbG5b7EB/uyy22d3qBor+zj5WpI3wsBhq/1UjTw89CfamrdcDE6W
efBZymSh5N3US/3VYpB2+NuzEIO36Ex406OcejEoGV0Q22idjXpJnIyj3WIg
l82t/NjkHWo56r0jYUYMdkb92Wp/JRd9fG8ut4W8CU5omXa01RagaA/2sYPR
m0CFmEUjEYwsixO45F9sIt7nVZprn2IkwqmnOJO6Ca6FGJ5IXl+BHiZ42kTn
bgINsRMzMiEV6C7zU9OXxk2wLsV3du5uJfJSK/jgtXYzXBH3fR9zoRodGHa7
8eTiZnh/ofNrMB8d7b2hmGXsuxnOPGEczTGiI6ONfb1zAZuhcmhfS5AvHRmY
/Kd3KmwzpPzVWtgzSEfkNK0ZxdebQS718aPRvDrE6zjrkt+3GZzMjrz0M61H
3CtZ0c6Dm6Fmd+B/rn71aG2UI018bDNU6GdnsmfUo+WaTsWAv5vB7PIjOpmH
icZJxZ/3iojDpUm+JgsaEzUM3bDs3icOl91KVhK3NKI6/213Qg+KQ6GvSdvo
8UZUs2HqvaGVONj5ZnF03mlEZcZ2gkn24pBiv3ttZHcjyko1qne9IQ6yPcyM
hBtNKNxhHSzlikPs03DTqHwWCl3Gnm+LxaF+vLbxUy8LBUX6Pj9TQcQ/Ve+M
V1kooGZ0sbpRHC4mXDqmSWpGnqSG/LARcdikJd5wya0ZHRyKUJeRkYCiqPd+
tyaaUYP6ULsNSQIuze2+PbPUjMwubQ+IJ0vAVp2rhXo8Lch0zefmzdslQD1c
38xQuQUZyalfET0sAUadf18r2bSgCucAWQtrCfA2C0vWdG1BKKelLsJGAqSL
yiR5rrQgw12+kgKuErChTmyH3qMWtNWmtoL7tgSwtfdIX8AtKC9ls9u++xLg
IH95cT2zBen8PC8a9FACotdrVV/pbEGa10ScOOIloPjyXFfteAtSjTnD+++D
BETd6T+jt6kVSbUvWM0MS4B9UGW//blWFCf536r2uATcua5SvdG9FYmfe5nu
NS0B34s+V8X6tCKx6b1LE/8kQGWFfXzDvVYkJBT5cmSTJBipFM93prSih8d+
7FeRkYSBsh2VwpmtiD/RYMaRJAlcq/0O0rmtiEfzm8kgRRLMgtSUXxNfCxzm
mj/790vCwakKzrvdrej201uRUoclIaNGQtzkcyti+9S+85S1JFybJQ91Drai
ZdfrEd32kpBdPhvtPtmKrr1v0t/kKgmRO7hueM20ooV5+UGrC5LQVHJDxGS+
Fc0F121tuy4J9yIFzO3Y25APS/KL8G1JoHXOTL3ibEMzYhfuH74vCWvLO/d8
XN+GfqVt/NQYKQlyZaOrtsJtyHPC5S5fPHFe6Nj5kQ1taEK3bItZkiS4mxmG
G21uQ2PV9jfr3kpClErSqotMG5J93O32ME8SOG3X0S/ItyFL24NWlqWSAG4r
K7tIbShEvQZJVElCnT41o1O5DX2c1yd/rZOEc8yplm1qRD61ORtesSTBjVPY
/4x6G1J9qrR6vlMS2gN43x3e0oZO28WPavdLQrP52GUerTb0ZItw+99BSRBp
PNgZRmlD9MWgj+VjkjBxwau3S7sNLdOX0+/8loSYG1JhP3XakHaU99P985Kw
8jn/D53ahpzsR24IrhL+v+oqeOi2oXgtW5cOTing+KMs/YnQzcttFvF8UrDd
L3taeGsb4qrfv/OsqBTwXLyd83+9IxqrqEhIwYP9k3a9xPNeDltFJuSk4E1E
ywZ3Qr/SzlzOVZGCssLEHhoR79M/uR++mlKwQj/zcYzIR6jhWcuurVJwXDqr
9f/5msTyla01lAIhmVzlh4Sfa063X9UbSUHKpDaTn/CbQ52PiNgvBVaqAS3W
RD2G2DyvWx+Wgn/3r5u5EvUSbxp0lDomBXvTX5qZEPU8GH/i8MBpKTBM+TM0
RtT7jgvLIN1BCjY3iqqfJPpRtNVEyfO8FJjYKOk8Jfo1saZUUNdbCnZtGBZ4
RvRToZmyuOArBft+P++0l2xDYW5SrHtBUmC2aS7gJMFD5fYnxWbhUiBjvRB2
T6gNza3lThWOlIIn02Vfr/G1IbvEGd/nSVIET54lNRxtKMrd9dy5dCm4GaDr
Lb7aiur1v/ynliMFU5yubXqLrUi3vV4hv0wKBtI+L3VNtSLXJOC/Xi0Fjn22
C8fGWtELz4K/UC8FEqZMvpShVsS9PrmhoUsKvmZ8/xFHzE//Tr8rQ9NSYPx1
OHvDx1Ykwjtll7FA3H/tQ/SvglZk2u1g5sUmDRo5HiExOa0o1/uw3DK/NGgZ
H+b972UrCnqtUi+qJg3v0qaQeWArKvV5ntejJQ1mg/cVw660ol+7RRMTt0lD
/2cupViPVnSy798ldWNpEJQRFJM81Yo0hTul95yRhgi/x5+qqK3oe/j321GO
0sA7UOYrT25Fz3n+/vhxXhruOdo3Wsq1Ir61m3PDfKXB3RwrGPC1orG5E3s7
H0tDPNcRA46BFpTW1+/pWiMNeZ3P9bPvtSCbE5NtpfXScF3OoNzFrwVt6Pyn
J9BCnN/2VX/RvQXdZslyfOiXhtCmU6XJR1uQXdXZ6OU5aXCJ1tslINuCpNKH
8SM1GRA1lzxzKbsZtZPmSANaMiBYdPjpu8Rm9CCJK1R3mwxEmzfZ0COa0WKc
imWPkQxs+Xje/rZ3M+oOdx1RsJEBBw3aFqpuM3p6aUKo4KEMdHKZ/z18loV4
0J+zfTMysOShfeiCTCPy3a3KXbAoA7MOGk6s2Qb0fc+p7EfsshDL7tI4WN+A
qkwrF40EZeHYj/gP6lca0DWL8KdvyLLgcSJ20z4GE/10VKq9clYW9obv2Ktq
X48awqxUhVmy0CVmGfbMno72TZz8q2AlB5b56xIFKipQd5UD+0kNeXiYtW23
WMETol+9Eje05OHkgeuPS1Yj0LrKQ7ovdeShvWBBjufpQ7QNGzh/1yP+vvub
rkFpMIosFWr0NpGHiOSZ8zryPuhQXlnMA1t52GwwunpL7RampW2glEfIw0D3
CnXzxyScf7/GVu6PPDRM3+eZq8vH6QeYm4Pn5UHqkOz5N7oFOI6vtXViSR5G
1N31uF8W4JsRX/aWrlGAw1/+Paq+XIjNYxY1rYUUIGFOOE9YuhgPvKasPlBX
gCHj4TrRk2VYgJ6Q+PesAvTlN9E376nE7CEpJ2wdFWBziHBRvHclnj2QIVrr
ogDixW2eg0mVuKepMPjJBQVQ1uQBvFqJUztbL2y5oQC/at/zxRdVYYPv3HAu
RgGKsyzfXpOpwU6cl782NSmA56xK0sdCGpaQZXQttSjAG6dkvrN9NNykJ81S
7VAAywS5rGo2Ot7mXlt++5MC1PVrmtaZ0jFX28b4bSMKoKpz8Cytg47TXhZY
vWBXhKEX1wqPDtbh4yU8/zHXKoJc1FOXDg4G5mu3NZ5fpwhpzpkvRUgM7LNu
HdVCgHj+VNuTj+cY2NjzmBCXpCKEyYbId3xh4KEd8/UeuoowSI2zrKmvxzFW
5lVx2xVhNqMl78v3emx+4WUx3UARbrf+Ts5dw8R5yabp8rsVgS+X1zhAn4nv
ro+91/GfItySZd18lcLEpC592OmsCApXmsL53Bpw96/w7W5uihCuZnAn+FYD
DuMZ0Iz2UASZ6f8YBTENeHZnqPTvS4qQb+32RJvWgGtSexdTbyrC2KXZQ0+l
G/E57+v5fHGKUJwnVjBY3oi36XzOV3uuCBFaVbM6zY2YZxoK9r5UBHvZx6Lb
Bxrxu4tchTdfKcKPKYPLpzmb8LLX46LZXEVASmahsqZNmEWZLRIuUITdPi+C
RI434eRf1sWaxYpg6r7qX+zchPd7SZW4YEX49fr+tEJQE3524XVpH1MRKga9
zp3FTdhVi6dsoUkRol98Cf/d0IQNp9zLxFqJ+ME2i7q9TXjQU6f8cLcirMQY
mnXMNGGKZ/nHmiFFmJvf0+KnyMIcmnL42w9FeCZcxZusycKdE7fxvzFF+MaK
++evz8L+HqYVer8V4fnMvs4DB1mY4d5WmbWiCByTibPGPiycoLGtisFGgnUt
k0/Zb7Cw13hM1XcOEqjLmkV43WNhMXfbajkeErxsNr/pGMXCo+qV1Tv5SbDt
QavjzwQWLvupWHNSiARWJsphiqksbH9+tCZSjAR2Tb+CMt6z8FZ189r34sT9
qaJHFwpZmPtndm2TFAnKwebQYjkL92UI037KkmA984Lf22oWznHzoXErkmD8
ehZLhMHCt8ldNCVlEriGqx0hN7Gw9Zg+3UiNBN6bCldmWll42XWV7q9Fgmzn
r73PP7EwS82+LlaHBGKiRQIBX1g4ebSmrmArCYbGNvkIDbLwlTcqjDY9Ejxb
c17A6jsL73cNZfzaQYK+pPZvZqMsLKU2weBHJNglR5mZ/cnCv0YO1ZONSMCP
hUwPT7JwdXpu/T4TEpTeqvx++hcLP3PZyHQwJUHgWpNO6WkWdlX1Zd4yI4HN
ESuZiBkWNhzpZb44SAL/D+foebMsLJi+s6H0CAkm78f0PvjDwgPOLxu6LUnw
XqTt7MY5Fs5X4Wj8c4wEGnveOB8h9P0fjo0ip0jwN9T5LyK0zeu6Ri1bEnCm
Ckl/I85rOas3mZ8lgeap08O6hP7sKnvhrQMJWhXHkxWIeGHuokICLiRQ5D93
OZ/Iz+DCuvee50lg79RxYYLIf/Ti0hGWJwloNkde1RP+YnymprW8STCS8GXL
f+MsvPfq4NOIyyR4+vu21GWiPrN+Xbq/fYn+fNkeYkTUL8Wf2XHEn+jf7tkH
+QMsbBGIr+QGkqCn+9XOps8szHb7wybROyS4PbatKKyXhbPvvi66FEQC4fo7
Yr87WPh0cPyJ9hASJJ138FlqZmG+0EeLuuEkGJx6NZnJZOGSsDvxUREk2Kgp
lLKGxsKbnpzvt44m+JzU25ZSzMK0yDMBhXEkiHY7ZDWRy8I+0UdlN78gAdzW
1/qcycItCTvO9qSSIGKu6EUewevNRK01BukkkNm6zz8ukoU1kxVT4jJJELQS
m6oSxsIPXvMOn8oleB8cvaB3jahXxuq9snwSrG32si/zYuGRrBll6WISyKY0
7RpxYmGT3E8unzEJFiJ8bPUsWHi1LHPcrpEEaUfsBTGJ8IsTwyubScDVwCkX
vJnoX9VTTYV2ElD4fe7N87JwMf2612AvCeTfvd/Y/bsJX2o1m3UcIUGySs3U
o+ImrNCBomg/Cf4pdsbpGU24uYu6TWWKBKkyzk/PxzfhLf2SviN/SKB9JnXt
7PUm/OPHzyU3DiV4xFBOEtEn9s3YlwQmlxIM+0hRQlSasPFE204NHiVIfGUb
k7WxCSdNlwZOCCmBTtLg7OKvRnxq5QGHl4wSHHHmEyxPacQsEQ3ey/pKcHj0
nLToYgPe5eExGm+oBD/KX6gtDzXgbHo2vQopQTStJfYlqwE/9Ne+K7RXCWQL
spKkUhuw+fdtK5kWSrDV3cZiZH8Dri/ePTVwnriPYmTOHcLEBhvuNK6/oAQo
Mvso7QITZ3jWZFK8lUDljtzMHmsmDlHc5xLgqwRyvmmSgQpMbBpu/k38nhLY
mo5JrxTW41q7Y22HXyiB3vBZ4ZNdDKxbGvP+apISaNjUvtMtYeDUjb2PXqQq
gVvxl+y2BAa+W29jPp5BPM+q4LU7y8BGuva1wYVKMPChx7j0Rx2uWOdR+LFZ
CYJ/5BjVjtJxafbteA0OZSh4Pn80vLYWc5lbSURzKQPXkx30yBe1+MioSiw7
jzIM9F/QO3e1Fv9QbHzWKaQM4X6c/6xVa7Fo7KYnN2WU4c9F12evg2vw+TtZ
99v1lcG2dU31ScNqLHm887K/lzJ8iy188PhWBb7OTj7c0K8ME5dmlTq18zFP
3zVTzzwV6KCR/D8PhKFtV9/wPypUgbHS55PjtY/QWZHu1pwSFfi7K1Ra2fIx
KjLdevp3hQpcjmn87LU1EjnlT130aVQBKbpsxdGZWFT50CH+2ncVGPa8sT49
K5n43js4GbRZFYRGKpPg01uU2uf/4bWkKvC0ZWXDg2zEuprpWyejCnBPb+sX
gxyknM3NwaOkCkEJ7gm+5u9Qm0T1pnBtVbCNIj6p098jzdntu58eUIWVc1C6
1ioPDb+Sj0z0J3R12X9tgcVo/O63BY6bqmC2eDpxubMYTdsnnXG5owrV7pQI
1pYSxCYrr64dqgoPr6i/9OwtQRLRclVV0argGPFo/KpWGTocLPtrOFcVyl7f
Cp6kf0RlztLmGqOqcKsz3lansxJVm/S/jxhXhSVm2Z3gpUpUr/h8058pVRhl
X+1LkatCXV+kBsvnVMHuwdEUilsVmj4mde3QWjXIDmCNPlqsQqqmkunesmqQ
tGt0VUSoBkWqiq8ttlKDwFiVMx95acjGVvn14HE1GPyb5mSpQkOkSOoBARs1
2JLz90qOEQ3lrf4Xcc5eDUJ6EvAHXxpq77wtJXBBDW47eV2c/EZDovfGdc/d
V4OTdR6nFtPpqLdkoSv8gRqke5yuq62go+RfXNeLHqqBicDmUotuOtKxka/k
j1IDicEBp3dcdciCav1fUZIaMHIHPC7b1aEn37Ajf6ka8GmJs6+sY6CTmxq5
9T6qwfJuk8P1kgyk8F9vpn0lof9y7bHWYqDcotnfhXQ1CN9/9OIbKwZqfaQW
YN+uBhvfj7zWS2SguNpt8uFdatAoz0+be8dA9kt7agp71UC79puldxUDTTvZ
8vB/UwPZ2MztSUMMJLzr6bPCCTV4qn7IplepHnVfeqk/8EsN2I4OmdzcWo9e
vnnbxzerBpxhYdEDxvWIsrFOwX5RDbI+ey19Iv4/ODy+nM23jgxxJ4LTXsTX
o80KPBbbeciA2ddlkt7Uo6/HNv05y0+GwNfYwKmgHnlVa+8oFCVDRlPBM8nm
ehQR50Q/K0eGgILQQnM2Jrp65fYlf0UyaCQ9bLvEy0S2Fi9ko5XJ4DQ67ndc
jIk0eDqvNmiQofv2U+mT6kzE8DNR3a5Phm/2aWOGFkz0zups+xFDMnzw3xZ4
8BQTxWjfuOmOyLBHUE1G2oGJnEbzupNMyDDsobzvtw8TrTlBCuGzIINgnOvy
padMNKoLW1WsyPBGKfiZexwTNQvZfNt9nAzp680G5ZOYKLHuqf5VWzIszX32
qXrLREGpOcOPz5LBJO1g5tsPTOR5k/k4y4EMh2ZSrloVM5GhHsfYNzcydClq
lPVWM5HiBtlnyx5k2GjNrV5Ux0Q8vwyMNl0kg1SxlLRFIxP9ZlpPavuQoYV2
+FF6CxN1v/aOM79KhsJ1WwJLO5gI33m41/kaGcK4Po2F9jDRqzMZ07dukMHR
SKlFrJ+JHu6gvUi4SQZr2avaZ74y0eVNAwcK75DhRUcfr8MgE9nMrMy1BJHB
9gzHWaXvTGTMEk8ZDyFDh4OeTsoIE6lnbj20LpzIR8XtVv8YE4kEH1mSjyDD
DVeVI+3jTLRg7/Ha8CkZdp1ITA2eZKKvu0KOHntGBk6fpMC/U0xEl0hbvRhL
hmL3598VfzNR9lxFZlgCGeYEUj7zTTNRVGvfsdeJZFgrb++RS2j/7HmOqmQy
nDEmx26YYSKH0A3v+tLIUN0+5kIltJkTxeZvOhkaanWGBAitQ7x2RLLIIBZI
EX1NnJeQccnTyCHDfMH7f0tEPPbFO3b7cgn+zBTf8RN6pCORzz6fDNclH2v3
Efmx3pcW+RcR/nvTwp2J/AvCuxyiS8mQ9iODlUP4e+46I5T7kQx88vc58gn/
d00EyxsqydCfV731KlGf8/Lqrj9qyHBn+taluWEmsljZu3FNHRnyxO/V6xD1
Neixr5RikmGL6pb9GkT95fMDPLY3kWEl7eq/gT4m4n4cJ27RQoZzXqsL1kT/
frkX1Lq3k8HwzrLZfaK/H0mT0sm9BG/Fe7crEjyksfHUl/WTQf+C6GwYwUtY
n9KVrq9kUJewPJhH8HQy8nQT3w8yRDUOqxoSvEl94JE8P0YGxmm1fbIEj19a
Cp0ZE2Ro/xWckJdF1FdQhD1olgwbnhXbzL1gImVN/N/QXzKs+Z3PnhJN8G/u
Hme0RAYjHlmLNREEz6E06iq7Opw+lu/dE8hElDeXbp7mVIflkrw7R64y0Qxd
rrGUWx0uWtZU+nsykS/ndSdfQXXYr9R8aIKYv9s3tWJ/S6lD37nKLAMqwVti
3/AhOXVYrHkhfliVidZ9DNHJVlQHZGTxWVya8Lc0yHQjqwN9auMGJicTPbsS
829wuzpoNcp/TW+rR8ejTMyMdqjD5mqRfEdaPZLMm45+uUsdZCo8oLuI2Fe/
zbVPm6jDVXqT3peEevTGnd2h04K439tU+NrZeuT+IPudrrU6VGdz/hk9Uo80
M06tPDmhDqZGrnLCRvUo90f+s0N26pDDHqQUJF+PyuzdGHUe6rByOfevUD8D
NR9v0yy9rw49jkJv+/Yy0JOrN6+Lh6lDwa7jnz7pMJDVsy11Vx+pQ+QzX65n
MgzU2xZ8VveZOkRQr540/FOHhg4aRr5NUYeWEJLl8cQ6NG+ctpD4UR3ipBIK
eX7QkX9p4p2aSnXYlXq+91ozHbHpxPGP1qjD0E+hytxiOlon+0heh6kOXzhf
tF17QEdiC777a7rUobTf7J+3Bh1R35rHjvxSh1Wy0CNDBxry3Dirp62oASn0
47Nib2vQ9IPJKitlDci8GlnBHlGDLq8ZNb+mpgEquoPc5d41yH+q365aSwOU
vUaMXm2vQQ8Y9PtWhhpwu5N3xAxXo/Qb8d1+VhpwedLglRqtCg0OG/lWBWtA
2mOJZK+8CmSU2JRMfqABAbMXuRUeVaCXx082PnmoAUejbnW/dq1AtsyLCuei
NGAiln5dR6YC9b572cCRogHZnKFJL3kwar3+T87kowaM9OtsV4kpQ1XCJQz6
rAZ0b064MnWjECXv1JZsPLsFSt/67WdavkFv710Wdt6iCVHNTUHjQS/xuOHp
2/comlDuYy0xr5KENWaNZ1KomqB7rdWSUZeEM+w3dHzV1wT3uf1VBetTcDr6
EHNyrybER4RVPr2fhlMXfskePKMJITpbJnn8MnCch7vm1seacFTw8ewZ/lzc
S7JMPBqpCXc52Ojtx3OxeN8OIe9oTWCWFZhtTM3FMQd4p7Ofa8KSqOKbOf0P
OEolI181QxMOGMBNlXN5OOLbD0Opak1g+fj8eZNRgIOtzplx/NEEt3U3+6LW
l+LkQ302jvOa4HLxxJYJi1Jctt/Kk76kCU93uByZjC/F0zv3PX6wRgsyaL8X
xjTKsI2yepeokBbsfnjuWNGBcqzzd9qepK4Fcq/0lZZ8MP4cc/uayVktqDxH
zgrHlXjhydKD1w5aMGZl9lnucyXeEO7zfL2LFiiVjL++sVyJ999yqmj01AJ6
fQV+oleF81wPcFn7a0EenXRcIbsKhxqIPHGK1oIJv+NrIx9W4619SW+CG7XA
ijPzMFOhFgtpusznNGtBzpqB11f1avF4oOa+7jYtCO66/nf8v1qcqlg6pNqr
BZrLlEpt31q84Xy7bP13LUgrWv9Dpr4WL/pzmHGxUSCu4Xyk3TkaHklz8o5j
pwC3mvXu4Ms03NnEiNXkoMDJwh4Nn2AazpWLGLHmosDxED6llxk07FYjFfSa
jwJ7FBYCDSdpuId3W6WpOAXcInn/OLvRMU03dqRPggLHFLUSv/nScd7pZcGL
UhTYyUi3kw2m44icKttYWQrsLt+f9z2Zjk2PHloeVSLi84uFJnXR8Tb/XMUA
FQqYCr3o1BuiY1LaRjMRNQokmBqeefqLjtn+foo10CDiDblUPeauw0VxLtsf
6FAgy7B89/utdfhVNdNWVpcCk86cfWegDkeOawZ92EqBEP9DK80H6rDXrj/t
n/QowOCn31u0rcOqA7e8NRARb0b4lcvdOizGOxxbARQI3rPGXS28Dq/VNa20
NKLAVSFbclZUHf56T0DohgkFAtnuW/5Nq8MxavFvG80oMF34tT+5ug7PzuxN
u/MfBbZbaQ2wMevwoY/TCfqHKEBXSXy6sbUOcx09EJZmQeS79me9/Zc6bC89
d+eUJQVqb53Tjx+uwx9/JF0XtqaAj/Y25dCfdfiy/4LbjRMUeL72lNWDuTrc
vDfNnnqKAlXC/4KeL9VhDeEjJ0dtKEBVe77RiY2B739aPpJoS4FlWFgcWsvA
Q2np+63sKFA99EZbYj0Dg5flbl57wo+WdD4nPwPHG7DpV56jQFpV9K3XQgw8
tzaLctWRAvalupGrogxswTqmusWZAnWpw2P8mxg4O5ZDbtCFAmtcvO+2ijPw
eoecTbFuFGA38LP7T4qBHTRPCR5yJ+IFeQYGyDBwxTzXOk5PCqj1Jgw4yjGw
VHXuv5ILFPCkkcI4FBjYN9x2zusiBQzqlgOOKTJw+zGeSeVLFDBR/f3xLImB
tRQKhvt8KJDcm3JYQYmBQ8fP9j+5QoGYU2H6sYT+XsDfYepLAfnQv4E0Qhvd
Km7450eBpcB16hmEfmHmWJN3nfDj/MHImNCLG4XL3G5QwO4gnRVJ3G/1teyD
XCAFSv8Ofoon4r/LcMnsvEmB0DcBF08Q+fFd3pASdpsCpxe+xjcS+bugijij
uxTi/a7qPE/4q17v/mT+HgUsBPd97SH8y7RvCs0OpkBYHPtGbwkGvvai+pZD
CFGPjl+ilUT9Ol0u+Ek8oMBI8M1x2gYG1qFKXmwOo0C77VT2HWEGHqV72xlG
UODV5tvbFHgY2PiJzPHpxxQQdkZya7kY+KVN/aH0pxQYlBLY+ZydgY//lkcb
oilwZmyD/Z+/dTivtHFbfQwF+rd4R+VN12HBID/Nm3EUcA4hW6hP1GGaRIv0
+HMKiEv+pKFvdVhh2H9jciIFJhpi3/X31uEbOar8x5MoEN0+FURtr8O6xjeX
q1MpcMup2nEdrQ5HCGjM+r0i7lc8/erexzr8s7vrp1Y6BS62dOwpK6jDyR5a
n+IzKSCXfkHg6Ks6/G/7p9Yjbykg8G/jtQ/P6/CJNcH163IowMSpuCGyDgtF
fy6+lEvMw6G9tuTbdTiwIjzGrJgC8W4XPkadqMNj/RWRCyUUCP9NnZk5WIet
l2YiXpdRQKy0Ml3AmOB/28kQjgoKDEcHa1zbUoe7M5WvldIoMM+p92nLCh3v
YZy44lpHgaNLWVY+xP7I/h7mvamemDdnaoTvIB3fk59xu9RIASmFlOmSOjrW
ican1NuJ/WVZcVgjgo6f500f6+mgwN4RvwzHW3TM3apkGdxFgTbeLxRbbzr+
whdmPthLgX0zWsHhR+k47PbxnfHfKCDb9at7TISOv3v8luGdokDP2wyjpns0
fOQBSbL4FwUOD00WiVyi4bL0Y5ucp4l9ZuBYJG5Hw08HywWr/xA8Z+7Y7aVP
w3AilO36MsFj+0+FvaO1OM5YcWBsvTaouOUFNOysxf9JWqXVk7TBXiauUKas
GscMaVacUtaGRf3lwemUajz0lvvTuIo2kEzThWIfVGN/KBMSVNcGtuTjbjYn
q3GWo6L/UW1tCHTy0qH9qcI8735b9O3UBh9/hTV2pCpMN37INmmtDcp/o00j
7Cvwbk/6KeEQbTjG/m7P4e9FeLF7dG9NqDYc/FAyXfC8COft4dO5GqYN12p9
X/ZbFmFl8SPc/Y+0oXl94jHPqkLMV9Obl/5MG04J8s3mxRXgbvFJfkglzl9Y
angGedirdkOFJ9aGFZ3noY9Y2ThRyp7U8Ecb/BT7DTYej8Kk6tfPDp7SAaeX
1zJ1P2egJo351D4bHZi/uLhCOZ+JfJ+ZfnCz1YGT/6TFv/zNREzXUVbQWR1o
Periayb0FnkLqa/HzjpwX3BvPuzMQfh09nUtHx34kCnvh6rfo5PzeXZC4TrA
O8bHTfuej9bac1548VAHBmquMFRUClA20+qGRoQOvAngiT3oXIDYE+diTZ/q
wOZHoXyj3wtQuole281YHagfNODbPViI/jwpNfmdpgOkKL/iFVYxithSRW79
qAMb7hS2N10uR+l6p9bfrtCB0IBNUX655Qjvmf2hXaUDeX077Oony9HkCeW0
x7U6QJ94/+CU00dkFhQqe6RBB7zxhjTyEYy4vlhsaO7RgUEn2gW/0AokPfZz
OvCTDsCPcOnetAqk++dui1a/DoR3pC1wV1agc7yFDx991QEls3SJ5rkKVLFd
cv2hHzpAe1egvXymEl2PGFxpnNWB5c0ndR6pVqEn8f59N+Z04Nhy7Mp7qEIZ
rzaWbpnXAYcEjw8vjleh7rJ9vuFLOtAcLTfYHlyFto1mTpuvocJYwfDTt4NV
6Ndunx9MQSow9d8d64uoRtz/8dOuC1PhQi0r/lZaNZI9/ipVXZQKon8PKE0U
V6ODnt1nH4hRIUUueavYQDXKjDPsOyBNBSfy9NsMrRrkNLO2hUGmQtGKyq5c
XINsM4ybbDSo4NF+9NBdVg2yPnuXObWFChuGPO7Kf6lBe1kctI3aVPgitNhS
tlKDlDPXlJ7dTgVxoXCbS3q1SMbeqGhWjwoB+1J+xu2tRWLit/ODDagQlnc6
PsyyFnEFs797u5MKFUriw40XatGwPVvawh4qyOPmhZqUWtQnDslhJlTYzLph
b/CuFrU3BybK7qOCHNOCx6+sFtXsWo01OUCFt5k9746016JUiX8PHx+mAlVK
+40HOw0ltOwMI1lQ4cXprcfIfDQUef9GSOFRKtDjVe7liNHQ3bnlO/3WVFB1
usYrqk5DDq1LvmqnqbB8sSjU8AgN2YTsuFJmS4W+b0YrBidpyBKuXzpkR4W1
4opH2c/RkHH2osflc1S4+/G3w/AlGjJ0NDjP7UiFqoPGbBz+NKQrdc0l3okK
g4r5O0fu0BApdMG+0pXw9+PjufVPaUhqt76d5XkqFOpLU0ziaGjDvO/pH+5U
UGCQnEyTaGit0/wxfi8qPH5e3ZeaTUODu/+an7hCBTtekdw8Gg31zm87MH6V
Cmva8+6RG2ioNefKvkA/Kny18XF3bqGhKum53Wn+VHj/xNdi2ycaKmnfivQC
qHDGOt+o7gsN5T64bMgMpIKx2KqK/BANJS/Mbvt9mwolI8XFKuM0FPdOV/fu
XaIea8NOdUzR0BNnH+1NQYRf3S39+2doKFQmTzMjmAq0vmyDe3M0dLtjRn1n
CBW87+d4BS/Q0LUwqlpzKNHvoZP+h5dpyHvPJeVzYVTQL3M99fUfDbkt5irO
hRP1mJHn285OR/bvp+VCHlHhdoB1uCUHHbnfPrp84DEV+K+EXPfgpKPLR/O6
+J5S4fTMDmW0jo4CSBs/NEUS88DUf8jgpqP7fy4/jHhGhaAXavl8PHT0hNbp
ahFDBa7SsOfcvHQUH73dZEMcFfavwwfKCZ3qEiPXGU+FhG9zFWQ+OsrWX1iK
fk6FCDYTziOELuI52XUikQqahyOlKYSu/FSSK5lEhdSGN0J1xPn6LMmH/clU
gJOk75sJ3X7D3zUxlQozcf6vFIj4/Qf7jc++ooJS5dpTw0R+32V3ySmmE/zY
jfCfJfL/9evF0tAbKhjoa9RHEf4WKlc7X2VSgZc7O/4O4X/NU7tcl7dUGNlP
ekQm6sPnUBlOzqGC+1qZ3FCifhu3KriOv6NC8/01oqlLNCTDdcc4O5cKZbrC
lVfmaUi1a1DWK4/gn3K2Yc0fGtJON17SLqDCJfVvJqa/CX4PcOXmFxP8s84w
V0do6KCkc/jVUiqUj3uuXCR4ODZOd9Evp4L98abR5wQvbg9DZMsrCB6y2vYq
dtCQz5mxxYAqKiRbGgz5s2joBsWsE2qocEDcOyqCQUMRrXzhNXQqTDsvR30v
I3hK8XAJYlAhXCR/s1oBDaX4NO0xZVKh5jiPmHIODRWIRSwym4h9cdX916GX
NFTx41dHeDMVrN74rrsRQ0OMoiPvD7US8S1k+R0jaKjvpKhLWwexzzbuOusU
SEPf1X32RHVRYe+J3b8Cr9DQ1HK7zLEeKtQHzk5aetDQmsRnHb19xHwae9Vq
E/OsMii+Z2CQCvFHpepLKDREybsmkzpM7MMFs5oPSjRkcO/TguMPIn6g0jFX
CRoyV3n+bnSMCpuM747xcBA8n5eT+f2bCoybix4aLbXI3/DWQu4MFVq/TzQK
1NSie/wD7T5/iP2R4KCQU1CLYnJSHszPE/NnmeJIjq9FyTfXOpcsEv3+Wp7H
GV6LMo84GvkvU+FD0GpRYkAtylOgSe/6R4VHN2+kzhP78eOM8sLqKhUWE4Qy
hM7Wov8BRwfc3Q==
       "]]},
     Annotation[#, "Charting`Private`Tag$3414457#1"]& ], 
    TagBox[
     {RGBColor[0.880722, 0.611041, 0.142051], AbsoluteThickness[1.6], Opacity[
      1.], LineBox[CompressedData["
1:eJwVl3c8Vf8fx41SGWXTwL3WtS7u1VDS552yCpVSyghltERRoqGShKy+RkYa
ZMsqoXzsy+XapFBcRYlkZvud31/n8bznnPd4vce5H7LDZXNHLg4OjmBuDo7/
XxNuO/DQzsbtWbz1/2vQnqo2kskJ0g20eAw9PkQ6h1ZqSu+TSI9Q5xL/I07i
94SyxzKrSU/Rt9dT2x/JPEIXdT0v/ZNJQ6a+jE9rpJ+itgWX//7KFKG/duU9
dMk0tKabTRmVqUPLee+/rXAUoRfMRPffMp+RrqB9eGNSLZqKeavyLfgzMjDq
Tr3IV4cMnOsHWueI+5VDl9vd69AI9z+L4rYvyCBL8+mSLhNp65rtevSwB3Wp
njV91laPmt8sclHGvqGfPP4FpyYb0R2m2gHa6QG05Uz3Fc87rSg1t1AxI3IA
3dZJmg7JbkWtMXrcCg0DKLAwWdS3txXJO1t+kNz5He1lVUYN7WpDTG4/dQ6R
H+jS0W2sssk2JK7bLdxUM4jkYnTtDGw6UPabR90X1YeRqu9JmTUCXWhYeDj4
gP0wMtpT5flMqwtRrh3Yo/TfMGp+KXJm7aku9Hw334uBuWE0/IP1y/x1F4qo
C3Y6Vf0bxemWCpbs/oyuDYSOG1qPopKn78zi7b6gRL76+0L6f5Hpb9br7ns9
aI+uj7Wv7V/kv/HmIf1XPajHVXXb2PW/KH/YIehGZQ+SbA0abEj/i2rtDnUB
dy8KjzExDhAcRztaryTu9+1F9xUa1690j6MKe02Z8ctfkTNqeTpyZRIpyoR3
6gj3IY6XM8XdQZPoskqre4p0H4pZtaWHmTSJVERzrGdU+lBtnZN0Wuck2ibg
06K7rw8pHVt86bhrCiW8vC7mfqUP/XShZH7lnEafT8gUWtb3Id96ExZr0zQy
Cv57/m9HH5JUv/Lng9Y0Sl56YXy+rw8ZTX7QjHOcRuvn/AxWTfehtFvmb0/U
TSORKO/7TVv60fmIW6XNYTOoQfrv7FunfsQ1/fIbTptB29/v23bucj+KPVHL
8aZiBr2r0clfut6PmFtE9j2emkEPrCX1mAH9SDUllWFs+Q+9vjl86m9qP6pa
1/hT2/0fkujbYp6Z04+sL06uUwr8h1IOalKN3/ejYNoeE54P/5BpbOZZBUY/
Gilpa66QmUX8jhdKnQb6kZ/03Hiu9izqqHV8rzTcj7bclRZ5cWQWvWJOGtb/
7UcmBucs7tyfRV/99VbnLfWjrOblzzpDs8hhIF50tTgbGWjJL6hwzCHzEfcO
5mY2+hppvGXTxjlUekh+1I3MRuut/rOdPTCHMlIv8tiqsZHrD+WBguw5dFzV
SqsE2KjP9vPa8ro5NCgvjH7ps9HRrgB11vc5dK0zvWX8ABtp1w/d+LFpHqnI
Jl+NOMZGGfujE8e3zaPcHxPXVU6ykXSpQfXS4XnkVDk/Em/DRty5yYLiD+eR
OL1VXMiJja6pWGyXfTmP2CtGlcLn2ejnq1XW6h/nkfr52qY/l9ioMepMisHk
PKq/Nr6wzZONQFCEZb5+Ad2eWhJ74cVG+Y8qJmyVF5Aro8tv0IeNYm6S91w/
vYA8D909yXGPjXhnms/c915A3xMufWj3Y6Nbl30fhUYuoEeXHV3vP2Sjvz81
3sTlLKA1Wa2u/IFs5ODwrT2lfgE5pl37eDmYjdq7Q+bzBxdQ4pbzp7JC2MjQ
Yg+pjHMRvZKSMqgOYyM1o4QLXTsW0d+27QJ+/7HRs3KT8O/mi2iNGf23ShQb
Ceksvvt7aRGZsMSlMqPZyK8go2cxYBHx1a1NXvOUjWaoVlzrkhZRU9/9B7qx
bHQuhVdJDC8ii+ZT5aZxbNRDKjYlf1lEeQ6FVtrxbGQWe+4qdXoRxZ3dZLlE
cLnIxqc7BZdQd6RVcXwCG219XFuqr7qEZp6m+Ys/Y6PXPF7fjxgsod9Dj8rP
E7zRl8Jra7+EdhR1XX5KcPBcp8b5m0vo57/aqJcEL1/xt7gWvYT+qH7X8SfY
fWSbz728JfTUmddxP8HfHX88D2EtIbrWFclewt/xb//VxP5cQo3XU60PE1xr
uX/kNfcyMjkXpv2MiE+ndVIoX3oZXb58Jr+GyCf74KsdeOcyMl2f215H5Euq
NrepP7aM3rBsk1IIPSL2cN3/dHkZdcukqtjFsNHq97mpA4HLyMFQ2m2S0NOL
Zt84lryM1Han3rKPZKPhdMGphTLi/dB71ulP2Mhavmzj2p5ldOowEm8MZ6Om
hMtI9N8ykh2pLmgIZSM9CRlHkvAKOiJ8VO/1YzYqCGsMVKOuoEv/edWdCmIj
Cu/tHG2jFeRgIGUxHMBGsfepnfvPrKDu3pt/j/mz0Z1rwWSbpyuois79oMSX
jSbGdAzPFayg/AijqMJbbHT23O+Lnk0rSLzzwVCINxspqCv01HBxgPTVqltN
V4l+JPtRvmlzwFaj/JmnZwm9dodr3NbnAJpsTVaRHRv5Wz7bIWVOsP21yiJr
NuIKe29odYEDzHzoulbEfM0vjzh/SuCAajXnz/J6bPR+0/zla+kcINo2N2Gk
S8zT9jVeYoUckBMZ2GmqTcR3iRxwtJkDokymts1T2eh3j0VqExcnzJzyW/gq
wUbpsw45rhs44aXT+Fo+YTZyEXV7L7CFE45RtltJ8hP1PhhYe3AbJ/g16Qh+
WulHPcWlPxnOnCBrIxc9+KMfNcRQlMsaOKGdz67AJrMfBRZspZ3+TNi7bGbw
OqkfGTXv3bn8gxOS5rigJZ7Yh2usjXevcMKqqYcljcH96MO1sHPvaVzA8UBW
7PwFYn8dm0vLieICp29/pbfJ9aOLbjx5h15xgf/fE5uzN/YjlWCR4j9vuMCm
8UYPr2A/el1JZarVcUG3dROf22IfekZ3GE5d4AIun86K3219KESwXuWFHTdI
9bieKb3Vh4p2SL01c+WGLxunZoLd+9B328to0YcbPr02Qbsd+5BOlsixE9Hc
oBGq46VrQnxfjK1vCTRyw5/dH2wbJfvQvvujTTd0VsGefI6FCMtvaHZ6g6e5
+GrYxBm2y8anF8lJOaysyK2G7qqrqwutepHZ/oJHWbTVEFbd2tat04uSIyyf
rTVdDerlbY0PF3qQucYLRun91UB+HP/iilcPynKhb1IdXw3TX2f0+1y6kUP3
MczdwAN869kJkYqfEW9c/yX3zzzQ19Jsncn5GeWdct3ybZAHxnx6eeJ6uhD3
l4c3ijnXQLpG4GPOiC6U1FWs5b5jDbzdNRqyNP8JDXaQUr++XAOS5aEp3DWd
6HzzSFjRjbUgfcX2zU+9duRe7edwmcILkVsLA3O7WSjXjf+opLEAnLobw/w7
lYsaYkVuZB0XAP2zObu1IRcNVm1K1DsrACzuTcbJQTlo00bl3xfvCMDch8Dw
Uf1s5Feuf7/8rQAEXI2qPZCSio4L38k/L7sepnfmvfSej0Xz+eMiHxfWw8I+
H4vpwTD8wufCsOYJQQixzdu2wF+ENcvWzT60EQRd/Itp+aIIl61KXf3tjCBc
D/rPHbYV477H30mP3QRhIGD0XppVCZZ+bnPi1yNBEEISQ5UvP+LYqkNVLz4I
wo5U99Qn/OU4QmDrM2FZIahuan+deagay5q3ZpxTEgIP5UxDz/BqnBvlVlSm
LgRjfLTzE63VuFkmq91VRwg23nU7staiBq+nK/LVHxOC4FnpZ5EWDBx4XNLr
/kMh+P3ezLTZsA7fS1w8MjUiBK+Osql4tAEf1nzvrjopBK0qqz8ryLOwdPnV
cIc5ITgnefPb9lMsXMwebm5eLQyOZT8ij1ez8ITC50NZ0sKg0WE/ey+6ETtk
vjV1OiwMf80uHH4p1ow1dd0vJRwXhpppXQ1R9Wa8zFJ73G4tDF0b1sVYGjTj
2LFXDXrnhEG2//ZFy2vNuJUecVDmnjAMUQzmNdqb8d4iV+OufGH4sXyAKf2w
Ba8/oHJuQ7Ew3H86OZUS34J7vvwIMCgThu1tHy5y5rVgr0Xr2oIGYRBrG62Q
72nBOeigYfgPYeiZ+R6nrN6KSTUU/QMSIsR+KZsQqmvFf44PnL0rJQJZlW6F
4d2t+MPQM7/3ciKw0Lnp37fRVmy5TrxKUVMEFOsL7g4JteEwk1X7uI1FgLT+
tujzE22Yo60PPniLwPb0HOlXn9uw36/SF953RaD4kcvNg8NteB1HAtfOAMIe
KfVn4XwbFqaerHobKQKJsy9Ceja1Y4WHLYZvckRA+N6rRHPLdpye8Cb1UqEI
lEbdXZR0bsfqBY/XqZWKwDc995KXnu1Yu9+4PrVeBHwT20U5ItrxAZ0Ks5eD
IqDQOWbSx2jHjUeev7EbFYHAizYs3N6Oj7rcFpSZEgHDE+YqDv3t2DpyV2sc
pyicrXilNzbXjl3H8iwit4hCgGRbsLJSB55YHf7uqJwoLKfIPZbW6sDXt1yW
EFYRhfl9vnyduh3Y11j1c8gOURD7WGIbbN6Bn7x6ZR1gLgrsmVUBYjc6sGTx
3Y8GJ0Vhir0jQepeB45vPi292k4URqpE54YCO/Drpc19dy+JgkxlgUdlXAdW
EZ0H8BAFweMTj9tfdeA3Kl0vlr1F4Wd6Y19KRgd+f+K/Mz4BorD3OD81srgD
73a9UrUzVBTUnzLk35R34HK/wwqzkaIQYtxhHlTbgZm5/EMer0Qh48tBi8CO
DmxWO2yolS4KZP3falndHbjta23qeI4oDE8b743o78A9fA/Ou5aKQtwdG+qr
kQ5sJ3umXq1aFOL7yQJN4x34h/Zetd/1ojBqUbXz40wH/uO4NOr8WRS6/ziH
9a104Ks3u80U+0Th6y5ThtiqTjwbUfTm+6Ao1EZ2nRVY24k5yzzd7adEodrQ
aGrfhk7s33m0VWaBeB76/t0T7sS8ozStr5xiUKb+4IGfWCcO5Rb8L36tGLTr
h6UYSXZi0U1/pk5tEIPmkkmXpk2dOEazwWKjuBjcidjVISnViaUM09992iIG
Ng4Bs/IynfilTYBElJwYfJV9+m2S1IkVPZy8jqmIQcR4WfQD2U5M3fXtaKKm
GOholptUy3XirRyWGsPbxWDHLUZ7k3wn1qlp5t2mKwaZigK7kxU6sV6w8eCd
fWKwSXpPqL5iJzY2ryhnGouBSINXdw7BhyV1EsQOi8GZflP1IYJPfM33sjsu
BmOUssifBNsmqR3LsBaD0iP7SW8JdjyfrDHjIAZQV9ZjQvBFTWm+vefEoPLW
4y9vCH9XZ6IGgy6LwYbcq8pfiXi8P2yo6PQUA77KrM+fiHjv3gtIIN8UA7w4
uBBP5BNgxHnj4j0xOHFK5wWVTOi33vtYYYAYbD+2o/sRoUdU+4QGV6gYxLz+
VJJL6JUQe4HPNFIM3m58ZJG8uRMn2X0fjI4TgxoDpZKzGztxhqJNBfuFGCja
cnL8Fe/EeSMdCdRUMfD83bTDULQTF+WZ3fDKFgOFmNJr54U6cZkX41hlgRjQ
x5xaTq7vxI2rivhOlovBofyr6glrOnEHkzb0iiEG8me0rMe5O3FPWHrFH5YY
vC9zWBTi6MTDW+Jv+H0RA+PM22Pv/3XgcbaoRVOfGFy5rOWOJjvwbOpjzU1D
YpBYPlQR8acDr952Z+jNpBhEugdpP//egfkX/lXMz4mBsFNKyKlvHVi43O2Z
Poc4tPhv3sj+3IFJpg4W3fziMCGzeuvJRmJ+HPUreRTF4acBr9dwQQfep1r6
7IiaOEwKyJ4Vyu7AB8a3e8fTxYFpdcyeJ6UDW95SotGROHxx3LvaKqYDe0Ty
JdpYikORXKJ+nlcH9rHy8061FYfufD5eU7cOfI+8ZDF5Vhzg95POd84dOCzr
D/8jd3FwvSrNN2vRgTOrW7wLAsWhqet8yFbNDvx9Ovo430dxWDOunF7Q3Y5f
7tW62lspDnWt3zafbGrHpx83hr5hisOdx6zkmop2/EV+dd3RLnGg/dlRt5Ta
jluOXtGJnxQHJ4tr3f1X2nFprgmJqiIBP02c9r5ZbMM3l4Z2r2hKwGHZnCdL
I214p/H9ky07JODrJ99jkr1tuKCvKMJTXwI+3X20tuBDG07fQFldaicBcklR
SYE32nD0Jc5hs2gJeHD20cNfv1rxsaJ4HvIzCbi+4Qhj06dWLLxaW24ySQLs
GR0GW6pacUi8q3V0ngQYeMmvC09oxX713Y3fWBKQrXOiycisFbspv8t3WyUJ
f1b/cFZLacEHfpy/FeEuCV6n30nmajdjg1tymfu9JEGPaTDWT2rGemI9X2Zu
S8I+vZIjo2ub8S59U22rYEmgJC99VM5twirJGpNyKZLgcq3ypO1II+ZznHJ5
2yMJ6EK3bpIFCzd8v3Wsy3AjbOC/6dj1rw6bfQ9TlZbeBGDJGSj9rAIPVzr4
1mZthhs5VvXhiQlYJpwoTMFmmDJmarpFxOFjtmYWx0o2Q9fSqkd3HzzFpbM7
VfpqN8PBXh6HoxcjcQRVqP3fwGYIe5jMmegdiHWiMYWyaQuUz20Pn7nqgoLP
b2l64L8Frm/9W3Aj7gVSF+qU2ndaChL+TFhWK71Hg48H70U6SgE7beyXd9R7
lMD7b2joghQIJnok9XAXIf5VknnBXlJQpiNX/ry3CA3PnDToDJeC+HW1i4KP
S1ByT6/ruSop+DHZ9w1/KUVbUn/gUGVpOFFLee4bWYHa5Wfk2RrScF/EXWRX
TQUKesETuHW7NPyO+aVfMlOB5mMpxz7rSUNqof4+kROVqOvxuZ+y1tKwPtZP
d71YFXpydVTwXYg0xOtWyH56UI140bR9z6Q0pLP4AgW0a5HXXqW17+alYS1l
KNj5bC0a3GeVHcopAwM+6e7uYbWowqh8Xm+DDHQYWmk9GapF3uaPn6SpyECe
r8d67og69NtRofqavQw48HBs0PnERKdcLC8cdpGBa9nTPQ7LTFR7PkhI5bIM
+BdMGW5VqEdJl8dtem/KwIRmnn+rez2yvvFxZl+MDDCT07sneBpQQ7CFklCT
DKjqygxdJ7HQrtCAxuEOGbjneemdoB4LpYaXeFT1yMBf7uo+0zMs5BdFLr8+
LAPKqc83FSSxkHTzjNoYFwksuBZVlOQaUefnimoLaRK8bbDxvbK+CQlY9cRU
kElwYFRVUFOlCe3vmb6goUCCrInbjMf6TSjvq5LwOjUS8JByq5V8mlDIQIjt
h50ksD50d6SzvwkZjp76J2tBguSSVLerZs3omej9tjuWJJjmFF4ndrIZTelk
vOmxIoGqtvtf/zPN6HnggnOUAwnaL5Dtuq83o3lKfNc6NxIwPxQ17H/WjA4f
qipwukoCH8tktlNKM3p9bSSs8hoJuhXJHy1zmtHR6t3Gt26RIN/Xwy+jvBll
OvQW/Q0kwZ8e2y987GbEFbg6yjSEBPvXLIWk/2pGlrnUK+nhJLgozJ8oOd6M
VnPcVjkbQwKnoPbXDivNyJrymqc8jgSLDQ8D9/C0oDyzRrZUIglOPE188Yu/
BdkmSMd9SibBfa5sw6yNLaigyuD61jQSWOnW11TLtCDeEdej4ZkkuLUn9mSW
Qgsq3IX5DuaTYK+55fNfmi1IsOv0zdIyEhjNd24U129BTisPLTdXkcCR0yb2
tXEL+qCYs9WLQQJS7M61PGYt6JwnxyitkQTuQW9e0o63oLJ4pbqQFhJoXZqo
XzrZgsSrDif/bieBf8/X7hibFlQh/MImuZsE4ftxts7ZFiS5q24n1zcS5Cz6
Xdnn3IJc7cfFTrNJYBASLb3pfAuqCtg4UfKD0L8wowBfbEGbc/Y2Sv4iAaqZ
3771cgu68ulcuucICZbu6KVed29Btcvh/q1jJJBdqeILvNqCpBWLHTQmSdAU
Z+R4wbMFeZiy9wTPEPVlSBRtvt6CmB68m3/NEfUY5OCP82pBpHj6P/0lElzZ
e/zMrxst6FrlqbaXHGSQrhut4vFpQazhe29WuMkwu0jaMUmwvHBGkPUaMqyp
aSjLvtmCvHe2ORfxkiH14JFzO2+1oGa7hX3i68kw3BCu/YRgxQA50lUhMqi6
T23/QPDNNwcXm0TJ0KHgcKmA4NbOq11qkmTYYm/ww4dgpeW4gkebybB6VWiq
MMF3FKrCBqXJ0KyQWe5F+Os0Gbm4T5YMnF2hOtlEPGoeosbPFcjwYW02Od+7
Bd2L262wpESGsG2Ldx4S+XRVnOU8pUaGEybjDqpEvn/3ftl0S4MMH0lPZ4qv
taA15Ye2PqeToWZdmSuJ0Esaqk0rtxH23Qo6rQg9t+NdzoPaZFgSUdx1idDb
bE+O77rdZFgcVUg+RtTD8aNCrBoigzuHorzwpRb0X4kg64o+GY6uagvf4NKC
Mnf5D0YakWHjS8O4Q44tqLJoYeX9QeK+68E/jg4taKJwkL5yhAxb/+Sli1m3
oHU7rE1kLcgwfvsb7Y0lUZ93LY76lmSQf6a2R8aiBR0q+BATZEuGhU/tCvdN
iX7Voudl25Nh+9dJ8nWiX2/npdS3nCVD7Pfi73uJfs7MiViWuEDob/+F23o3
MQ9ZLmeTrpOB+7tSUpJSC5JV+3qL4U2GlMWixsNyLWhnxtHo4VtksCnPPtYu
1YJc0vYwNf3IwFQQqLIXbkE1yaKaH8PIELTScitmrhl9lQ807ntC6Del3Mg5
2YymX604cEeToUWuRWHfSDOSfzkcaZxAhmcLdYZmX5vRvWdlCx1pZJDQMpkM
KGtGsVLbxeYyyXBV96Hk2/fNKDc+Q31LDhlK/mWuKSb2SV9slL3DOzJMeiZl
mD1vRnuiLzL+VJBBkeffVPKtZnRcnN0nVEMG0YqGI3EezehS5In5rXVksBo7
eOT8hWYU/0SP6tNEhusLEhmRlsQ+C5V8sqaHDFwvj3Mo0JrR24AqW9I0GcRO
PJi6+64JpR6ol3w4SwbZ+VSFpoQmFMvf2jq6QAZH3YkPNX5NyDfsm0EJlyzU
bNDyenekCZnEzKsfF5SFwed36l4MNSJ2iuZKkKosXHNSYP/jbkQd53YUTajL
wojTXpbYIAvVqu65epIuC8mRtb8GGCyU9ebgkOJOWcjpLTWICGQhr0KnpnID
WZhJ2p6ux89C6xnxif/sZYFn0vqqKWcD4nz06qStoyxsiHX6+exrPZo6kC5S
7SILrLvalJSSevS5sfBhxGVZoJzxrOj1IL5fna2Xqbdk4aEo5+exASbaNbgW
zsTIgnjrxS0Cb+uQ02rPvsZGWbDNrfb0UWSgTTJ1nxZaZIE/+RCH83INatSW
alLqkIUfopacpM4atP1i9cd73bLQ0eUotuhXg3jaxOK2/5SFzC1V9i591Sj5
+TuLZ5xywBm7+717SBX6rjPLvLRVDnat7ly2YpajM1d83vLHysHdu/FDV98V
Ig1n1UYTe3m4UOAqTxpzw1/PyVzOOisPe9qtr79Mv46DL4oIrneRh7Cz5c+q
zt7Gv9wXjjS5ykM/R+z6Q8MP8Kub9R1HbsrDwMCDFkpqOJaIuNB7PFoeOLZb
lF+eeYZXPmSM2LHkAVc9eUsNzMTZOPFxebM8nA5UOJh7IgtbVzxRl22Xh4zS
+2ll8tm4iOHjNvBFHtLOWot5f3yDr7YenHL8KQ/ffvFmPPbIxUNDvxfOcyvA
tfzR3QlPCnCTsBqf504FuJ3TMEaLKcZ7Ll36RawgWC93UfjiWDHOZmQzKpAC
vP75Z+G4QQkOuUnzEzRQgCzBH1y7J0uwyeD2pQxzBSgQP6pGNf6ImUV7x9gX
FGBnT9lOzh8YV9udaDv8TAE2xD3/lHyhAm8ticm9/kIBktg+AlHhFThJ7Evo
syQFOK5juuZoYQX2Y1qbjKQrwHCS1RSNqxLrbXWoflioAE/ow2HekZW4bM2l
wtJmBRARP3V/LLcKl2Tfi1PjVoT++hu6B8tqMI+JxaZoHkXoapVya+qvwUd+
UZ5y8iqC5nDtXn5uBh6SY0V1CirCHntD9+z9DCzyVCLCV1oRmMPDc0FVDHzh
fmZA+05FSJNuOuD0rha/I91Zg3QVwezdq0KztlrMWXrEPw0UwUY2YGB4rBZH
z87cv22oCGPtcqd1lepw5aW9d5QsFEHMStFpX2Qd3mzZ6XnTTRGSC4wzY+2Y
2Gk6dWrwqiK4bf0ymujFxLkRPlePXFeE9NuF48fCmNiQRXJXvK0I0eNK9qxS
Jr6qd+Fic5AipFRGzo5L1OPSb7q/d4UqwsGS6tOXqfV43S3B88kRRLwSogOx
evU4sfCts/dTRcjzfH9z4UI9rlfjOCOfogji/nFDvcX1WJzZ2h+Srgin76SK
Mlj12N452W4uS5E4L72btO6rx/9eHLBtLFCEvU8Y8iGrGrCcRORJrwoi368F
wlzGDdi1wLmLXa0Izzu3PDI52YCLjuw6YVqnCPxS2n565xrwoeBvx2SbFWHf
uKCfZkAD9uFUOdzQqwijg10gVNGAB/fzdSn2E/YFXnp4NjXgwwEjp+9+VwQO
x5pjD3sasPyGN5e3/1aECtuOovzpBhxiHvYv7A+h168uwUZOFp6NdL/ze1wR
RArPvY8UIM4rW7aGPp9VBLtQwxQ1eRbebicmsbCgCIG+XxkL6iz8/NXMM4sV
RdDJjvp9fScLe6oUZfPyUGDc6MfsNVMWltbe0+ghQoERuxq/EHcWDvCROd4k
ToFg5nehqhssPFHK8VV5EwXWzDygv77Lwgz9ytGvJApk+T5f4xbGwvRHSZ47
5SkQ84Qr40Q0C8c3PFh6QqFAYfl7/DuBhd2OGgkYq1PgHaNbfmM6C3+JUo58
RaPAAxmnC3lvWHj/F16p5a0U+Oh2Z8NsAQtnS40kWWpTYPeda+uHi1h4oz1L
LV+HAhsO+zoFlLKwX1J2gQCigJDge/G2Chb+MxS620WPAttmpWWYNSxsqepe
VaFPAXONeN9LTBaucDU3kTKmgH/a4u6PLBZWy9Nqv25CPL968nhRMwtHTYta
tx6iwCNHiVb7Nhbm2DkzoHaUAq8PDOW962DhCzc/XXh4nAI2ztXLhZ9YuBO/
n+w/SYGrHnMljp9ZGLhjfXbbUCCeM2ccf2HhdAMf7mg7Ckzsm0+p6WZh0UDr
oPEzRPxs1tCNHha+zdIVMXGmQNXHVSWfCf4pKBP3+jwFXEus1QYJNj/GIcfp
SoEu/+uGiQR/jO5Pt3KnAMvii+RqgpW6K+jvPAh9UkezJAj7EdJJxYJeFJhb
vST6iYhn0f6B3gUfCigXb7fZ18XCTslOzOrbFNgfnBFl3cnCzT8NzUn3KFBy
zaxVtp2Fd6kpf/F+QAF9qylyVAsLJ13mdegIoACz4GjMu0YW3pD/+5dGMGHf
YJWxXz0Le880uAeGUuBe/W2jFQYLf9+ZPfc9ggJ/4rdkUqpY+H2Z27rYpxRo
SA6Y8y1hYdlV5uFT8RQoiz4nnPeOhYMNtTYeek6BdeERo2G5LGzfOK20KoUC
h+uvm1u+JvpZ6FOObToFPE/pCu99TvSzxXvtoiwKSJZZc3Q9ZWHeHm8j1wIK
HFoDvYLBxP3raQKhhRSYSmy+tvUBYU+4q/VNMRHvfY8DQreJeIy22YyXUWBl
ZBvvP1ci3oEzssJVxPsPhKgczkR+dyKG6AwKvPzh86/CltDr7Zi7B4sC/xzD
/nkS8xFxWHpHZDMFenlkzjntJ+rx22TxbRsF2otXzQvqEPWVTff/95mIl/p6
9j8KC5eHnI3zHqQAX0DgKuulBjyi/MQu7hcF3OOfryFPNGDJ6nKFDyOE/dNK
2i8GiX2yIJ2zNEEBnZ+hBW2NDXiLy+cq3xUK3HLJ11sd34C99pr98ZdUglM7
7s5/VG7AST0381M2K0GO09Bxo00NuOl6hlettBLsStzvEcbbgBWz13LzKijB
m4McmaeG63HbpkqJxzQlaN15x7DndT1Wn9qx98kBJYiX7uzGIvX4VKgTT4Gp
EtTmjZnpctTjByqR9e2HlYBcaf/GZ4SJe+wmLMRPKMGd1LsSu6uYOJCVef7p
GSXwirMrbXFj4h+vyf8l3lQC3Yrr3H6ldXjEr3+O21cJOk5YUTST6/CEw4vT
LveVYPDSo0dRQXWYQ4asSgtUgteHZc2fnKjDm6JJFRXRSiCgt1b6+EgtPvxQ
5u+PPCVYPyyBTNbV4g/OUiZqv5Qg43CdkY9IDa7U780NGyHef2TavHmiGjPl
EiSmx5Tg+b4ZtXvN1fjTty0DH2eUILBKgPtlcDWeOLHF+9AqZah+Sg3byVWN
lYw2p16RUQaWmfc1hYFK/J/SxlVFFsrwwKTj7cztcmxtq5gyYKkMo1a87PqT
5Vj+P60D662VYfe84k3vreW4YMU07IyDMlzEXbcdf5Xh9s57W9ZfVoZ8ka3u
t46UYZEHI1vPBCgDg2tBX2J7KY7ox44CJYS/GOnoOrUiHBbrxLAnqcCK9q2b
qSJZ+NR/No38QyqAUkVFLxyOR1vyeTdfGFaBCmn2V0pFAvrWUuhcN6oCrN/H
fRy0EtHZDcKc/lMq8I9n7BmJ9wVyDazRWuFUhRdbQqdih16he74aT8e3qMLc
+Y2O+k/SUNpFzrOd5qqQl3r74/ShPHQxKDtn63FVcJSiP3d7nYfU062WIk6q
goLtX8hczEN5Q2+jDtmpQvJcqKhDaj764HC+rvaSKpQ47o7NXixAzZZt6iUB
qtBunBvFFVOIZvcnzyWWqsKTpLX/3X3yAd0sSbxfVa4K2U69Cru7PyAOeqzA
rypVSDtlV5Ii+xGtkQkl0+tVobO70io05yMSn/MyrvqkChvkBwNCakuRVpbJ
059/ifi6FPjsPMqQq9iUNk1ODfxL+3R7r1SgiaA/FRaKalDYPlhAD69Anly/
TLyV1WCq67L6iTcV6OZYr12lhhp8EA2V5P9dgYLqGAEWu9UgsC7cXdquEqXe
iuu6YaEGL5QN5DOhCg380POqeKgGNQGzuqWfq5FeYuNLlSA10KZ6f/KcrEbP
LU+xIkLUYGskH+dv/hpkW+8ueyZSDT4eX8MhgGrQl5znDdyv1GBvwv1ipec1
qNVnmaRfqgb7L5lJBVowEG1b4MGscjWI5jvcvnSegcL+iF0Tq1aDs1RFR1Vf
BjKzp9b/qFcDyfFUvfw0BmIaWHv6f1aDkU/fbd3mGKhCqLiOMaUGWs9sTl4L
qkXkev0pjVk1GL94tMEtvhb5+rVIxyyoQQrnGZpsVi3a8+/nVRcuKrS0Nm1N
Y9Wi4h4J6XWCVMhkfFi1n68ObYx6ZeQuQgX9mYDB8Y11yOuQxtXP4lSQnN0Z
ZaFUh7ZXGNSmSVFBT0GtV3d/HcpL8bxyQJUK9UbdaSFedUjInjMhT50KR+Lc
I4f86pDbpseMTXQq5N5/azcdVofUHydt+a1Nhak+Uw2N1Dr02EDT8OhuKvzL
NeS0yq9DIysl7iWICsnUXYd1SutQ+pW2miADKiTmF/JtbKtD69ROj08aU+Gu
0kdT8d465PJjeLO1KRXAKaeQMViHFC253NWOUaHvCi40mKtDL3Vpm1n2hL2Q
TQ/zNzFRhRnv/YWzVNjYV+fWQmYi9umBYWUXKpQn7qnLVGIiuXuRxf6uVDih
OfosbhsT7X/iKvvWnQpprty8b3SY6GySYeCABxUGOWLwnb1MlFQzdxJ8iHyx
/KilCRNVfWotd71N+DurZWl/hIm+/8xQTrhLBTWz0UnF40y0at4vvN6PCird
d0rSTjGRPJ/t3NxDKvgm4fRftoS/LTvslYKowHVNqXTQgfBHFaw7HkKFbQa9
E8+dmCj5UEVM/n9U2GoxX2hyiYlq7OI42NFUuDj9W3+PGxMNunu4CMZRifPC
7r8jV5iI575p855nVHDcc6TQ0pOJFP9T1L70ggoGozvi715nIoPklcS4JCpY
zL967nyDiZzeda1hplDhZs1YDa8PE/kzci/PplPB88AW4Qs3meh1V+AnxWwq
XFlufhBwi/D/6wyyyKWCcpmV4pnbhP/53Sn3C6hgVJgzO08wD7/4hrxCKpzU
Ps91+A4TUaTGrvUVU2E5udbYgWAj9dqv60uJ+h7O66AR7IJeGOiWE/U9lp9V
SrwfcNg7+0IV0W/Xlj6vJTjV/qh4LIMKeMn5jCDhv/aK2u1aJhVcQi8f7SDi
/Xl/9eAMiwpz3NsLTngz0drIr6YKLVRI2nMvLNqLiZReF7492k6FBM6yyf+u
Ef4Lw6TufaKCbPnKr0MehP/acw9yvlCh12PmTq074f+z3ujXXipUOy9VLLsy
UdrwZguBfirY8giXT1xgIubC1Aed71Rwy+gISHJhomH+RvnzQ1TQvPBYWdSR
iXilU4JjhqnQ1EPO32vPRCoavlM1o1S4x5beTrVhogNw0nr6LxVmLudXdloy
0fkj9Cq5KSpoH8q9tOcYE6Vf/f7Ed54KX0et7Y0OEP78Pi5kL1HhveGXluH9
hL/IqDO9HOpgmHI68yBiItX3Rlq71qgDjUNsykiLiUzqyHEuvOpgYkR+/EON
iS5+meeKFlCHQ69Hh0CRiTIXM1snRdRBM85p71ZJJmoQ8N8lK6EOAnaTbg2C
TDQiffrl4U2E/aWVSrl1TKS2V+hKFkkd8i5r6QoS85X1wFPImaoOLPcJ74EO
Yn5329x7oKkO27pPJqc01CG1qf2Tr7TUoUG69ZB6JTHPDqIdfTvVYQGvib3/
pg6lovyYUwbqYN4bePzIgzr0cyZ23Q1jdfis9aBZzbsOUbLveUebqMO+xYOV
9a516PUWc+t2c3X4N6oVe+xEHUqa+ytjdlod/tvG3RupUIe+53SFXXRQh5Ys
4V9hknVIzqWMM8hRHb7KyAceJvbby87QAcYFdbi7vkZO+m8tSsxXT9nrpQ7+
dx4uz7yrRbGXLqpvC1eHsxG3bCt31qIv8scSj/6nDkJNNwo2KdeijT06glei
1cH7sBLaKVmLYg7wTWQnqMNyx+fMhmkGiqSkv1VKV4ehmi9S5tnEPu8f2r2l
Uh0iuyKfc4kx0EOLMwe5pwn7tEwz1+Jq9PJQj7XjrDrQ53s7hF9Uow/GFq7E
wQza/+3xu/mwGk3oGoYHcWlAvsNyxPOj1chaUfWTiKAGzEi92rv1VxWi/5tw
kFfVgI8Pp2Rb11WhrzH3vPXtNeA7z+/1RnIVaC5iISjlrAZoCzQ0buOuQKKP
PRLWuWjAmpKg3El2OTK+61TGctUAWslbh/4X5ajg3AGe4zc1YM+TZblQqXIU
uEs4wilaA0yt1NSC+MvQtp4XaQ9ZGvA7mLE3LboECaq7zL5p1oBOvtNTguYl
aOSOumFXmwZMculiHf4SlCRX8l3piwZI8ba79N4pRqIX2mWYgxrQpDBUcPZs
EZq/yX2Qh0MTRnZlCsnKFaLPfNvLjTZqwm2JunHHm3koRjkui3VQE45/HPE2
D32B7pQ9jjlYpAlvLKXanDnT8HBv2X9zxZpwNvpr55GXafj4wmRYygdN+GZg
mjqgl47Vtp96xF2mCeE7+1r+3cvAXRmK3iU1mmD2fPZw3nIWpkdjK9V2TShX
8jXwds/Fg5fGpfnGNMGa4rIvWPkdPhIkv7noryZ8PON38duVd/hD6gkJ5wlN
eCmXu2Ok5B1+MvBxQ+W0JkTfsX2mYVqI4WQgh88i8fwy/36ji+9x7H459vA6
Gox+sQ6VjC/GppstkpnyNDiZWrVa7mMpjvmuTmxOGoxs0Bjjmi3F37PWdo9Q
aBB4Z+ldOB3jm/BBcIMqDVbX8VYXvcY401Hu5lEaDfLEeZ9H6Jdh3pxx8x5d
Gtz4rtC0QC7Hx2/UX7qEaODXLTpYubscv9RLDlgGGhzc8P7M6RPleGeHZSlp
Pw1691Kfbwguxy7zWNnxAA2edl+JMJssx4z9IRx/jtNg5XHXHZGiCiy83mXz
HUsahAc9855prsC2n/ZuFzxF+CMf00/7WYFnzk1foNvQ4PbRrZ63JCqxYqj1
p2tnaLCzSdPvy5VK7PdZJXvlMg1OnJ4m65CqcPPLVXVh7jRQ80zezL2tCm+5
+HWAfJUGrrX6tdHGVTh/OXzj/ms0KH57wU/xShVmy835Bdykwd9KzYz2siq8
15VhJfSIBg+DI66ZHavG812/DKoCaaCQ1eO137kaF+zjp18PpoHH3lnRhRvV
WHHjkbW9oTRg6SjbpD2rxvxVXwpSo2igVDdKWf2jGteoLyVaxdBA8Qb1z/x0
Nb7zVCZofSwNGvsPDr7hqcETrmftPRJoYO6pUHOcUoO7Nv4RgCTivtG3gSeO
NTjCT3BuIpngQ7fbbnvU4INj9O/JKTTokjv2gXK/BpdWXS/my6DBuwi/33mJ
NcT5mdP5Uy4N4gUN12R01GDbL3Lmgfk0cJzP4LrHrsES+ga6um9pYPgn+Y/Y
WA0O3BQk8uo9DUKDLsp6rGFgt2rRMldM1K/4+jDPNgZW0dyRQS4n9O9yPl6B
GHgg9mRUewUNHFSGv+w8wMDH3Z5d3FVDA+/96s3Wtgws2F12YpRBg7QNJNG1
Lgxcpz+g97yOBk/cVklcdmfg3ZuVNvKwaND53met230GnnlwYFVRIw0G9zk3
rwtm4Dd/L45daKbB7PTMutP/MbBsTW51SxsNWi/RHuskMfBad50rCV9oYCP3
SqqkjIErum1sDvfQYPuuz+/UGQzsY+BrxP2VBgPDaiY2LAb+s7la+lw/DZrt
Seh3FwOn+g+t2zJAg0eLaQEHvjKw/fi66cbvNOAak399doCB22vM6rf+pMHW
Rwd060YYOITm/m7oFw3074mkiYwzsGH8kxexv2kgeIOXJTnNwBxr3gWbjtJA
XFQjqWuWgYvdu65zjNFg6LGhytFFBr7aM++Q/5cGc9l9VgErDKxmKGXmNEGD
s9Wm2724avFgLtq5cYoGwbGphbKra3HiFgf5hmka7Hdq+fpwTS3epaWq7vCP
Budv3H/7gDiPthtP7ZidpQFn5MuNhny12NXu496QeRqY/CfJ38Bfi9de9z8o
v0iDjh7HENH1tfjl40MWxUs0aDN98ZK0oRbvTpI8fXiFBqDudfAvwZ3F/S6D
HHSw3agefF+wFru1pF+5yUWHmV/xLl8I5v159abwKjpMvtr6Y4rgpOXd/qmr
6ZBsvcDTRvAeMZ6wPWvoEEZ+3OZBcJdq09P2tXRg9m4+8oWwf0Uv5tV5Xjr0
6V725yaY/6R9Fgc/HUwivnv/FajFry+rFEYJ0CE8x3X7CyJ+8J8sU9tAh+LW
yHIxIr8v8R+YFYJ0CPa8rmBG5O+R/6DdUpgOVttqLhwg9FnPNPv6R4QO9LS6
Z7yEfql9Ej/9xOhQtNu2LoTQV+9f3/gmCTq8Wzs900no3yOQvpAjSYc16U+0
Boj6COns3tC7mQ7xHt/5jWYYOPPI6o1XpeigPeRf9XyCgQ1cGmXXyRD5OwqV
f/zDwN6Rdtu3ydJh7pRk9f5BBhbNVIZ6OTo0k2RHsvsZOLtiwthegQ5xKurR
vT0MzB7zs3msRAcy/X1pQCsD3+Qxc5ZTIewJnTq9muhPcSkJ9yJVOlx9qN9g
QPTvgQNpfj/UiXhbHp6ULGHg73ZXQnw06VA7Gf4ytYCBb1/XiRGi0yGg9uC6
5SwGzktiZehuo4PxKfeHs4kMbFIS9bZtOx0kZiQaEmIYeLDlND6nTYegGwMB
a8MZeNPKeGukDh0eRITWq99l4PsnxedH99KBvUl2Zzkxv9Ju37j99tHBIfn7
8n8WDPzeP1Vgkz4dOsWe8WuYMPBI/i6ygREd/FIvXHmnzcDH1p82emZGsLd3
itgGBpavTIkys6KDWc72e7TcGtyoNpvUY02HwHPcP94n1WCvKKP887Z0eB+3
qZI3pgbXn/vV5G9PB9a6wFvrb9fgK4Kq67AzHVY1nOp9aliDsU22j4YHHXb2
C13qb67GLozlRx896aAivWqWXF6NhWmHYg5ep4MdinDWyK3GTqv+Fjh7E3o3
2CXmhhH7OIP2J9GXDvNBeTssTavxqdkCO8HHdPisbVhk8bEKr3JYfflZCB0a
j+zzv5FehbPrLW6phdEBNq+XvBRdhTkTZ54aPaGD+7fMI1VuVThVX7vN9ykd
9N0fpmuTq/B0RIn+eDIdbEZeVzrdqMRh1AqV1lI6jFzMKLNeW4FTta3W3Suj
w+21Mj71o+UY75saolUQ+dsEF69rK8d/Tiomh1fToSdkbu1MfDk+6B8oc6SB
Dl9ICVVR6uWY55u5aPNnop+aPxzba1yGfcIGllhTdKBYNppofvyAnSZXtdSp
aMFu6u3TFJ0CbJu+v9FaTQsCBLwZorP5+Li9X/0YVQtu7Yw72VmQjw2auGvE
aFpQ7Vf5oouajxUzuErsd2gBQ6DCakQqD/9w4Eie26cFdvM03DD6Bp9tXfBS
ttGC25PSmTXkFOyQO0F6FKoFSvO3Y5GNH7547+jigXAtoH5YZW3ffhd7Hi34
xP9EC14JWUzwR9/GAdOeIWFRWvBQtr9x8qoHzt45txCdoAWNpyauG51ei+fK
VzpfZ2gB/WnQdmFpPxTWyv+4iqEFHvukJRYEn6HYV5dc/Ou0YEhuU85700T0
yqNxn1G9FvF/2rd/cf9z9E48bL6+UQsu/nLK8PF9gXpOibi0dWiBl7l7i87U
K0QZ2LiPPaAF+14beVBYqUizwFs66YcWZHYdV650SkO7HnTPOQ5pQTSSE+Xm
SEcmlIScX8Na8DvP94gLLQNduUCSHh/XgulQJjkqNAvd3H13Lm9SCxY6ntPJ
itnogQC73WNaC7YlZSrpfchGMW9eBc3OagFfoPm7PUNv0EvfVc7F81pQf1vP
kW9PDso44qh3c1ELLkj893VPQA4qkK2R2rOsBWq5pJ/arTmodFJxbmVFC7bu
zn41uzkX/Q9coKh8
       "]]},
     Annotation[#, "Charting`Private`Tag$3414457#2"]& ], 
    TagBox[
     {RGBColor[0.560181, 0.691569, 0.194885], AbsoluteThickness[1.6], Opacity[
      1.], LineBox[CompressedData["
1:eJwVl3c8Vf8fx41SGWXTwL3WtS7u1VDS552yCpVSyghltERRoqGShKy+RkYa
ZMsqoXzsy+XapFBcRYlkZvud31/n8Xycc97j9R7nfMgOl80duTg4OIK5OTj+
f0247cBDOxu3Z/HW/69BpVVtJJMTpBto8Rh6fIh0Dq/UlN4nkR6hziX+R5yk
Gzih7LHMatJT9O311PZHMo/wRV3PS/9k0pCpL+PTGumnuG3B5b+/MkXor115
D10yDa/pZlNGZerQct77byscRfgFM9H9t8xnpCtoH96YVIunYt6qfAv+jAyM
ulMv8tVhA+f6gdY54n7l0OV29zo8wv3PorjtCzLI0ny6pMvE2rpmux497EFd
qmdNn7XV4+Y3i1yUsW/oJ49/wanJRnyHqXaAdnoAbTnTfcXzTitOzS1UzIgc
QLd1kqZDsltxa4wet0LDAAosTBb17W3F8s6WHyR3fkd7WZVRQ7vaMJPbT51D
5Ae6dHQbq2yyDYvrdgs31QwiuRhdOwObDpz95lH3RfVhpOp7UmaNQBceFh4O
PmA/jIz2VHk+0+rClGsH9ij9N4yaX4qcWXuqCz/fzfdiYG4YDf9g/TJ/3YUj
6oKdTlX/RnG6pYIluz/jawOh44bWo6jk6TuzeLsvOJGv/r6Q/l9k+pv1uvte
D96j62Pta/sX+W+8eUj/VQ/ucVXdNnb9L8ofdgi6UdmDJVuDBhvS/6Jau0Nd
wN2Lw2NMjAMEx9GO1iuJ+3178X2FxvUr3eOowl5TZvzyV+yMWp6OXJlEijLh
nTrCfZjj5Uxxd9AkuqzS6p4i3YdjVm3pYSZNIhXRHOsZlT5cW+ckndY5ibYJ
+LTo7uvDSscWXzrumkIJL6+LuV/pwz9dKJlfOafR5xMyhZb1fdi33oTF2jSN
jIL/nv/b0Ycl1a/8+aA1jZKXXhif7+vDRpMfNOMcp9H6OT+DVdN9OO2W+dsT
ddNIJMr7ftOWfnw+4lZpc9gMapD+O/vWqR9zTb/8htNm0Pb3+7adu9yPY0/U
crypmEHvanTyl673Y+YWkX2Pp2bQA2tJPWZAP1ZNSWUYW/5Dr28On/qb2o+r
1jX+1Hb/hyT6tphn5vRj64uT65QC/6GUg5pU4/f9OJi2x4Tnwz9kGpt5VoHR
j0dK2porZGYRv+OFUqeBfuwnPTeeqz2LOmod3ysN9+Mtd6VFXhyZRa+Yk4b1
f/uxicE5izv3Z9FXf73VeUv9OKt5+bPO0CxyGIgXXS3OxgZa8gsqHHPIfMS9
g7mZjb9GGm/ZtHEOlR6SH3Ujs/F6q/9sZw/MoYzUizy2amzs+kN5oCB7Dh1X
tdIqATbus/28trxuDg3KC6Nf+mx8tCtAnfV9Dl3rTG8ZP8DG2vVDN35smkcq
sslXI46xccb+6MTxbfMo98fEdZWTbCxdalC9dHgeOVXOj8TbsDF3brKg+MN5
JE5vFRdyYuNrKhbbZV/OI/aKUaXweTb++WqVtfrHeaR+vrbpzyU2bow6k2Iw
OY/qr40vbPNkYxAUYZmvX0C3p5bEXnixcf6jiglb5QXkyujyG/Rh45ib5D3X
Ty8gz0N3T3LcY2PemeYz970X0PeESx/a/dj41mXfR6GRC+jRZUfX+w/Z+O9P
jTdxOQtoTVarK38gGzs4fGtPqV9AjmnXPl4OZuP27pD5/MEFlLjl/KmsEDY2
tNhDKuNcRK+kpAyqw9hYzSjhQteORfS3bbuA339s/KzcJPy7+SJaY0b/rRLF
xkI6i+/+XlpEJixxqcxoNvYryOhZDFhEfHVrk9c8ZeMZqhXXuqRF1NR3/4Fu
LBufS+FVEsOLyKL5VLlpHBv3kIpNyV8WUZ5DoZV2PBubxZ67Sp1eRHFnN1ku
EVwusvHpTsEl1B1pVRyfwMZbH9eW6qsuoZmnaf7iz9j4NY/X9yMGS+j30KPy
8wRv9KXw2tovoR1FXZefEhw816lx/uYS+vmvNuolwctX/C2uRS+hP6rfdfwJ
dh/Z5nMvbwk9deZ13E/wd8cfz0NYS4iudUWyl/B3/Nt/NbE/l1Dj9VTrwwTX
Wu4fec29jEzOhWk/I+LTaZ0UypdeRpcvn8mvIfLJPvhqB965jEzX57bXEfmS
qs1t6o8tozcs26QUQo+IPVz3P11eRt0yqSp2MWy8+n1u6kDgMnIwlHabJPT0
otk3jiUvI7XdqbfsI9l4OF1waqGMeD/0nnX6Eza2li/buLZnGZ06jMQbw9m4
KeEyEv23jGRHqgsaQtlYT0LGkSS8go4IH9V7/ZiNC8IaA9WoK+jSf151p4LY
mMJ7O0fbaAU5GEhZDAewcex9auf+Myuou/fm32P+bHznWjDZ5ukKqqJzPyjx
ZeOJMR3DcwUrKD/CKKrwFhufPff7omfTChLvfDAU4s3GCuoKPTVcHCB9tepW
01WiH8l+lG/aHLDVKH/m6VlCr93hGrf1OYAmW5NVZMfG/pbPdkiZE2x/rbLI
mo25wt4bWl3gADMfuq4VMV/zyyPOnxI4oFrN+bO8Hhu/3zR/+Vo6B4i2zU0Y
6RLztH2Nl1ghB+REBnaaahPxXSIHHG3mgCiTqW3zVDb+3WOR2sTFCTOn/Ba+
SrBx+qxDjusGTnjpNL6WT5iNXUTd3gts4YRjlO1WkvxEvQ8G1h7cxgl+TTqC
n1b6cU9x6U+GMyfI2shFD/7oxw0xFOWyBk5o57MrsMnsx4EFW2mnPxP2LpsZ
vE7qx0bNe3cu/+CEpDkuaIkn9uEaa+PdK5ywauphSWNwP/5wLezcexoXcDyQ
FTt/gdhfx+bScqK4wOnbX+ltcv34ohtP3qFXXOD/98Tm7I39WCVYpPjPGy6w
abzRwyvYj19XUplqdVzQbd3E57bYh5/RHYZTF7iAy6ez4ndbHw4RrFd5YccN
Uj2uZ0pv9eGiHVJvzVy54cvGqZlg9z783fYyWvThhk+vTdBuxz6skyVy7EQ0
N2iE6njpmhDfF2PrWwKN3PBn9wfbRsk+vO/+aNMNnVWwJ59jIcLyG56d3uBp
Lr4aNnGG7bLx6cVyUg4rK3Krobvq6upCq15str/gURZtNYRVt7Z16/Ti5AjL
Z2tNV4N6eVvjw4UebK7xglF6fzWQH8e/uOLVg7Nc6JtUx1fD9NcZ/T6XbuzQ
fQxzN/AA33p2QqTiZ8wb13/J/TMP9LU0W2dyfsZ5p1y3fBvkgTGfXp64ni7M
/eXhjWLONZCuEfiYM6ILJ3UVa7nvWANvd42GLM1/woMdpNSvL9eAZHloCndN
Jz7fPBJWdGMtSF+xffNTrx27V/s5XKbwQuTWwsDcbhbOdeM/KmksAKfuxjD/
TuXihliRG1nHBUD/bM5ubcjFg1WbEvXOCgCLe5NxclAO3rRR+ffFOwIw9yEw
fFQ/G/uV698vfysAAVejag+kpOLjwnfyz8uuh+mdeS+952PxfP64yMeF9bCw
z8diejAMvfC5MKx5QhBCbPO2LfAXIc2ydbMPbQRBF/9iWr4oQmWrUld/OyMI
14P+c4dtxajv8XfSYzdBGAgYvZdmVYKkn9uc+PVIEISQxFDly48otupQ1YsP
grAj1T31CX85ihDY+kxYVgiqm9pfZx6qRrLmrRnnlITAQznT0DO8GuVGuRWV
qQvBGB/t/ERrNWqWyWp31RGCjXfdjqy1qEHr6Yp89ceEIHhW+lmkBQMFHpf0
uv9QCH6/NzNtNqxD9xIXj0yNCMGro2wqHm1AhzXfu6tOCkGryurPCvIsJF1+
NdxhTgjOSd78tv0UCxWzh5ubVwuDY9mPyOPVLDSh8PlQlrQwaHTYz96LbkQO
mW9NnQ4Lw1+zC4dfijUjTV33SwnHhaFmWldDVL0ZLbPUHrdbC0PXhnUxlgbN
KHbsVYPeOWGQ7b990fJaM2qlRxyUuScMQxSDeY32ZrS3yNW4K18YfiwfYEo/
bEHrD6ic21AsDPefTk6lxLegni8/AgzKhGF724eLnHktyGvRuragQRjE2kYr
5HtaUA46aBj+Qxh6Zr7HKau3IlINRf+AhAixX8omhOpa0Z/jA2fvSolAVqVb
YXh3K/ow9MzvvZwILHRu+vdttBVZrhOvUtQUAcX6grtDQm0ozGTVPm5jESCt
vy36/EQb4mjrgw/eIrA9PUf61ec25Per9IX3XREofuRy8+BwG1rHkcC1M4Cw
R0r9WTjfhoSpJ6veRopA4uyLkJ5N7UjhYYvhmxwREL73KtHcsh2lJ7xJvVQo
AqVRdxclnduResHjdWqlIvBNz73kpWc70u43rk+tFwHfxHZRjoh2dECnwuzl
oAgodI6Z9DHaUeOR52/sRkUg8KINC7e3o6MutwVlpkTA8IS5ikN/O7KO3NUa
xykKZyte6Y3NtSPXsTyLyC2iECDZFqys1IEmVoe/OyonCsspco+ltTrQ9S2X
JYRVRGF+ny9fp24H8jVW/RyyQxTEPpbYBpt3oCevXlkHmIsCe2ZVgNiNDiRZ
fPejwUlRmGLvSJC614Him09Lr7YThZEq0bmhwA70emlz391LoiBTWeBRGddB
/DfPA3iIguDxicftrzrQG5WuF8veovAzvbEvJaMDvT/x3xmfAFHYe5yfGlnc
gXa7XqnaGSoK6k8Z8m/KO1C532GF2UhRCDHuMA+q7UDMXP4hj1eikPHloEVg
Rwcyqx021EoXBbL+b7Ws7g7U9rU2dTxHFIanjfdG9HegHr4H511LRSHujg31
1UgHspM9U69WLQrx/WSBpvEO9EN7r9rvelEYtaja+XGmA/1xXBp1/iwK3X+c
w/pWOtDVm91min2i8HWXKUNsVSeajSh6831QFGoju84KrO1EnGWe7vZTolBt
aDS1b0Mn8u882iqzQDwPff/uCXci3lGa1ldOMShTf/DAT6wThXIL/he/Vgza
9cNSjCQ7keimP1OnNohBc8mkS9OmThSj2WCxUVwM7kTs6pCU6kRShunvPm0R
AxuHgFl5mU700iZAIkpODL7KPv02SepEih5OXsdUxCBivCz6gWwnou76djRR
Uwx0NMtNquU60VYOS43h7WKw4xajvUm+E+nUNPNu0xWDTEWB3ckKnUgv2Hjw
zj4x2CS9J1RfsRMZm1eUM43FQKTBqzuH4MOSOglih8XgTL+p+hDBJ77me9kd
F4MxSlnkT4Jtk9SOZViLQemR/aS3BDueT9aYcRADqCvrMSH4oqY0395zYlB5
6/GXN4S/qzNRg0GXxWBD7lXlr0Q83h82VHR6igFfZdbnT0S8d+8FJJBvigFe
HFyIJ/IJMOK8cfGeGJw4pfOCSib0W+99rDBADLYf29H9iNAjqn1CgytUDGJe
fyrJJfRKiL3AZxopBm83PrJI3tyJkuy+D0bHiUGNgVLJ2Y2dKEPRpoL9QgwU
bTk5/op3oryRjgRqqhh4/m7aYSjaiYryzG54ZYuBQkzptfNCnajMi3GsskAM
6GNOLSfXd6LGVUV8J8vF4FD+VfWENZ2og0kbesUQA/kzWtbj3J2oJyy94g9L
DN6XOSwKcXSi4S3xN/y+iIFx5u2x9/860Dhb1KKpTwyuXNZyR5MdaDb1seam
ITFILB+qiPjTgVZvuzP0ZlIMIt2DtJ9/70D8C/8q5ufEQNgpJeTUtw4kXO72
TJ9DHFr8N29kf+5AJFMHi25+cZiQWb31ZCMxP476lTyK4vDTgNdruKAD7VMt
fXZETRwmBWTPCmV3oAPj273j6eLAtDpmz5PSgSxvKdHoSBy+OO5dbRXTgTwi
+RJtLMWhSC5RP8+rA/lY+Xmn2opDdz4fr6lbB7pHXrKYPCsO8PtJ5zvnDhSW
9Yf/kbs4uF6V5pu16ECZ1S3eBYHi0NR1PmSrZgf6Ph19nO+jOKwZV04v6G5H
L/dqXe2tFIe61m+bTza1o9OPG0PfMMXhzmNWck1FO/oiv7ruaJc40P7sqFtK
bUctR6/oxE+Kg5PFte7+K+2oNNeERFWRgJ8mTnvfLLahm0tDu1c0JeCwbM6T
pZE2tNP4/smWHRLw9ZPvMcneNlTQVxThqS8Bn+4+WlvwoQ2lb6CsLrWTALmk
qKTAG20o+hLnsFm0BDw4++jhr1+t6FhRPA/5mQRc33CEselTKxJerS03mSQB
9owOgy1VrSgk3tU6Ok8CDLzk14UntCK/+u7GbywJyNY50WRk1orclN/lu62S
hD+rfzirpbSgAz/O34pwlwSv0+8kc7WbkcEtucz9XpKgxzQY6yc1Iz2xni8z
tyVhn17JkdG1zWiXvqm2VbAkUJKXPirnNiGVZI1JuRRJcLlWedJ2pBHxOU65
vO2RBHShWzfJgoUavt861mW4ETbw33Ts+leHzL6HqUpLbwKw5AyUflaBhisd
fGuzNsONHKv68MQEJBNOFKZgM0wZMzXdIuLQMVszi2Mlm6FradWjuw+eotLZ
nSp9tZvhYC+Pw9GLkSiCKtT+b2AzhD1M5kz0DkQ60ZhC2bQFyue2h89cdcHB
57c0PfDfAte3/i24EfcCqwt1Su07LQUJfyYsq5Xe48HHg/ciHaWAnTb2yzvq
PU7g/Tc0dEEKBBM9knq4izD/Ksm8YC8pKNORK3/eW4SHZ04adIZLQfy62kXB
xyU4uafX9VyVFPyY7PuGv5TiLak/cKiyNJyopTz3jazA7fIz8mwNabgv4i6y
q6YCB73gCdy6XRp+x/zSL5mpwPOxlGOf9aQhtVB/n8iJStz1+NxPWWtpWB/r
p7terAo/uToq+C5EGuJ1K2Q/PajGvGjavmdSGtJZfIEC2rXYa6/S2nfz0rCW
MhTsfLYWD+6zyg7llIEBn3R397BaXGFUPq+3QQY6DK20ngzVYm/zx0/SVGQg
z9djPXdEHf7tqFB9zV4GHHg4Nuh8YuJTLpYXDrvIwLXs6R6HZSauPR8kpHJZ
BvwLpgy3KtTjpMvjNr03ZWBCM8+/1b0eW9/4OLMvRgaYyendEzwNuCHYQkmo
SQZUdWWGrpNYeFdoQONwhwzc87z0TlCPhVPDSzyqemTgL3d1n+kZFvaLIpdf
H5YB5dTnmwqSWFi6eUZtjIsEFlyLKkpyjbjzc0W1hTQJ3jbY+F5Z34QFrHpi
KsgkODCqKqip0oT390xf0FAgQdbEbcZj/Sac91VJeJ0aCXhIudVKPk04ZCDE
9sNOElgfujvS2d+EDUdP/ZO1IEFySarbVbNm/Ez0ftsdSxJMcwqvEzvZjKd0
Mt70WJFAVdv9r/+ZZvw8cME5yoEE7RfIdt3Xm/E8Jb5rnRsJmB+KGvY/a8aH
D1UVOF0lgY9lMtsppRm/vjYSVnmNBN2K5I+WOc34aPVu41u3SJDv6+GXUd6M
Mx16i/4GkuBPj+0XPnYz5gpcHWUaQoL9a5ZC0n81Y8tc6pX0cBJcFOZPlBxv
xqs5bqucjSGBU1D7a4eVZmxNec1THkeCxYaHgXt4WnCeWSNbKpEEJ54mvvjF
34JtE6TjPiWT4D5XtmHWxhZcUGVwfWsaCax062uqZVow74jr0fBMEtzaE3sy
S6EFF+7CfAfzSbDX3PL5L80WLNh1+mZpGQmM5js3iuu3YKeVh5abq0jgyGkT
+9q4BX9QzNnqxSABKXbnWh6zFnzOk2OU1kgC96A3L2nHW3BZvFJdSAsJtC5N
1C+dbMHiVYeTf7eTwL/na3eMTQuuEH5hk9xNgvD9OFvnbAuW3FW3k+sbCXIW
/a7sc27BrvbjYqfZJDAIiZbedL4FVwVsnCj5QehfmFGAL7bgzTl7GyV/kQDV
zG/ferkFX/l0Lt1zhARLd/RSr7u34NrlcP/WMRLIrlTxBV5twdKKxQ4akyRo
ijNyvODZgj1M2XuCZ4j6MiSKNl9vwUwP3s2/5oh6DHLwx3m1YFI8/Z/+Egmu
7D1+5teNFnyt8lTbSw4ySNeNVvH4tGDW8L03K9xkmF0k7ZgkWF44I8h6DRnW
1DSUZd9swd4725yLeMmQevDIuZ23WnCz3cI+8fVkGG4I135CsGKAHOmqEBlU
3ae2fyD45puDi02iZOhQcLhUQHBr59UuNUkybLE3+OFDsNJyXMGjzWRYvSo0
VZjgOwpVYYPSZGhWyCz3Ivx1moxc3CdLBs6uUJ1sIh41D1Hj5wpk+LA2m5zv
3YLvxe1WWFIiQ9i2xTsPiXy6Ks5ynlIjwwmTcQdVIt+/e79suqVBho+kpzPF
11rwmvJDW5/TyVCzrsyVROglDdWmldsI+24FnVaEntvxLudBbTIsiSjuukTo
bbYnx3fdbjIsjiokHyPq4fhRIVYNkcGdQ1Fe+FIL/q9EkHVFnwxHV7WFb3Bp
wZm7/Acjjciw8aVh3CHHFlxZtLDy/iBx3/XgH0eHFjxROEhfOUKGrX/y0sWs
W/C6HdYmshZkGL/9jfbGkqjPuxZHfUsyyD9T2yNj0YIPFXyICbIlw8KndoX7
pkS/atHzsu3JsP3rJPk60a+381LqW86SIfZ78fe9RD9n5kQsS1wg9Lf/wm29
m5iHLJezSdfJwP1dKSlJqQXLqn29xfAmQ8piUeNhuRa8M+No9PAtMtiUZx9r
l2rBLml7mJp+ZGAqCFTZC7fgmmRRzY9hZAhaabkVM9eMv8oHGvc9IfSbUm7k
nGzG069WHLijydAi16Kwb6QZy78cjjROIMOzhTpDs6/N+N6zsoWONDJIaJlM
BpQ141ip7WJzmWS4qvtQ8u37Zpwbn6G+JYcMJf8y1xQT+6QvNsre4R0ZJj2T
MsyeN+M90RcZfyrIoMjzbyr5VjM+Ls7uE6ohg2hFw5E4j2Z8KfLE/NY6MliN
HTxy/kIzjn+iR/VpIsP1BYmMSEtin4VKPlnTQwaul8c5FGjN+G1AlS1pmgxi
Jx5M3X3XhFMP1Es+nCWD7HyqQlNCE47lb20dXSCDo+7Ehxq/Juwb9s2ghEsW
ajZoeb070oRNYubVjwvKwuDzO3UvhhoxO0VzJUhVFq45KbD/cTfijnM7iibU
ZWHEaS9LbJCFa1X3XD1Jl4XkyNpfAwwWznpzcEhxpyzk9JYaRASysFehU1O5
gSzMJG1P1+Nn4fWM+MR/9rLAM2l91ZSzAXM+enXS1lEWNsQ6/Xz2tR5PHUgX
qXaRBdZdbUpKST3+3Fj4MOKyLFDOeFb0ehDfr87Wy9RbsvBQlPPz2AAT7xpc
C2diZEG89eIWgbd12Gm1Z19joyzY5lZ7+igy8CaZuk8LLbLAn3yIw3m5Bjdq
SzUpdcjCD1FLTlJnDd5+sfrjvW5Z6OhyFFv0q8E8bWJx23/KQuaWKnuXvmqc
/PydxTNOOeCM3f3ePaQKf9eZZV7aKge7VncuWzHL8ZkrPm/5Y+Xg7t34oavv
CrGGs2qjib08XChwlSeNuaGv52QuZ52Vhz3t1tdfpl9HwRdFBNe7yEPY2fJn
VWdvo1/uC0eaXOWhnyN2/aHhB+jVzfqOIzflYWDgQQslNRxJRFzoPR4tDxzb
LcovzzxDKx8yRuxY8oCrnrylBmaibJz4uLxZHk4HKhzMPZGFrCueqMu2y0NG
6f20MvlsVMTwcRv4Ig9pZ63FvD++QVdbD045/pSHb794Mx575KKhod8L57kV
4Fr+6O6EJwWoSViNz3OnAtzOaRijxRSjPZcu/SJWEKyXuyh8cawYZTOyGRVI
AV7//LNw3KAEhdyk+QkaKECW4A+u3ZMlyGRw+1KGuQIUiB9Voxp/RMyivWPs
Cwqws6dsJ+cPjKrtTrQdfqYAG+Kef0q+UIG2lsTkXn+hAElsH4Go8AqUJPYl
9FmSAhzXMV1ztLAC+TGtTUbSFWA4yWqKxlWJ9LY6VD8sVIAn9OEw78hKVLbm
UmFpswKIiJ+6P5ZbhUqy78WpcStCf/0N3YNlNYjHxGJTNI8idLVKuTX116Aj
vyhPOXkVQXO4di8/NwMNybGiOgUVYY+9oXv2fgYSeSoR4SutCMzh4bmgKga6
cD8zoH2nIqRJNx1weleL3pHurEG6imD27lWhWVst4iw94p8GimAjGzAwPFaL
omdn7t82VISxdrnTukp1qPLS3jtKFoogZqXotC+yDm227PS86aYIyQXGmbF2
TOQ0nTo1eFUR3LZ+GU30YqLcCJ+rR64rQvrtwvFjYUxkyCK5K95WhOhxJXtW
KRNd1btwsTlIEVIqI2fHJepR6Tfd37tCFeFgSfXpy9R6tO6W4PnkCCJeCdGB
WL16lFj41tn7qSLkeb6/uXChHtWrcZyRT1EEcf+4od7ieiTObO0PSVeE03dS
RRmsemTvnGw3l6VInJfeTVr31aN/Lw7YNhYowt4nDPmQVQ1ITiLypFcFke/X
AmEu4wbkWuDcxa5WhOedWx6ZnGxARUd2nTCtUwR+KW0/vXMN6FDwt2OyzYqw
b1zQTzOgAflwqhxu6FWE0cEuEKpoQIP7+boU+wn7Ai89PJsa0OGAkdN3vysC
h2PNsYc9DUh+w5vL238rQoVtR1H+dAMKMQ/7F/aH0OtXl2AjJwvNRrrf+T2u
CCKF595HChDnlS1bQ5/PKoJdqGGKmjwLbbcTk1hYUIRA36+MBXUWev5q5pnF
iiLoZEf9vr6ThTxVirJ5eSgwbvRj9popC0lr72n0EKHAiF2NX4g7CwX4yBxv
EqdAMPO7UNUNFpoo5fiqvIkCa2Ye0F/fZSGGfuXoVxIFsnyfr3ELYyH6oyTP
nfIUiHnClXEimoXiGx4sPaFQoLD8Pf6dwEJuR40EjNUp8I7RLb8xnYW+RClH
vqJR4IGM04W8Nyy0/wuv1PJWCnx0u7NhtoCFsqVGkiy1KbD7zrX1w0UstNGe
pZavQ4ENh32dAkpZyC8pu0AAUUBI8L14WwUL/RkK3e2iR4Fts9IyzBoWslR1
r6rQp4C5RrzvJSYLVbiam0gZU8A/bXH3RxYLqeVptV83IZ5fPXm8qJmFoqZF
rVsPUeCRo0SrfRsLceycGVA7SoHXB4by3nWw0IWbny48PE4BG+fq5cJPLNSJ
30/2n6TAVY+5EsfPLATcsT67bSgQz5kzjr+wULqBD3e0HQUm9s2n1HSzkGig
ddD4GSJ+NmvoRg8L3Wbpipg4U6Dq46qSzwT/FJSJe32eAq4l1mqDBJsf45Dj
dKVAl/91w0SCP0b3p1u5U4Bl8UVyNcFK3RX0dx6EPqmjWRKE/QjppGJBLwrM
rV4S/UTEs2j/QO+CDwWUi7fb7OtiIadkJ2b1bQrsD86Isu5koeafhuakexQo
uWbWKtvOQrvUlL94P6CAvtUUOaqFhZIu8zp0BFCAWXA05l0jC23I//1LI5iw
b7DK2K+ehbxnGtwDQylwr/620QqDhb7vzJ77HkGBP/FbMilVLPS+zG1d7FMK
NCQHzPmWsJDsKvPwqXgKlEWfE857x0LBhlobDz2nwLrwiNGwXBayb5xWWpVC
gcP1180tXxP9LPQpxzadAp6ndIX3Pif62eK9dlEWBSTLrDm6nrIQb4+3kWsB
BQ6tgV7BYOL+9TSB0EIKTCU2X9v6gLAn3NX6ppiI977HAaHbRDxG22zGyyiw
MrKN958rEe/AGVnhKuL9B0JUDmcivzsRQ3QGBV7+8PlXYUvo9XbM3YNFgX+O
Yf88ifmIOCy9I7KZAr08Muec9hP1+G2y+LaNAu3Fq+YFdYj6yqb7//tMxEt9
PfsfhYXKQ87GeQ9SgC8gcJX1UgMaUX5iF/eLAu7xz9eQJxqQZHW5wocRwv5p
Je0Xg8Q+WZDOWZqggM7P0IK2xga0xeVzle8KBW655Outjm9AXnvN/vhLKsGp
HXfnPyo3oKSem/kpm5Ugx2nouNGmBtR0PcOrVloJdiXu9wjjbUCK2Wu5eRWU
4M1BjsxTw/WobVOlxGOaErTuvGPY87oeqU/t2PvkgBLES3d2Y5F6dCrUiafA
VAlq88bMdDnq0QOVyPr2w0pArrR/4zPCRD12ExbiJ5TgTupdid1VTBTIyjz/
9IwSeMXZlba4MdGP1+T/Em8qgW7FdW6/0jo04tc/x+2rBB0nrCiayXVowuHF
aZf7SjB46dGjqKA6xCFDVqUFKsHrw7LmT07UoU3RpIqKaCUQ0FsrfXykFh1+
KPP3R54SrB+WQCbratEHZykTtV9KkHG4zshHpAZV6vfmho0Q7z8ybd48UY2Y
cgkS02NK8HzfjNq95mr06duWgY8zShBYJcD9MrgaTZzY4n1olTJUP6WG7eSq
RkpGm1OvyCgDy8z7msJAJfpPaeOqIgtleGDS8XbmdjmytlVMGbBUhlErXnb9
yXIk/5/WgfXWyrB7XvGm99ZyVLBiGnbGQRku4q7bjr/KUHvnvS3rLytDvshW
91tHypDIg5GtZwKUgcG1oC+xvRRF9GNHgRLCX4x0dJ1aEQqLdWLYk1RgRfvW
zVSRLHTqP5tG/iEVQKmiohcOx+Mt+bybLwyrQIU0+yulIgF/ayl0rhtVAdbv
4z4OWon47AZhTv8pFfjHM/aMxPsCuwbWaK1wqsKLLaFTsUOv8D1fjafjW1Rh
7vxGR/0naTjtIufZTnNVyEu9/XH6UB6+GJSds/W4KjhK0Z+7vc7D6ulWSxEn
VUHB9i9kLubhvKG3UYfsVCF5LlTUITUff3A4X1d7SRVKHHfHZi8W4GbLNvWS
AFVoN86N4oopxLP7k+cSS1XhSdLa/+4++YBvliTerypXhWynXoXd3R8wBz1W
4FeVKqSdsitJkf2I18iEkun1qtDZXWkVmvMRi895GVd9UoUN8oMBIbWlWCvL
5OnPv0R8XQp8dh5l2FVsSpsmpwb+pX26vVcq8ETQnwoLRTUobB8soIdXYE+u
Xybeymow1XVZ/cSbCnxzrNeuUkMNPoiGSvL/rsBBdYwAi91qEFgX7i5tV4lT
b8V13bBQgxfKBvKZUIUHfuh5VTxUg5qAWd3Sz9VYL7HxpUqQGmhTvT95Tlbj
55anWBEharA1ko/zN38Ntq13lz0TqQYfj6/hEEA1+EvO8wbuV2qwN+F+sdLz
Gtzqs0zSL1WD/ZfMpAItGJi2LfBgVrkaRPMdbl86z8Bhf8SuiVWrwVmqoqOq
LwOb2VPrf9SrgeR4ql5+GgMzDaw9/T+rwcin77ZucwxcIVRcx5hSA61nNiev
BdVicr3+lMasGoxfPNrgFl+Lff1apGMW1CCF8wxNNqsW7/n386oLFxVaWpu2
prFqcXGPhPQ6QSpkMj6s2s9XhzdGvTJyF6GC/kzA4PjGOux1SOPqZ3EqSM7u
jLJQqsPbKwxq06SooKeg1qu7vw7npXheOaBKhXqj7rQQrzosZM+ZkKdOhSNx
7pFDfnXYbdNjxiY6FXLvv7WbDqvD6o+TtvzWpsJUn6mGRmodfmygaXh0NxX+
5RpyWuXX4ZGVEvcSRIVk6q7DOqV1OP1KW02QARUS8wv5NrbV4XVqp8cnjalw
V+mjqXhvHXb5MbzZ2pQK4JRTyBisw4qWXO5qx6jQdwUXGszV4Ze6tM0se8Je
yKaH+ZuYuMKM9/7CWSps7KtzayEzMfv0wLCyCxXKE/fUZSoxsdy9yGJ/Vyqc
0Bx9FreNifc/cZV9606FNFdu3jc6THw2yTBwwIMKgxwx+M5eJk6qmTsJPkS+
WH7U0oSJqz61lrveJvyd1bK0P8LE339mKCfcpYKa2eik4nEmXjXvF17vRwWV
7jslaaeYWJ7Pdm7uIRV8k3D6L1vC35Yd9kpBVOC6plQ66ED4owrWHQ+hwjaD
3onnTkycfKgiJv8/Kmy1mC80ucTENXZxHOxoKlyc/q2/x42JB909XATjqMR5
YfffkStMzHPftHnPMyo47jlSaOnJxIr/KWpfekEFg9Ed8XevM7FB8kpiXBIV
LOZfPXe+wcRO77rWMFOocLNmrIbXh4n9GbmXZ9Op4Hlgi/CFm0z8uivwk2I2
Fa4sNz8IuEX4/3UGWeRSQbnMSvHMbcL//O6U+wVUMCrMmZ0nmIdffENeIRVO
ap/nOnyHiSlSY9f6iqmwnFxr7ECwkXrt1/WlRH0P53XQCHZBLwx0y4n6HsvP
KiXeDzjsnX2hiui3a0uf1xKcan9UPJZBBbzkfEaQ8F97Re12LZMKLqGXj3YQ
8f68v3pwhkWFOe7tBSe8mXht5FdThRYqJO25FxbtxcRKrwvfHm2nQgJn2eR/
1wj/hWFS9z5RQbZ85dchD8J/7bkHOV+o0Osxc6fWnfD/WW/0ay8Vqp2XKpZd
mThteLOFQD8VbHmEyycuMDFzYeqDzncquGV0BCS5MPEwf6P8+SEqaF54rCzq
yMS80inBMcNUaOoh5++1Z2IVDd+pmlEq3GNLb6faMPEBOGk9/ZcKM5fzKzst
mfj8EXqV3BQVtA/lXtpzjInTr35/4jtPha+j1vZGBwh/fh8Xspeo8N7wS8vw
fsJfZNSZXg51MEw5nXkQMbHqeyOtXWvUgcYhNmWkxcQmdeQ4F151MDEiP/6h
xsQXv8xzRQuow6HXo0OgyMSZi5mtkyLqoBnntHerJBM3CPjvkpVQBwG7SbcG
QSYekT798vAmwv7SSqXcOiZW2yt0JYukDnmXtXQFifnKeuAp5ExVB5b7hPdA
BzG/u23uPdBUh23dJ5NTGuqw2tT+yVda6tAg3XpIvZKYZwfRjr6d6rCA18Te
f1OHU1F+zCkDdTDvDTx+5EEd/jkTu+6GsTp81nrQrOZdhynZ97yjTdRh3+LB
ynrXOvx6i7l1u7k6/BvVij12og4nzf2VMTutDv9t4+6NVKjD33O6wi46qENL
lvCvMMk6LOdSxhnkqA5fZeQDDxP77WVn6ADjgjrcXV8jJ/23Fifmq6fs9VIH
/zsPl2fe1eLYSxfVt4Wrw9mIW7aVO2vxF/ljiUf/UwehphsFm5Rr8cYeHcEr
0ergfVgJ7ZSsxTEH+CayE9RhueNzZsM0A0dS0t8qpavDUM0XKfNsYp/3D+3e
UqkOkV2Rz7nEGPihxZmD3NOEfVqmmWtxNX55qMfacVYd6PO9HcIvqvEHYwtX
4mAG7f/2+N18WI0ndA3Dg7g0IN9hOeL50Wpsraj6SURQA2akXu3d+qsK0/9N
OMirasDHh1Oyreuq8NeYe9769hrwnef3eiO5CjwXsRCUclYDtAUaGrdxV2DR
xx4J61w0YE1JUO4kuxwb33UqY7lqAK3krUP/i3JccO4Az/GbGrDnybJcqFQ5
DtwlHOEUrQGmVmpqQfxleFvPi7SHLA34HczYmxZdggXVXWbfNGtAJ9/pKUHz
EjxyR92wq00DJrl0sQ5/CU6SK/mu9EUDpHjbXXrvFGPRC+0yzEENaFIYKjh7
tgjP3+Q+yMOhCSO7MoVk5QrxZ77t5UYbNeG2RN244808HKMcl8U6qAnHP454
m4e+wHfKHsccLNKEN5ZSbc6caWi4t+y/uWJNOBv9tfPIyzR0fGEyLOWDJnwz
ME0d0EtHattPPeIu04TwnX0t/+5loK4MRe+SGk0wez57OG85C9GjsZVquyaU
K/kaeLvnosFL49J8Y5pgTXHZF6z8Dh0Jkt9c9FcTPp7xu/jtyjv0IfWEhPOE
JryUy90xUvIOPRn4uKFyWhOi79g+0zAtRHAykMNnkXh+mX+/0cX3KHa/HHt4
HQ1Gv1iHSsYXI9PNFslMeRqcTK1aLfexFMV8Vyc2Jw1GNmiMcc2Wou9Za7tH
KDQIvLP0LpyO0U34ILhBlQar63iri15jlOkod/MojQZ54rzPI/TLEG/OuHmP
Lg1ufFdoWiCXo+M36i9dQjTw6xYdrNxdjl7qJQcsAw0Obnh/5vSJcrSzw7KU
tJ8GvXupzzcElyOXeazseIAGT7uvRJhNliPG/hCOP8dpsPK4645IUQUSXu+y
+Y4lDcKDnnnPNFcg2097twueIvyRj+mn/axAM+emL9BtaHD76FbPWxKVSDHU
+tO1MzTY2aTp9+VKJfL7rJK9cpkGJ05Pk3VIVaj55aq6MHcaqHkmb+beVoW2
XPw6QL5KA9da/dpo4yqUvxy+cf81GhS/veCneKUKseXm/AJu0uBvpWZGe1kV
2uvKsBJ6RIOHwRHXzI5Vo/muXwZVgTRQyOrx2u9cjQr28dOvB9PAY++s6MKN
aqS48cja3lAasHSUbdKeVSP+qi8FqVE0UKobpaz+UY1q1JcSrWJooHiD+md+
uhrdeSoTtD6WBo39Bwff8NSgCdez9h4JNDD3VKg5TqlBXRv/CEAScd/o28AT
xxoU4Sc4N5FM8KHbbbc9atDBMfr35BQadMkd+0C5X4NKq64X82XQ4F2E3++8
xBri/Mzp/CmXBvGChmsyOmqQ7Rc588B8GjjOZ3DdY9cgCX0DXd23NDD8k/xH
bKwGBW4KEnn1ngahQRdlPdYwkFu1aJkrJupXfH2YZxsDqWjuyCCXE/p3OR+v
QAw0EHsyqr2CBg4qw192HmCg427PLu6qoYH3fvVma1sGEuwuOzHKoEHaBpLo
WhcGqtMf0HteR4MnbqskLrsz0O7NSht5WDTofO+z1u0+A808OLCqqJEGg/uc
m9cFM9CbvxfHLjTTYHZ6Zt3p/xhItia3uqWNBq2XaI91khhorbvOlYQvNLCR
eyVVUsZAFd02Nod7aLB91+d36gwG8jHwNeL+SoOBYTUTGxYD/dlcLX2unwbN
9iT0u4uBUv2H1m0ZoMGjxbSAA18ZyH583XTjdxpwjcm/PjvAQO01ZvVbf9Jg
66MDunUjDBRCc3839IsG+vdE0kTGGcgw/smL2N80ELzBy5KcZiCONe+CTUdp
IC6qkdQ1y0DF7l3XOcZoMPTYUOXoIgNd7Zl3yP9Lg7nsPquAFQZSM5Qyc5qg
wdlq0+1eXLVoMBft3DhFg+DY1ELZ1bUocYuDfMM0DfY7tXx9uKYW7dJSVXf4
R4PzN+6/fUCcR9uNp3bMztKAM/LlRkO+WuRq93FvyDwNTP6T5G/gr0Vrr/sf
lF+kQUePY4jo+lr08vEhi+IlGrSZvnhJ2lCLdidJnj68QgNQ9zr4l+DO4n6X
QQ462G5UD74vWIvcWtKv3OSiw8yveJcvBPP+vHpTeBUdJl9t/TFFcNLybv/U
1XRItl7gaSN4jxhP2J41dAgjP27zILhLtelp+1o6MHs3H/lC2L+iF/PqPC8d
+nQv+3MTzH/SPouDnw4mEd+9/wrUoteXVQqjBOgQnuO6/QURP/hPlqltoENx
a2S5GJHfl/gPzApBOgR7XlcwI/L3yH/QbilMB6ttNRcOEPqsZ5p9/SNCB3pa
3TNeQr/UPomffmJ0KNptWxdC6Kv3r298kwQd3q2dnukk9O8RSF/IkaTDmvQn
WgNEfYR0dm/o3UyHeI/v/EYzDJR5ZPXGq1J00B7yr3o+wUAGLo2y62SI/B2F
yj/+YSDvSLvt22TpMHdKsnr/IAOJZipDvRwdmkmyI9n9DJRdMWFsr0CHOBX1
6N4eBmKP+dk8VqIDmf6+NKCVgW7ymDnLqRD2hE6dXk30p7iUhHuRKh2uPtRv
MCD698CBNL8f6kS8LQ9PSpYw0He7KyE+mnSonQx/mVrAQLev68QI0ekQUHtw
3XIWA+UlsTJ0t9HB+JT7w9lEBjIpiXrbtp0OEjMSDQkxDDTYchqf06ZD0I2B
gLXhDLRpZbw1UocODyJC69XvMtD9k+Lzo3vpwN4ku7OcmF9pt2/cfvvo4JD8
ffk/CwZ6758qsEmfDp1iz/g1TBhoJH8X2cCIDn6pF66802agY+tPGz0zI9jb
O0VsAwPJV6ZEmVnRwSxn+z1abg1qVJtN6rGmQ+A57h/vk2qQV5RR/nlbOryP
21TJG1OD6s/9avK3pwNrXeCt9bdr0BVB1XXYmQ6rGk71PjWsQdgm20fDgw47
+4Uu9TdXIxfG8qOPnnRQkV41Sy6vRsK0QzEHr9PBDkU4a+RWI6dVfwucvQm9
G+wSc8OIfZxB+5PoS4f5oLwdlqbV6NRsgZ3gYzp81jYssvhYhVY5rL78LIQO
jUf2+d9Ir0LZ9Ra31MLoAJvXS16KrkKciTNPjZ7Qwf1b5pEqtyqUqq/d5vuU
DvruD9O1yVVoOqJEfzyZDjYjryudblSiMGqFSmspHUYuZpRZr61AqdpW6+6V
0eH2Whmf+tFyhPdNDdEqiPxtgovXtZWjPycVk8Or6dATMrd2Jr4cHfQPlDnS
QIcvpISqKPVyxPPNXLT5M9FPzR+O7TUuQz5hA0usKTpQLBtNND9+QE6Tq1rq
VLRgN/X2aYpOAbJN399oraYFAQLeDNHZfHTc3q9+jKoFt3bGnewsyEcGTdw1
YjQtqParfNFFzUeKGVwl9ju0gCFQYTUilYd+OHAkz+3TArt5Gm4YfYPOti54
Kdtowe1J6cwacgpyyJ0gPQrVAqX527HIxg9dvHd08UC4FlA/rLK2b7+LPI8W
fOJ/ogWvhCwm+KNvo4Bpz5CwKC14KNvfOHnVA2XvnFuITtCCxlMT141Or0Vz
5SudrzO0gP40aLuwtB8Oa+V/XMXQAo990hILgs9w7KtLLv51WjAktynnvWki
fuXRuM+oXov4n/btX9z/HL8TD5uvb9SCi7+cMnx8X+CeUyIubR1a4GXu3qIz
9QpTBjbuYw9owb7XRh4UVirWLPCWTvqhBZldx5UrndLwrgfdc45DWhCN5ES5
OdKxCSUh59ewFvzO8z3iQsvAVy6QpMfHtWA6lEmOCs3CN3ffncub1IKFjud0
smI2fiDAbveY1oJtSZlKeh+yccybV0Gzs1rAF2j+bs/QG/zSd5Vz8bwW1N/W
c+Tbk4Mzjjjq3VzUggsS/33dE5CDC2RrpPYsa4FaLumndmsOLp1UnFtZ0YKt
u7NfzW7Oxf8DGZSxfA==
       "]]},
     Annotation[#, "Charting`Private`Tag$3414457#3"]& ]}, {}, {}},
  AspectRatio->NCache[GoldenRatio^(-1), 0.6180339887498948],
  Axes->{True, True},
  AxesLabel->{None, None},
  AxesOrigin->{0, 0},
  DisplayFunction->Identity,
  Epilog->{{
     RGBColor[1, 0, 0], 
     PointBox[
      NCache[{
        BesselJZero[0, 1], 0}, {2.404825557695773, 0}]]}, {
     RGBColor[1, 0, 0], 
     PointBox[
      NCache[{
        BesselJZero[0, 2], 0}, {5.5200781102863115`, 0}]]}, {
     RGBColor[1, 0, 0], 
     PointBox[
      NCache[{
        BesselJZero[0, 3], 0}, {8.653727912911013, 0}]]}, {
     RGBColor[1, 0, 0], 
     PointBox[
      NCache[{
        BesselJZero[0, 4], 0}, {11.791534439014281`, 0}]]}, {
     RGBColor[1, 0, 0], 
     PointBox[
      NCache[{
        BesselJZero[0, 5], 0}, {14.930917708487787`, 0}]]}, {
     RGBColor[1, 0, 0], 
     PointBox[
      NCache[{
        BesselJZero[0, 6], 0}, {18.071063967910924`, 0}]]}, {
     RGBColor[1, 0, 0], 
     PointBox[
      NCache[{
        BesselJZero[0, 7], 0}, {21.21163662987926, 0}]]}, {
     RGBColor[1, 0, 0], 
     PointBox[
      NCache[{
        BesselJZero[0, 8], 0}, {24.352471530749302`, 0}]]}, {
     RGBColor[1, 0, 0], 
     PointBox[
      NCache[{
        BesselJZero[0, 9], 0}, {27.493479132040253`, 0}]]}, {
     RGBColor[1, 0, 0], 
     PointBox[
      NCache[{
        BesselJZero[0, 10], 0}, {30.634606468431976`, 0}]]}},
  Frame->{{False, False}, {False, False}},
  FrameLabel->{{None, None}, {None, None}},
  FrameTicks->{{Automatic, 
     Charting`ScaledFrameTicks[{Identity, Identity}]}, {Automatic, 
     Charting`ScaledFrameTicks[{Identity, Identity}]}},
  GridLines->{None, None},
  GridLinesStyle->Directive[
    GrayLevel[0.5, 0.4]],
  ImagePadding->All,
  Method->{
   "DefaultBoundaryStyle" -> Automatic, "DefaultMeshStyle" -> 
    AbsolutePointSize[6], "ScalingFunctions" -> None, 
    "CoordinatesToolOptions" -> {"DisplayFunction" -> ({
        (Identity[#]& )[
         Part[#, 1]], 
        (Identity[#]& )[
         Part[#, 2]]}& ), "CopiedValueFunction" -> ({
        (Identity[#]& )[
         Part[#, 1]], 
        (Identity[#]& )[
         Part[#, 2]]}& )}},
  PlotRange->{{0, 20}, {-0.5818646378536387, 0.9999999999999584}},
  PlotRangeClipping->True,
  PlotRangePadding->{{
     Scaled[0.02], 
     Scaled[0.02]}, {
     Scaled[0.05], 
     Scaled[0.05]}},
  Ticks->{Automatic, Automatic}]], "Output",
 CellChangeTimes->{3.758976562150484*^9},
 CellLabel->
  "Out[750]=",ExpressionUUID->"e80cb2eb-1aed-4deb-a789-d54c6a64eb4d"]
}, Open  ]],

Cell["\<\
The Maxima and minima of the Bessel functions are bounded by the zeros.  Here \
are the 5th and 6th for comparison.\
\>", "Text",
 CellChangeTimes->{{3.758910549717847*^9, 3.758910573147192*^9}, {
  3.8261991338537307`*^9, 3.8261991354638443`*^9}, {3.8414896002926607`*^9, 
  3.841489607340763*^9}, {3.8414919340588617`*^9, 
  3.8414919546509614`*^9}},ExpressionUUID->"3656da3b-c04f-4fd4-be25-\
6dc5ce3dc5ce"],

Cell[CellGroupData[{

Cell[BoxData[
 RowBox[{"Plot", "[", 
  RowBox[{
   RowBox[{"{", 
    RowBox[{
     RowBox[{"BesselJ", "[", 
      RowBox[{"5", ",", "x"}], "]"}], ",", 
     RowBox[{"BesselJ", "[", 
      RowBox[{"6", ",", "x"}], "]"}]}], "}"}], ",", 
   RowBox[{"{", 
    RowBox[{"x", ",", "0", ",", "40"}], "}"}], ",", 
   RowBox[{"Epilog", "\[Rule]", 
    RowBox[{"(", 
     RowBox[{
      RowBox[{
       RowBox[{"{", 
        RowBox[{"Red", ",", 
         RowBox[{"Point", "[", 
          RowBox[{"{", 
           RowBox[{"#", ",", "0"}], "}"}], "]"}]}], "}"}], "&"}], "/@", 
      RowBox[{"Table", "[", 
       RowBox[{
        RowBox[{"BesselJZero", "[", 
         RowBox[{"6", ",", "n"}], "]"}], ",", 
        RowBox[{"{", 
         RowBox[{"n", ",", "1", ",", "10"}], "}"}]}], "]"}]}], ")"}]}], ",", 
   RowBox[{"GridLines", "\[Rule]", 
    RowBox[{"{", 
     RowBox[{
      RowBox[{"Table", "[", 
       RowBox[{
        RowBox[{"BesselJZero", "[", 
         RowBox[{"6", ",", "n"}], "]"}], ",", 
        RowBox[{"{", 
         RowBox[{"n", ",", "1", ",", "10"}], "}"}]}], "]"}], ",", "None"}], 
     "}"}]}]}], "]"}]], "Input",
 CellChangeTimes->{{3.758910586828227*^9, 3.7589106947001047`*^9}},
 CellLabel->
  "In[541]:=",ExpressionUUID->"84de1361-aecb-4385-b1b7-69e568efe858"],

Cell[BoxData[
 GraphicsBox[{{{}, {}, 
    TagBox[
     {RGBColor[0.368417, 0.506779, 0.709798], AbsoluteThickness[1.6], Opacity[
      1.], LineBox[CompressedData["
1:eJwUV3k81F8XtkSylDZ79n0fhrHOPZFKSaVQ/UpIZVekJEqRKEqyZU9lixTZ
l8vMYOxjF1pEZC+kRHnn/Ws+z+ece55znnPvd86RcvSyOs/GwsKiw8HC8v/f
lJuOnASnV+Ttwn/Mf9l90qN1S1rYSoYjOGspxmtPNF5vqAmWlHyK7vz1H91x
NsR4c3TJG+6BDBSn09TdZV1knFIbKcEhmYNM6+acdtv1GKvOOz1cv1iAtHK7
C6u3zxt/2Jz6b62/EB32Ps5dcpydLJu5SffPajFS4zhGihndQXY39vX4JVGO
3pHuy/mdliUX9Xx+sWRahVq+Kpus22qR/7hZDP+4iNEpmIGqLYiczjoc/sus
DrU/qR45zGZO3tP2WG65n4K81hiK+kePkb8l7KtbcqGhmgw76Y7O0+QIp7+n
F1frUVzGPULoRyeypmbR7x+RjWg1yI39u68HuXvVOea7RBNKTcgKF7C5Qr7a
KK45/7YZrRW5BK3fu0EWedLTMmvaipyG1fQoR+6Qa+zuX5zpbUP3OVd9q//d
IzsqA/v0xQ4UJjgXl8XyiMy26t+xFMBAzaZ2Qecbn5B7PlvvWjLrRMPfHvhn
LSaQMxs03RY3d6H4z62fkEIa2S+Pp3yhvwv5z+5JrTd9Tj4QPc65kN6N2Pb1
CqSnZpHF/OqO/3DpQaqlks7mFXnkuTPJGd+1etHdKZm/1rZvybWm177Pr/Yi
cd7ADc3N78jRSlbkeVofYpmxuWlfX0Z22qIWMRfZj9rzF46sWleTdX9uHJy1
GUC2jGOPTPfWkTcOfVGYlXiPpKLGPrIa08gDtdW+M9/eI4nQr5Z7ExrJuZkJ
1Om3g4hgey/ijUMLOSDCZ+u0/xBy9HQ4efV5B9nS2/LslOkw4mriZ2gTu8iS
J5TyJ3k/oPjCE2jlQw95wXjD6rfeDyjHgZaxvbefTJP5tP9b6kfEIC3ofJQY
IsdtqoibuPgJuT+0MNpU/5H87toBbx+hz8jyffuvtvMj5OQpkvBiwGfkfc2a
eCNllHz3jFyt98hn9JjyvtaFb5zsydh2ccFsBE2cO3HyZfk3sq0py2bv3BF0
0yVx0Tlzmgwls+9+bP6Cdgx9yZQYmCNvS6az/ej/ghIc3p8M2bxIXt1cknPJ
aBSZcubMbNj1kzx2+/mR7+mjSLS5p6jd9he5bSnqlxfHGNrF8kcsrm6FXHLx
Zuq8yxga+npFX/nMGjlt0M3Mq30MERa+yfmqrZPDDp2cmdP6iqyuL5JqRFjR
KW2iwdzqV6TLMz/7JmADMs2UGvGwH0dn3lZ9mT7DiVSFt4TN0sZRyn2KaooD
F9oZsabuoTSBJHl8OR6Fc6N//yZ7ZyInkOXQjhuJ/bxo4nJ/gPvCBMo+G5Sc
dWgLYozRZGZsvqH53audfcv86Flz2uVpiUnk7PFry8T77WgpoVj5U8Qk2jxu
qGoevRPtvdgy2rUyidYrRFfcnAXRU52R5IYLU6gdLFWpZ4TRDPsv64ruKeSl
JpHU5iOKUBfvltcwjbwXvY/vzNuFotOl6c/yp9HJ4plhwQ2SSM/Y0iD83gxa
GhZJ1XkqjR7wOC0GLM2g1Nn5vb9ZZdHH99fzLjnMIrvHWlFcQXIo5OpL8ROG
cyi3dDChBCui/j2V/Qez55BXQq6vTrAyUt7eGYV2zqNqbldEO6uKGAVrbArz
8+hfU88oN1ETbUOb7PjUvyMuyczPSwcIyFA+xuCe03f0+mrvTr9LWujhUs6i
f+d3FOQr8CdgkojKhoiMpY0/UJNAVZ0EWReNUHCeJ/kHknwe9ivlOQkRH/ee
d3z1A7WylI5EPTdAdn72JsMjP5DHQr4PQkbo3tlpcRuhBXSg6gLBeM4YDaqx
DpjfXUBpIu077WiA2HdGvKNWLqAX9b1C9IrdSHVN4LHxwgKqveR2Q7XKBN1q
Vj1AOLuIBnepHd4/sgdlvy2VfxW7iHKVKMnFHHtRV4IJu1zrIloUK2AN192H
ZC+eqBLSX0LsAuwfP9aYI0vL0YRoryW0/HQ6QUbwILqm4+nLm7mEtF+yfLcK
tEDN7CHqLNt/olMn7EY4fQ+jpanNPP7mPxHmzmPNDz6CdnU9nVi89RPFYNqF
xONH0aX0gvSJmZ/oV6xIaPzmY0jAeGhbR8MycrxSXC87aYNA9sL8/r/LqLV+
xurysi1y4fnRQtH+haKV32WY8J1EVe8575ak/0I61P9aHU78h8ZrHzto9v9C
ESqN9xUjT6Mt2WLkXL7f6F+PZ+f51jPI8arWrxT/34jxzO51qo49ijhT3S34
9je6IPqS7dVXe1S8Z/+bxxO/0cza97VLSQ6Ia7udy93jK+ifT9HUK6Fz6HVB
+JC7+h90tDgVB565gKa2TUUccPiD+vPSW9o1LiKFqwfIijF/EOnOaDAHlzNK
N+J5NrryB4lmdxbGNrug6KaIC6fqV1GYb9pmlyQP1K46K6j3exUZi5ye5Uv3
RDxRh5p2qqyhGrEPtrdfeaEQm82qnVFrSOIoD0vm9CV0dfTRj32n/yIDw2t/
Rkx8UOHe7xlyj/6iM4+i4gW/+KD5nCPH2Sl/Uct48Iz63SvI+dLW0hqFf4ju
0hG4u98XnfobHaCz+A+ZdRpdeJvnh+LsF9W2y6+jT1em7Qrcr6Nu6rFP30+s
o4DQwIObCf7I4v4Ok7yadfT+yQms0XgDpfG0BG81Y4Eha5NluvItRDa+cTrI
jgVU7jzkbNkYhIY9VXTmr7FALJu43fOAICTU9WC8NZcF3pmFejd73EaPEyzM
w/hZoXJP0fB7z2Ck2bwm9UuJFXYP/LMt+RmM2lfz/pw3ZQW7wvcje2+FIO6z
fHmmV1nhwc99p18m3kXBcu2b14dYISfL4TIs3kPStjcnPH6ygmsx6fPLqDBU
G6ZeO7yZDfY37KtkJYSjtemHlyt2s0FNtXZVtf995Ft4uMc3iw3GSyoIatqR
6CLqfDrjzQ7hW1b+haQ9RiwZyxVDD9gh8HvyOo0jGiVsEBtufsEOz23cUwo8
ohG96YJ4Th87bK5KOf/E5AlSPL6Wcd5gAyiGc878YYlF35wV8j6ycgB+ZF53
rjsBBbVYtLWJcICZp4zHH+unSEjde65KmwMcLh544zP4FO1frNJMOs8BdyK+
L4pMJqKcQKti2yYOSBdoJMXuSkGu0YE1jChOWFScsJlfSEdsPzM+4RxOaK/g
nNq45xlKtKWzFFA4oWQmyFcp7hlqFttuGrnECQHnO5MjjDOQSlZ2o/mJjfBd
WX7oZ8JzNFPZzaBIcMGpQknfY8GZKER85cdbPS4IMbrqHPY1E4ndFt/+7CgX
XD/M86F/fxay2OtifSuYC9wMZ3KatmWjfMa/94YTXGDb6JW3+V0O8vyqNPru
9SYwQAXX36rmo89277nqmjZB8lO/f/TcfHRsIEy9bWwTxJ1QO6an/BrptUxc
/yrCDdfh87iEWgFif/uSX+AeN4ysu22NfPYGJQRIka+d5YFX+xf8x5hzWt12
4af6/HwQzPFUhUIrRcRIeo2ZCh94abenSgqXoUxOv7Gje/mgRp5np4xnGYpY
6dNwDeCDuBtl7FtFypHNp5iGxG98QBD+/e369Qo0lcu/tFq7GT49KdiXZ12N
uKVCFD7p8QMfq5t0cnUdohs91rhpxg8Nfyx3R83WodATqaRdVvygH/hvT8Uu
CmKLKtv3nxs/pJjWcuTfpKA//2Yu9qfwQ4lO74bfJlQ0PWyd3cG2FRq1OLU9
e2ioNUFBqbZ1K+gr5YmF7aCjh/wtys/st0Pr4dSthLZ2VE7aVWzpuR0WjJ+/
t9/YgcbsvNDaje1wPGDZJHB3BzLM337cNn47hPzibbpS3IG+mZ8O5GvfDtrU
0K87LRnINHi247rhDpgY2TAaSehEv39u8bUS2AlmUu4VQ2NdSGaX4/q6zE4g
eePLs/+6kOWed+H5hJ1AzW3l6BfqRi+jT6RyHdoJVk1BXWoW3chK41ljTfBO
UHo5aNf+phvlO2uJqPzYCVWz4p7/LvWggUchLwb+7QT2n+a5gmE9aENpn3oo
rwCU7RPlWEntQac4bpiOKAhA9cWtBP7WHsSVQXWPtxOAx6rKBr4yvchx6Dhm
bxWAbyMXt5k29CLupBGPy+8FICnr1MjW972o8JSn2KdxAaAYU6SSp3sR++C9
6xWsgrA58uj1T1v60IuBCu3LJEH4b6vJsU3WfcgiYd+Xj3sEwVsi+mrS+T60
ZNsTZWElCOoXI9S/+PYhs/7ZWQUPQdiSt4fzfmwfGu+VzP6YIQgMvZ3mqp19
6GFsvo3FG0GQ3NO1dvBTH9K1NuCoqBaEsdG1GuHZPnSv55hj7IAgeMkfNq/a
2I80Yz7zs48Lgi1xa/CjHf1o4JgHvrQoCNrWYa/5pPqRYneomMVmIdipt79z
o34/YkRvbykXFYKje+/tv7OnH/lZpV9XUBKCpbP+b18c7kdNneV9bHuE4Kp4
gMdHp37kypiJKr8uBKw/PR5vfdCPtkVdRwr3mPG8rkeUPulHFYc552JihOBJ
++2B9aR+xNMhcfBSgRCEU8cqr7zqR+8e5q18qBKC3Q8FONIL+9FpS/3sg81C
oPdpA7tbeT/Ka7PiUPgqBKoHnRM/1Pej45GfimIWhOBkfsjv4JZ+tGbh7sjG
IgynPlTFNDL60QveFf5LfMIQkB/Wn9Xbjw613sUfRIRB9tmoiuxgP1p+sM3z
oKIw2PNZrxt+7EepB9PEynWEoV/+d93cSD/ay6PaIm8qDB/+Bo8bfu1Hc81l
12OOMM9fPPZF+ls/irtvpshmJwxJne5qz6f6EflAV5+XmzAA132Tqpl+NL7p
7N0PfsKg91kizWOuHz1qmtY+GCoMFl3nqSXz/Ugv3O9L2RNhoN06oxX/vR99
3s/xWP4Zk09q8PLmH/0ojCsaxbwWhk1j97jFmFiTLj7HWiUMHQqL9zDTf+De
q2SvJmHoLXzk95sZL2if3sEPfcLA14A9Gph8ihvrVw6MMf13Da0qzjL72XA0
u+yHMLwa1KmQmGb2M/Sjjfy6MPxnpWCay6xHcq8bRwyvCHyn8xPpzHrpHL+L
WEVEQHerk9r1L/3ocn2Io5eCCJB25HZVMfUSH9vLuawtAqPi30c+MPVsYduU
GwAicNnvr1FaHzO+VMsh9kMisJmmmM7S1Y/kIPJH+EkR5v8hoZm1rR912R2O
5b8gAsS4vQEZjf3oVuBW/XhvEQj4xeH/pa4fva+IDXrxQAT+fDrmg4r7Ueh7
W1mVBBHYT73Jdvp1P9L+LUx/+0IEcjhjNwhm9aNIndQtuFoE0lTsX1yM70cG
x+2LzJpFwLDk4+Taw3404S1t29onAn9NR39ohPaj3W8yU9/Pi0DcvRPFnj7M
/rY7m9ivicAGYx01f5d+lDSrPD7OJQrBOVc/S5/tRz+VC9SWpETBV2b44UHz
fpTzsrRq83FRUAr+WPpLqB/Z0K7bx9qLgjkivpzi6Ufso4YbxDxEARnVkP3/
9aEzkrUHlUJFoat0l6PXlz60NYk+aFomCiJnDvm+fdmHasrv32ymiQLtUlhV
OPO9uw1YSB/tFIUzDkPt/0L6UP3OThe7KVGgn5tJwI596HrU+99+YmKQeaHK
KFW4D8kXJCWvK4qBk4ye6VnOPtTddgZCdcSgm115vHqhF6nxfLn3xFIMlNY7
044396KRu1MCr4PEQOiwbt/MlV708EVeBTFSDDA9Mj3NrhcZUj3tKp+KwX+G
Wg9/7OtFsSyLL+mFYmBYua3NR7gXmd9YJY6OiUFJqv2hldIe9PYS7zEh812Q
+LLX7tBoN2pN3H4932YXjHBdWS6gdaNxmkiaidMucF0MYmS+7EYiwkrT7rd2
wWspf99jF7pRSJ1ZcF3xLugdaAkq+9KFbLbdKnKVFoctnlfNyPRO9Kfox/bq
VXFoca691xzXjnZ8/K1vtUkC0M9xZ/Pd7Uidi8V+QkACVp/If5CabkPnTm/O
26olAepnzoVMGLWh1g0qey44S8COjnyX9YEWlGrtdGVLrwQ4tmypMP1JR89u
uE1p2kpC5t6mr17tFKRZu+n3vTOScH/gU7SpFwXVbsjm+HROEoZ+JwnTt1DQ
58gxychLklD82vv+zOE6JJ5+xnYyXBL+FulKU59ilEg7THtWJQka/S/PLV8t
R9F8xNRt0lLw22tDddt8DpK26nrloigFHpcFs0LOZKO3cZfKa9WlwEn9UqR6
SyZiSOT3eBpKga3HGevgzOdos5Y8T8txKbjud/Lbk6pEdN9GyC/4nhRkT1oJ
Lp37D91JWzu6NCMFfD0XpeQKsvARzbLLKotSwF5h9eeHQg4Wr/N57LgiBems
S2yxabm44ssUg8EhDc6aZB69B/l4Qe794XxxadjisbLqm/MWO+YVH7pwRBoa
c9nf/zpUijWNL3uk2EjDkfNiW7/8K8X/2lQje05Lw+HRhBezr8tw4vzzVhMX
abh2u3XFhrcCd2lFH5S4Iw3dfH91lyur8O5yT/OBImlYbd1AO/izFm8+oOyy
pYJpv0UdopnV4eHBr2F7a6XB3KxXMC+2Dvutnaa/a5UGRk9eY5U2Bb9BB/c9
/ioNHWntJ187U7Fkg4LZAUEZeGH41Vr4XT2esxl1ur1LBkI/79cO/VOPqyZS
Q8pkZGCn51ExE2jAJzYJ0OQ1ZWD4MelDWlMDjrLYYMpuLgOshTsK6robMUv3
Z6jyl4GcO79mpGlNOGSy5pn/bRkYmp3Xfs7ejDexpLDph8nAnFVOjrZJM96m
dpJWHCsDfw0ehgdWNWO5e537Ct7IQPtn/7TbL1twbkpBtkepDFzu5s4//KEF
q7+L3KRaIwP083vuSOxoxXoj5i3ZLTKgKh8wXn2zFR8wpFhmjMtA1NfNO5v2
teH2o+kF9rMyEBKzkOl3rQ0fc77JL7EkA6dMfVJ2Zbbh07EGXUmssvB1NUjB
hKUde84XWseKycKdnMsZjKx2vMDxuOSYjCzsG9/Gz9nRjq+JeQluU5aFilGx
l/I/23GQucr7hyRZiBR6xJAld+Anz5+fDrOShV1ljqu/KB1YqOJ29d6TsnC2
r1DbZaQDJzPOinPYywKJtuVp9b8OnPlX9PNtD1ng2Xr7MKcoAyvv+ANwRRbs
ZHIH2BQZuEB54Nk/f1noIEi6ehEZuMw25tyNMFmo3US2iD/IwEae3jT9R7KQ
pLBj7agNA9eFHJH7HSsLEZeSvW/YM/DeJPXQkmRZcJsLd9vuysDNb3knrjyX
BcVMzyxhHwa2pE/t086VhZ9GeDryBgN3f6Rn/3gjC1/8+tguBTPwiZ+Zm96U
ysKvq78r8X0GHua56+pZIwuHhq2nAx4zsL30uRbVelmwfrXZNSuegb/q7Vad
bpGFgC06AiiFgV0PS0TmdMnC4a8dXaYZDDx3/u/sxfeycED8w73iTAb2CRiy
lP8sC7oTx6Rjchn4d3R5wdi4LJwqkY/5lM/AATnx/M9nZSGd16wn/g0Ds9b6
XnZYkoVN8ikfqwoZOLTvWJfEqiyMue96Z/mOgblnCdofWeVA4kXxqUPFDPyI
nT8mmUsOkiRPfChj4h0ic0untsjBAb8/Bx8zcYJmq7WwgBzk+sZV9jHP79qX
W9IvJgf8Z5T3hhcxcMaZMME4GTm4ZF/OnfOWgeWvXPA7riwHmnUH1XQLGFjN
4NOxNE05SPWSV3TJY2AiywmNKV05GFXNrBPLYWDDBga3jrEceHR9kT76koFN
IszHb5nKwf6LdX6czxjY3IpS12wuB+e8FxeNkhn4iJBhys4jchDkvUxfimNg
249FfvY2cnB4fpumOlNvuxeqx1+dlgN68n/nJ5n9OO/6UmPZUQ5OWORly4cw
sLumOM9uFzmAzGzj8QAG9q/aQunzlYObf7bdnHVn4Nt3wlKkAphTxIPnVB0n
Bg7bz3rd/Y4cXP0o9Yj1PwaO61nQYHskBw65/jvl9jFwSqIbz6FYOXDb7hcW
aMTAL+zHxuOT5EC198WPUwQGLpzpTVHLloOqfQ0oU5iBywstr/u9lgO9k4l/
dvAxcK1f43HqOzkg/Wdry83CwO0bynlO1smB7t3U2J1NHbi3mTDxvFEOLsa8
yFHL68DDUbmUuTY5YEREtds87MBTYsnXQwblYNVBz/nz4Q7MoXNromBRDhx3
D+rPN7ZjXuYr+7MiBzFru1hfP2/H2+oupZqxyANn8WBb6M12LHnI0XqIVx40
3DL8HhDasdF5MyqnvDzo18WlckS2YVOVmtSjqvKAFl2nyxza8IEfuv7JWvKw
WWhlIUqnDZ8IVCRoIXkoahHaXDzYiq/E8qSdOSEPOfwxU79EWvGN/0L8s+3k
Ya1zy/HVby34jtRf60Uneegx4hzSKGnBUflzvOGX5WHhvN+slmULzqvv9H93
Xx4qGp6QOq8047Gf8TY81fJgcHniN1sqHWfs1vb5QJUHy6HJa69P0fHZyPZH
Bc3y8IFUmxMuQMeDshxNxwbkQVeU4/77B42485i3YfKiPFxKfBmn5NGAa95a
SKopK8CUz8zwEi8Nx3uwTlnGK4Avj6ZG0atqfOCra2D0ZUXgMKIunN2eiPcG
yuTt8VOETe0Dr7gU4rHJzuHB5ZuKUKIQxpppEIMNzA7p/RfBxFGhP4/TIrDy
S41FmSxFgM7lh5655zHP+SXn4mFFmAuxWr8REINaxwKPD+xTAhFL1leZDm8Q
PUA3+L6lEpDnl1M1+N8i2o75t0bWSnBWlltksvotqtpjv+WZoxJc1Yho7xEo
QnkvTJpdApXg58V5hdHqYhTptBFWC5UgclTr9NOhCmQ5FqUiLq4Mn2Ktv9cK
UFCryljPaVllOJgXGNtqQ0EHfUg3k5SV4aosh4NmHAXtZ/vIECIpw7OTSQW/
t1GRiaTK1e1HlMHyyuBe2w00VHvxpoSVjTJk2STtmCfTECropEedVgb5bcny
DD8aMiL7iW52UQZlRUuBi1M0pHO6vpbrDpN/rvhKGa0evXsu5LovTBl6WWfu
u67UI61pt+2hD5Uht9k/5IRaA1L333aBPUkZXotQJkeiG5Biwlmef0XKIGB+
4HzQ8UYk1rNivfhVGfpiqW5v39BRouihdcKMMiRfOvrvygAdCZ9Lz760oAw3
0t5m2K3TkcDC3tXZf8ogYf0uPe1AE+Lnj0n/JqgCuI4YWtHXhB7aTpgriKvA
r4P14VG/mhBfmsHieVkV2NaldzpEsBlxq4+YjWqqwLCF30Dd8WbEbqE+/cFc
BZ71H64OoDWjO09ux4gdUYHZM6vRSh+bEctQj/F/Nkz73SbG7HIzWnO5ETXg
qALVlz+MlMu1IP+37fqCLiqgOfH5aq1hC1r5LTVq7aUChe8ifg0daUHL9+g6
3TdUwPDLwZjDfi3oSofop613VMDEfa0g834LWhTwCjsSpgIl3+JL+JNbkLcd
hfDoIROvOhlG5rWg7y93DrXFqECYj/970aoW5DnrHMKbpAK2wRTtquYWNEus
Ujv4TAVIlX+XPJjz6BTVMYierwJ+bx7d3PCjBUk8HnB9+E4FpL1D8prWWtBx
O0vr45UqsCtcZ/HKxlYUrkJDIhQVuM1nJcy5tRXV/NZX/kxXgbZx7+8Bwq1o
sb5gR2aHCrS6iFm/l2xFik/k1t36VCA3DKuLKrSiM/ZJk4QPKrAjtsLLRLUV
Ratt7fk1yswv5uTOw5qtqPFPaE31lAr4yvUp7NZuRWuNa9nBP1RAbMWmQkin
FRFivZ+Y/1aByKG5qV4mvuD4LXDLugpYHUn64sfESRp2zr0cqvAPm/SyElsR
Y63bKolXFd6SClkvE1oRZ7O5scN2VWiqSHzboNaKDOOxgoKIKtyVf6jPrtSK
LjnpbJuVVIXerNXf8jKtKJPwaq1QQRWuUlVOaYm1oqF/khN+6qpg/92wS25H
K+Jvjesk66hCPU14hJWnFZk95a3aYKQKxcWBWxtZWpH/hTuZzSaqkODy9bfv
zxZUoP07KspcFSgpkaQtky1ojMXzhs0RVdBOc/N7MtSChNtHz4vZqsKojfxl
9rYWZJl08siXM6pQNLn5y9nqFlSmYybn6aYKv1S6HEcSmf1kq9xC9FaFXdyn
FLnCWpA0Q/PPip8q6Hmd6BS/0oIiXMU67oaqwp/2pjwJ8xZUR4ouPxipCoVj
n77xaDHv2wauF1tjVOFiYYrojHALsk9b9Et5pgo1QQemIsabUay7y7lz2aoQ
sffOl8MtzahZ/9MhpQJVCGEbCucpaEbEnmbp4ipVmH/pstnbpxm5PAO+G1RV
WD646akE872kepb8gmZVyPt8W61Fuxlxbcpobe1Xha1zF42kvzehD8bXr44t
MO0O+6L/nG5C23jm7XNXVMF75nc9RacJ7R9wOniJRQ2sNMIfx/I1oULvI5Jr
fGrwnpt71qGCjkKzFJq3K6mBRmd1Jp2LjtS39u0yPasGUJdwKti/AY1Hjt+J
Pa8GN1qWLvnsb0Ap3L8mJtzUwEUh+VbOzgbEu0GoMMJPDfZnVf6ey69HU8sn
9/Y9VgP2kw2dO/po6OXwB08XmhpstHdme8BJRWLZX/EjJXWQYxsSuThXjXpk
l2W/aKhDZGezCeNcNXrwjPM+UVcdirOCdh0dqEJ/EhWOvzdRh5zKEXp+TSUa
iHT5Jn1aHT6JusSfvV2OnvjM8pc8VIdWLoM3EqPvEDf66TC8qA7Gk92XePwz
kd9uRa6SP+pwR/jn+CPZl2jc9L/Xj1g1YKX4eO3t9ueIsr/uj8kWDUh9Wjbw
VfIZ8reKfJKjrAGjk/pzPnfi0fR5ufqrDhrwo0TnqUzkWdQaYa24tUMD5uY7
FfvhBTZ4FNY+1asBYydpWd6RL3H248ortGENEDTDnV8GMnFInFTdtSkNEG63
vs/jztznGMuq82yawOPV8oD7zmvc955Sby2uCeL9v0tzNd/hfbOnfklba0KH
67TD0oFqnLojuPvWCU2AUeXE5o5qvGT4qmD4P024VBXOf/xYDU6/v3oxzlET
utf4c91tMP6jkDyw6ZIm7ElOzNyZWYuPHKa9u+CjCeYv5ye5Rmtx5tWZKOpV
TeCttvc3kajDx+qNzAMDNWFcPvDiLeb+luf4ofz7fU049JvF/YsfBbPd54g7
9FATuoh3hpsKKPjEWzXv3Mea4MZnqzX+lYI5WG4qOyVogvJmbd/iw1RslyKe
1P9SE3xk/ty9JkzD/ANnA2pqNWF7nvnMfHA9vrB+74QoTROQwhG8J5+578m/
Ifo1aoLcs1m+wt567OLLMkto14S4BW5ThkwDpmx7dublkCa8XVuRX3rXgIUM
mvTZPmlCe75mwde+Buzp8GPn2S+aIPPh4/LYrwYs+mZ3u9CkJqw3h0twkRrx
lUNfyBHLmuAyqXyTktOIm69wi06uMPnFHp5npzViyWStX2Z/NSGcx7Xe/EMj
bpu6U7DOToAU5//uj/LSsey2Vw9ObyQAojFsdGTo2F+/+2I5NwEWrkS6huvR
sXyYjKTPVgJEBO3P0rGn44CCg2sdOwhw+UtZeIQ3HXf1+QyoChGgdoe9/Ggw
HSv+S3oXLkqA/n2ti3oxdHxLjhY1Lk6AKNqkd+RzOu6zmHE3lSYAu9pGjc9v
6Vj1yg7zdDkCbLZ6X62J6fhOkpHcX0UmX8pNfLOFjgcoTqynVAkwxX/nY1Mf
HX/fPSgSqEGASck2a5fPdLyx7jAxXYsA9z4/3KgwScfiUH+IqkOAhCcrDWw/
6FgXG1wc1yOAS5Sy19ovOrYkvwnaZEQAp1nl0e3/6Ph8tVyiKiLAm4l5PnP2
JhxglFR02IQAfmz/fUna2IRjKvnbvM0IoPpJ/z9eniacZxA6HrufALfazW4k
8jVhavnqetlBApwTkTm0d0sTHtS7LDxsSYBCLvvRLfxNeKF0XGv9KAG44n1O
/GLaN5FOW0hbE+DMfGX72uYmLFnSed7sBAHaYwMuSTLj6ensu+X8HwGuHB72
cuRuwoffVSU8sCOAHeULJ5WzCV/Q1ip87UCAb+2+10zYmvDNwqyWTicCuGfY
8Iys0XEsYdfXpYsEsAwW35G2TMd5b6L/CboRYMjGcDpgno5pGlxChp7M/n+e
/uE/QcdDrwMJdpcJwKg0fPz0Ix0vqC0euH2FAEmb1/Xf99Axd76z04trTPyr
zcmgmY6lVT8GNvoToLJ4/XF1DR3rvzoWPxVIgJD7L83PFdKxcw65WTOEyb+0
PU0ono6DFN+NHrtHAAszLx+lMDqOz1L6e/U+0855Ap31o+OGlzs0q6MIsG1t
6KaRDR1/lL1v/vkJAXa5TJ//akrHP5+vO7LHEwCuOqqUaDLva8ZUrHkKAR5c
lX7QtZGOjaTsC9zTCWAt+aFHYqERH0vvpT96ToATgV3/JQw14juptau9OQQI
m8no3JzXiBN36e5cySPAnZSJ3M1PGvHb5FfqYm+Y/L0KccbXG/HnxDgHxxIC
BNlqNaqaNmJyvHvjHIUA07FLMl5tDdhG4MvnrQ0EmLhfOMXxugF7xNr+ITYx
4+Xtru+JbMDJT0zUbnQQ4GTK7UqJgw34zyOhJxuHCVBwbOvRR1X1uDiMZif5
kwDlJ/S38AfQcPaBFqF7vwlwaK6yW+IQDSfydnXNrhLAqMd25OwuGg6K+rS3
kk0LmuaWj1yvpGKLhD/qNvxa0GgynGg5R8FfsjTXH6hoQbG6ucddzTrc60Iq
X1DXAvdwFofsn7WYrkL2OamlBW5OEdxSFbU4v+DghLy+FkzrWg/s2l2L/Uov
dNTt1QJnaLsu/qgGb25MTvvloAUpgbbFzpcrMGv485N257XA8v4x+Zlv5Xjp
QO72emctEKlxs/I5W47ft5fei/bSgm/PXTxfmJfhF31dXmqBWtCwwFWjt70E
G4xzwbkELfBPqKwNDHqLL3D4fm5v1wIfl45V9po0LCLR1L/aqQWy9FLz/ddS
cLverg7FXi14mP+6dVAjCeu611ffGdKC/fb4D0qLw5zdO5N0vzHzpbAH0hbu
45fpJdaprNqgsMXV9t9+HzRm+LvZg6gNEme/HpJ3fYESrC0oiSRtOBU3M88a
8hJZeKWXNxpow7OHdfSx5Ez0LmN/ttRubfj1cDU+viUbhWx6erf3kDbMyac4
JYjmI9l+fTC+qA0/Qh2UC2sK0TnvG8W8idoQHXxNiTW4AulqfSxWStGGrTfZ
TJuXKhD3ApTsTdeG9zI1ApHnK9Gby5ylQZnakFEnlvzdtAqtXXpctlSoDac/
6Qk0LFajOK+syuEWbUD6mgYmD2uRiwZ31Uq7NmyzzfUTrqlFRvPuVQJd2nA0
fcjy6GwtGvXUqj4yoA3Bvle9h83rkKZndQ1tTBucTNbf6qzWoSb37rq8v9qg
5kwefGNMRcmqupQmFiJ400yLPjtS0aWZBMo4OxEEKZ1Zp+5RkYC7HVWSmwg7
it9JK7ZTkaPbJC1GgAgTBhmRm44x9zMVi/q3wkSI27nf1NWbhrimX9e3ixEh
q/Ah8D6moQLXKw1cMkQwSepT5G+lMfeZ9cYADSJc2hff/VevHnUoOdKfahHh
VmNNuaVVPcqYpNFLdIggR11oeu9aj8xd7jd9NyTCvUD9s0lP65GY0mwTHyLC
GQvfy4yCevT92+FmZRMiVN0VpRvV16M4550tTvuJQNJueFU2W49cFP1abh8k
wt8NdusNLA3I6NtgS6olEaA2SpZ7ewP6cjG9deA4EfDthFpVnQZUrMDe9tOW
CIsXNurxmDWgsInzbdv+I4JClsUdseMNSOOiSruFAxEkL09+7vVqQB9dJLzy
nYgQ7/30fmhgA4pw386/2ZmJ4+JGTe83IAOvjW893Zh6sg6E8sU1oMnLq0c7
PIlwzTZceDS9ASVcmV/Q8CaC/F2+g7TcBrT32uiTKF8iiGxn7X1T1ICWrvcT
f/gRgW+b0Y3sygb0PKCl92gAEU7Hd/O8ojQgq1v4auEtIvi2ipwtozcgljtF
gtuDmf6Pn9sy2hrQ65CsMp9QIjAKyF8WOhvQmXtJJ3vCidD0cvWnRC9zfr3/
6A8xkgj2awoxtv0NqCIiOCk2itlvXUv604EG5PzomtHyEyIIWxKzx5lYMNrt
g008EdKb3x8jM3FDzNmbpYlEsHb0/Zne14CuxB+TEEolQj3Ru25zTwOSTtxX
6/eMWU+c+/I9RgPqTDZ0eP+CCPqe6h94WxtQUJoGm0E2M3+VV/SUBub+niHz
PPEVETjMV3ca1jag4ReCe1ZfE8HNxVb1a1kDepDF8/W/QiJIcWwPTH7D1Dd3
/W5VMbP/+XHBDlkN6FveovyuciLkfz1ZT0xpQHEFE42BVUz/yOFOgegGZFY4
5PwRM+sZSzPhCmXq+65jE6ISQU9aonLT9QaUUUrNTWsggueLxm+ibg1overV
jH0bEdi7ug74WjD1xGmRdQwi3G68yVNj2IBOU56oS/cQ4Sh/z1MR5QZU3njj
0uggEXLfNDzftoGpX7PX1j0fibB7rHOlYL4eCbSdK3wxQoQxe4sup8F65NN1
cOn8NyIE8x5VEmbuD9K9KLZhmgi8cVs7RGLrEaNfW1dhnhlfLdZML6AeqX0Q
9fv2kwhabeL/teyrRxMT06uu7DrwPd5D1beHhuKmPiW3cOrA7XwdEb9iGtoz
222syq0Dsiu6Os9iaejZQuWtWX4d+FUW3ObGfL///X3AfklcB6pieL346qmo
Y5sqj6++Dvy9Ovzl520KInt4TCYZ6cCg0Zlf/Ccp6HXj60YK0oE7OlosoRoU
9DCAEMK/Vwf2fHG3CxmsQxbjun9fWenAxK1nySxKdai5fPf8Fzcm3xuHV7+s
MDLYEdy2yUsH9D79LOWYq0G5nrRXmt46MNRro8gSVoPCZfY53/TTgd6Qv5VN
ZdVof6TFiPBdHbi+LcNTfHMVqre37T6SqgMHpzYIOjwoQ8TKhLfXnumAYbve
gLBgGXqxc/BR6gsdWAgS3sGaUYpCmk9bzOTqwHTX5Xj34hJkQnSsv1eqA4Qi
WgSx+x2q3ehRWsPQgezUg1N35t6gytd3klTZdeFjkREH5/1niNPCWiSeUxd0
tqhZxzuno6OTCk9ZuXWhfrb7B4pMRRMybXF9/Lqw3iUv9oQtEW1/KhgdJK4L
2UXS7dVjUcgtOC+sR18XFNcu3RZVtcGiJ/p8Ay7pwv3WNyeCyzLwhZ/ZS+M+
uhAcOpf7qus5fht9w+foNV3wCfK0aJt+gfe1SV6Wv6kLBrab7rSKZGEfEzd3
xgNdEMvi/Ojh+gq3qLKck83ShQv/TvNuGH2Lb7AqH2n9oAuWOnwrZ6PK8fge
ngH5EV1Y2Tq6vLJejo+EzZy9PaYL26KrDD08K7DslgIv3Wld+PV2uKttXyVu
FSM+Sv+tC6ZdyRl/p6uwrv1OwdVVJl/12PTE0Wqc/nw51XpdFwb6nPeHl1Rj
X+Xy19ycJDh6e0Jh5EYNFtcjt1/ZToKbEbfk/ZYxDrshYdMhQILIv48z+xRr
8UINy0clERJMvtb2qrauxY1m1NmPkiQoGMq665xfiy8d289nrk4CgngpdcPx
OjwYpxT7nECCMWsnOuNGHd4zyL3rH5EEy8tsSUMZdVjYoU21yJAEzhL2UVlz
dZjiaWWxy5wEmwbnh+YDKFi1ULvnmgUJttkokcJTKTju547TXYdJIPF0I5cN
pmC3gH63ezYkmKq/ynr3HwX34bLFkZMk2PDesnJMjIqBPfGG0RkS8Bh78/kY
UPGO+6cf/DhHgtjcoH8CPlR8s814u8VFEqS6lvoqP6Tib/wSSZmuJMiXGtdx
zqbi6viR3P8uM+Nl/nphN0jFF15eaK6/SYLhpm2Nu4g0zPi2z0ryDgmybu1k
uOynYQNVpUH/uyR4oVxCev8fDW8pmp7UiCDB3ULiGYkgGvZfbr18/xEJ9M6m
dCxF0fCY/uuVsWgSeMbXb5pOp+Gy2kubEp+SwPRRxktSDQ1Lb7B6vJRMgmul
fBsjW2g4Yp+28OF0pj68rzVYB2h4+f6OZznPSXDyJGvpk1Eadmj/qbghiwSj
2izkPXM03Lq1/41dLhOvSXpt+03DutZleuX5JDC+ferfX5Z6nJ7wtHb7WxLU
asnncG6qx9zD/vs935HgwOptXVX+eqx7LYfvUSkJ3HyD2jYJ1GOHbQNdBRUk
6PbFoVKi9TginzOBUU0C3HD+gI9EPS7br3PmRy0JgmsYG9el6/HY6DnpbTQS
pKvFFNPk6vGWW9ETWo0kaN3kf5SmUI8NROryjjUz71Pv7c9/FZn7dfH85Stt
JBhq+OR5WakeRx8RJ8UySHDl5eoWCSaunrZYK+4mgbeH10dOpv+30Bt1fX0k
yM3hWFOUr8c7pHNDf70nASmy9PFdmXqMqgcOCn0gwf7m3A4xyXrsemLjVv3P
JNgorzE7x8w/blGn7+QoCYyaKxXXmPXVPXRK8h8ngdPxmcY9W+vxjNIT+6RJ
EiRmBAo2cddjofo6uaoZEnjZHXALZ6/Hpvbfp4bnSZBhtk88dJWGPVfF3/xd
IIEi4VY0XmDO+3GHfMWXSeA7uJmgO0nD9YQAA7RCApuzkq5TH2lYzPk9LWid
BMkl8Y/46DS8n53r/jM2PfBocb4VWEnDPqm6hykcejAXdI9f7TUNN/c8ec/O
qwehD8RdDz1m9t+Lkiq7RQ+EPj31wLdpWIrnxzmzbXpwefPpMJ/LNOy323Iu
VEgPTkWb1r+wpOEXwwFFWaJ6YBRJOiljRMMd11750cX14PYSy7dxRRqWf83F
zi2nB0u5azLAQsPdIlTBSIIebHGLaLXKpOJ/xT+G84l68MqmvIaf+V6Uj0pm
tJP0QJ3wt0jEl4qD7gWq8pP1IPyqdLbAbipWXyLtfnJAD+465oi3Mij41KML
nO8O6QG7b9u5jUUUfFc5tqXniB48lLt4ND6GgoftF6wFbPXgk+nAXLk1Bd9v
y3N9ek4PDhLS2dQYdfhrplRMWoAeSLi22Cxl1uKZkJEV9iA9eH/ttODbG8zv
k+Ozs87BTH2ecO2qOVyLWSSkVAj39aCy8Vbrs2mMReIlKZR4PXCi7+OVu1KD
j9yT+P61UA+uuHJZNJtX4qqLuyxUJ/VA2qPceJviO0w1+/A2aoZZb2dzncnr
ItwskyL4c14PRCemH+ZqF+H+T2Kj1ct6IFxaFaFjVIgXbMX8D2/Qhy995/06
97zBivtFs70l9OEjSbx76XI2jlEU3lBurQ9vdpMlwrIe4tN28lmjJ/Th+SEx
v9KC+1g2RvvA5tP6sKH8VYxTaSh+t34o6pyjPojnvZbIeBCIe/ruiG320gfu
8+Kzk2270fa7M8RzYfpQu9e37PbZKBQ9gs/zVeqDTu/kSFZSFjol2MalV6MP
Eeccwk8/yEbShwZfOdbpg17G0gKnfw4qLFv6UdqoD81/HmcKH3+Fuh4p3XTs
0Ye+1gnL3X9eo63kJ3Gls/pQB+mBEexFKCrxQqODpAEU+lhXz18pR9eu3vEJ
kDGAJ+7Grbpd5cjOKlUiXt4ASv/mSgWrVyBV7r5rraoG4G7/sEJ8rAI1XTdT
JOkbQJE1+G1i7ktvrB16jhoZwHjrLkvphCqUQAgMckcGEHIFJyvMVKELk+8G
npkZwM8BrrXpqGrEdlI2nNfKAP77muHN21aDJomgo2BtAJUPzl/TF8aIwX96
ZPcJA/i863CpkRNGafQn+tfsDOD76Zj4ymWMjPTYp0ZcDeBb/JEHuaG1SGaH
RNyahwFcETm+sJxVi7i/G5gIXjYAbtmZshf0WjSQ5Z1occ0AHn64sCjBVYd8
Bb8cKA02gIQuu8PXbtWh04t/lztDmfW6SlW9SapDezqEn8+EG8BKNx1MS+vQ
tntHV6WiDCBHQ3LEa6YOrTh6ZBk9MYC7PfPaXJwU9Jkcfsw2zgA2CC3yLosz
57Pl2lcRyQbAZXBpQ4clBcV2DdtmpRlA5I0dEWXnKSjg9W92SoYBvCixdF+6
QUEHL2ie/pVtAD0eWZb2mRT0rTeN17HYAK5/oOb+XKCgjreVZQFlBnD56/1B
uw1UVBLZ7xRfaQCvFnwNdu6kohCzLdWtdUz9BZsuXyRSkZuUissEzQDaxcQO
sZlSkdXfvTvZ6AYQunDJ/tsRKpIqvulBajcA00j7WzGuVMT1OFHYqtMAMs5m
UE9epaLv7iX17j0GUCBr8Nb5NhX17++6fK/fACxttvysfUBFNbJzuzIGDYA/
ocDEMZaKXrJwN1d9MIDhL0eOW6RSUcSw3NX+zwYw5N09dTOTinzKdksvjBqA
8zVq20o+FZ2KOdPOO2EAandPtVS9oyKxIm5RtykDGMMFwyaVVPSps/Ri06wB
lE0d5fxeS0UZ353eKfxg3hdeexkacz522rKNNXTJAHwpSAg3UZG8Oj409ssA
dMNSuj63UtGkhXuiyaoBxMS7myt1UFGem/BE+j8DCDw/HpDAoCLP+w3a66yG
MFQWflW9k4o0c3yCznAYwt3TwubTTPtio2RbJZch7HVP5O9gni8ZbxMW4TWE
P0ZWC+/bqMiP48YFvy2GsPKJKsbbQkUGsopFfdsMoWd3fuP5Rir6a9K7ThQw
hOoxduIEhYpqHe5YPBE2hNu6P15FVVPRnSCNpz/EmHx32u84llLRnrThr4cl
DaHvluTOM2+oaGNNuNZrGUMIuhFND8qmouZh3Vu8CoYQJ/GDpz2Nqe/qaIur
siF86JO1NYujIkuRx0JNaoZQ3KaiMsHsz1Z98nkFgiHsj9q+7V0QFcVdTfg3
SjKEd5GfPDovUtGJWLODJoaGYPhjRkbmFBWJvluITycbwgKLuFfGQSpK/2FB
OGNmCBN2t3NUVanIkf9PYOV+Q9C+qCilL0pFshpZzcIWhmAv0ky+uomKctxZ
nfqsDMHmeNqHu6MU5P7g9RuijSFwjbipneqgIPXc//5GnzQEqbLDtY4VFFQ4
URx32J7pX+3/asdDCqpydG2iezD1YmSeEFaloJu3BQUULhsCu8xns/ytFLQ7
neZ494ohvHiheODmch1q+CC+tvuGIZjwDKQNV9chxolu9cowQ0g5sH6jwLQO
RV8LuiEcwfSPURw7IlOHrOPU6NceGcJXgZemBmx1aLD7ngMxzhA6gvpmp6pr
0ZilUUz+c0PQSOSqmletRb/3vFxJqzEEashCyGpvNQqoTAum1RnC6oVbVrF3
qxGLViLfJM0QBuMCVcWJ1WijxCMprRZDiFaoy9r0sAoJrPiZ0/oNgVDoapqh
U4m08y2efvtuCNvelYe32pQhz51LegQZI5CYaW46+uctWngwR7GWN2L278a5
xw/fIl+2SQt/JSMY2t0uriP9FgXMf7CnahjBGvWfW/m+N+hBU2OYtZERPIIi
7WNC+Sg7MGngurURWE6cP1C49hKNfjXxo9wzApS653MzIRKZpLVnKD8wAqO+
/DdsyuEo/cSptuiHRjB3Mj4mUeousmu5LH0u1ggeCHkpgIQ/GnyT3sr+3Aic
zmkoQfoJ3HXjn6RZjRGYUUf37Hv6GFO2VjQ1LhlBkXJMxB+nbCzVYrak8dsI
pFMkS3RscnBQSKd4wqoR/P3IY0Lam4vJv775OLMZQ07czu/npPNwxbCg+CZ+
Y9AbSJfY01yAC7N8vQ+oGEPyJ/3v+ReL8FYH1pRCdWPg5rK6KdlThC+JRDaK
aBnDzQv8fFnoHVaPfCE2rWcMq4uZZR+2F+Nc7+6GB3uNISFhd7T3mxKcYUwQ
bXMwhuV05QC3knJMseQOXnUyhrkMQsIG3gr85ezolJKzMWy9iENi7CuwzJ3Y
ilBPY2jpiLWM4KzELxpWTsINY3h1utg31KwK0/q76jxvGsPUGc7UoOgqPPbt
lVLKbWMYTnB4ffJjFZblsVtZuWcM3tpbLqR4V+OXhykJRTHG8L6zrEMisgY3
2CexfIlnxhvaHFbPqMHjl6848ycZQyzJaKfOdozlY+T1PJ4ZgxzHV07nGIwz
B+73y782hqMRCVpzprW4YfIcsn5rDEWanxoa7Wvx+B+jrOB3xpBh6ID+BtRi
hV3zVz9XMOvnreq8VlSLsx2OCSQ2GoN1xWpslFAdpnur3qQ3M+NZduira9bh
b8Ec48ttxnCpQ+i45L46rJhZWnysh5n/rQOF/7zr8P7SqF13+pn5dfC6Tt6r
w850l7tvBo0h6fDGILnkOpwzJWrNN2IMxPTI3w8pdbh5danKcMwYYJiHo7Kn
Dk/xtsu6ThjDpk1FVJ3xOqysEbTUMGsMC0sZyzs2UvABOHn653djILEUH/QT
oGDXo1o0mSVjCHCI2KEoR8G5PmNPgv4YQ0EueYsbUHBzSPXq67/GoH/P5uRf
Cwqeio0794GFDD6HivcNnqBg7iyvFp4NZPC6PHuN1YmCVcr2axtsJENVZPRD
b08KtmiSSnLmJsP0PiOSmh8Fuw/+YYvnI4P49zBZwm0Kjpjudq3nJ8ONIQn+
m+EUnLeW17W4nQwe14sqtj+m4Fa+UANpQTIUyLDP/Iin4BnxsxlHRMigkDPs
LcTcZ3k19bhv7SLD8Se75O49Z+67u7d650uS4a78u0/G2Ux+q6n3QzJkSBRL
DzXKY/Kfo+7mViDDbZHFDcEFTP4ryTl6ymQw+8yw2FpIwfl3fbdeVCNDs7aX
7QRzvp4xOnPnriYZhOgbjrAWM+Mv7Vl8rk2GtTvX9V2Z2O2VqhNFl1kv0pCS
ZuJcxx29n/XJkG3JJ6r0jqmX8JrZuhEZ7FRu7b7FjK/UOVqyC5j+P72LZd9Q
sHNYi4KRKRke59umCudTcDYqSji1lwxKBFFluxwK/racuOm6ORmq/ylELryg
YIXXd/zjLciwWObI1p9GwRfOu04XHybDVU+FFp5ECs4UszrdY0WGvhd7NR4/
oeDxbv22BWsytMuzBV6MoGC5B1LkrSfJ8Dd206ZHIRT8YuW7hOVZMhiUN1l2
e1Pw2JuBKHdHMnwvGev87kzBMs61rA/OM/Uv2ijvYEfBGX2PRhvdmPEixUWM
9lHwSOS14+OeZDiXYlSSZUDBkmZn6zd4k2GlME/UWY2C04rUs3b7kYFLfO7W
JD8Ff3QVELK/QYZuzJP/ipWCxaX/hd28SYagto0s9T/qcHJUm2tlCBl+JO0p
W++ow4ke7uo6j8mwaaeQWk5IHR6UPZ52LIYMSf3swnqX6rDwsCG/dzwZlg7/
xy37Xx1OOMCz8DqFDCJ7NM8KaNThWIXcYsVcMpCighoDO2pxz8fH8vvyyZA8
yPKKr6QW74i7Hn/+DRkkM47OsybX4ugN5tczSshQb7GxWPRCLY4amTASo5Jh
96uHlk7jGDMSOvINGsgQYP6hlCMX4y1HSsVPNpFhcEuK+213jB/WhLLEdZCh
y2D8wNa5GhyRJEfbMkwGx7M02YHRanzP+txB9p9kMGwK/3wouRJnHB4+ff43
GcSmjXtV9jP3J3Nrz8ZVMqSv/Zz/slCBF4z3PX7AhiDeW3Nxek8FPi2v0r+d
H0H61hsn+ofKsNavBUdZFQTsOwcKcgeK8ceEO/5mDgjMr0uU6516jVeiVx9k
OSEgM3gMK/3y8Y7IK/9ruMzDqeraMF6UL0lpkOgNSZKpFEphPWdvMpYXRcYM
FSpSlMpUlDKmlKFEicg8HLNz1j6IN2OhZEiKhJCpHEP17T/va197rWvdz73W
df+e8LsgkGnOshKMycL6N05TTe4I/lq5eeg1ZWCmqwGfuS+CI9NtDiq70nDo
gXX3T8ciyA8dGcuJTsKqPc9e3m5C4Ge5TzHg3FEspOTCzX2DoM6wb+TuDEKj
AUq6H9oQmJXL9LUpO6KUbRUDsl0IrCL7Oyg9b7ThbLtE/SCCcfcFx6TXIWje
l9eQbwlAU1eh3NjXR6hTQI2jJwqQWtmlvH0yA9WqxA/1iAFsizJSm6MyEdN2
cc2FfwDecOUHMu5moajcKrt4CYCik6TpnZ05SM/MeHF4O0CexOs+ubQ8VPrI
ZV/YHoDabubBnoxC9KK6wU5CBUB6TkVr8n9M9GBUKbhQFaC/JkD3wEkm8tD6
2d69H6CGsYRtJVaEZL/cuKiAAFYnz+/z9i1GcTsfZzcZApx3a28wEC5DM9OH
UoMOA2j0z997fqYMGbOnEtSNAZKfCvS/YZchPjOD8FRTAKXVpS8eOZWjS75z
Z/wsAVpHNxncSaxAbw6lOu61BmDWRyVKjVQghbUmVsM2AJccFCYuqVSigdR0
/WP2AHFr6z8ceFWJTFssZBWdAQIi55WH3rNQTjyvZL8LgGVg7LUZETbiP5kr
En8GYK+1+MgzCzaiuHz/W+4OEOg+7POulY12SRV/7fECUAsKe25RilHoqMPH
+5cBRH6Pj0mPYzRYLPhO7wrAs0sfKbSWQomGp2qYPgDmHaeGXEkKrbq04Xl4
IMAWrbBvnxIp5IKoR8RNAC8Fhc7eQgpV85+7z70FMGA2G/sPzX/XEqtvnAwB
0JL6qWIyTqH3LuevioUB4M7Zm4eWcNCevZsvvAkHyBV/d8t7LQcN112014gC
cOyK6Q1RpnnwvvjxqXsAsWq9467AQU9t6o3TowH8Z1olg45w0KLMZV27hwDb
DUYG26056PjkVrQhFmAwM6zSzoWDmBVNavVxAKe/C8tIenHQmuCrStcfAXz+
0Z+3iebPWrG3W0afAPC2VYZn3+cgqa++wslJAD61kdv1aR71y5UVPP6Mzoeu
+nmx5xz04Wr7stXPASIdNaS3ZnCQivb1xeoUAO8Nsits8zgoarXCzNUXAB/2
Jn5rKuKg7x86vu9KB5AZM4vzLOegQ8+D+r++BLjcuW7uMJuDkt12dT/OBJDN
Lpu04XDQn33drSbZAJ3+Gp5PqznIkud2/f9yAT69SPHe9Io+T+OeKlYewF81
IZ5XtBaK7S3zLAAoXZkv/oLW5xxC83cyARbPN3ypqOGg/+TVXn4qAohwYZ7j
o9eT/vX56cMSgN03W/pvURwUQEXEGZYB+JmFXzlA9/mRj9SDuXIAqTvz2upl
HGS+MB2VVgmQ6ac558XkIM6mHRHH2LTeHd4zlsNBCmpWIbwUwJDOFa2UdA6K
NYu4lc+h/R0cvhz3jIN4LlA3TlQDfCE2D9bHc5Bb5LSf4CsAnqLomYP3aD8z
Za5V1AIo3JVaP3qbg8jXlpdd/wO4HdpZ3u3HQTmD4RdF6ul8feRzE/DkoFtb
p894NgH8279cQpGe94SWjPPWFoAwYxcDSToPNjaWTi1vAJo1j3Yco/OyJxZb
y7cDHP21vzZUioOeMKcsOt8BjDEjHoSt46AVrduP3u4ACG9d9+TtUg76tCrc
qL8LYO6JbsTuXgoZyGG9ez0AB5oFtxo2UKhYd0ob9QJoJm3RzSmhUHjgcc3H
nwG63AO4JpEUmk0KU9fvB/A8cdr9wRUKObLYqrMD9P1yzTDc5kghda60ktkQ
/Z1bd0puL4UG3SbFBX4A7OFqV83FY2QSJr25bIK+f2vr9AOdMKpMtxBxngLo
MBNvKJLHKLqftab6J8C0xudvO0rZCCxDl/gs0vljGPQGclgo8zJrUfYPQAF3
Rir7OgttfDDBff8XIEmjRTZOi4XGms0n9/Ay4L32SofK4kr0SHvblxF+BhSH
69ZGx1Wg5Y7mvXECDFBSrpwVPVKBPAJCug4JMmCdYd6aazwVSLf8R2uyEAPm
kkIvv3MuRzO7KqutRBig2F5obbW9DB3efCy1XpoBzQOqpo3u9Hs5oERZyzAg
aOlI9ivRYjSQvaJ7dAcDfGMDzk9VFyFfqBRaI88AeeCaTgsXoaxT23zNlBlg
O1VzYSKvEK3MmzTt0WTAAcnTnT2v8lCdduSScXMGjKmPdjP5UxHDvc56bQgD
1HJbSmqvB+P5D8OHakIZEBsZ45wvGYqZ5Ko93uEM0Fru8Z8YjsAyoiYrPt5l
wIPDP6ycfO7jVTVdzPQYBuzXocRCX8TjD6LjgpDCAE2H5V2Pe57j+zeF5qZS
GTTfeEFXWQo2/LFnIDWNATWvMkY3xaRido13uUAmAz6/+ZLgYZiGU84vde7I
ZwC/k2qff3oG9ni1gXLHDJBUqJnj3svDcrv3ZW7lMEBv5E6B86883P/IMqa9
igF+VTKDq6zysblH4rkDtQxIsEjwHhYvwBqbZUX5mhhw90Wgp1diIV5x4eDF
J10MGHgp2KdxoRhXddva/tvDgLdX0PetdcXY59B1Pd5eBggtL+T7vbkEj29+
Je76mQEn/iv+GFxVgttrjzSoDDFgNsW18RZPGU76x1G68ScDOP7JHWBYgQ/s
lVdynGXAp1Ujjd6hFbhdf2Yfl8sAhaCSS/H/VeAV3sGG0osM+B7dVxrNqMQe
bzMu+vIQMBcyYiwjw8Irhzx91y0j4AyvQ5+XDQun/NEITl9OwIoU3+mEeyz8
Qb4lvn0FATkWvn0XuCwMwdOUwhoC/JdIiC6UsHFXQmV9lRABVLJawecBNvYq
vNV+fB0B9bY7fKOFME7vExm6KUzAw/VXrU1PYkzM9k2KiRDg7hR61iYc4x7B
jIW8TQQsWEw+ky/EeO1BjTUfNxNQ0nH89/rfGGeZLBf13EIAQ8kLCQtR+JBL
sxS/BAHf6pZ6LNlK4WsP7dVUpQgY37STMQN0P8zaCQ3bCDhkVM5ZMKZwTtWU
vsN2At66rZyyt6Pwlx83bSNkCWB6fztNXKWwL98R521yBChXs1isWxTeuEXk
Qpk8AUsnxoYe3KNw3t6+a8aKBAitunKjju6bBgYvb35VImDAqVzmWBqFB+wv
RvrsJsCC5eWvmU9hf++DcWv3ELDbrEHlejmFC1KaMjVVCdCNHohY30Bho4qY
ojY12o8Tv9OdWmk+fXsCu+4noG3Icb1gJ4WvD8m+/qtOwNUGs/g1nygs9ney
9eFBAgqbAgTPDlCYKVzRI69JwHkJfn2JYQofUbg5yNEi4L3VLXmFMQoPEYcn
LIAADZ0/j+5NUDjIcuP8GIOA4/9OBRlPU1jc4xPvTZKAJT1HO0/9pHBpcLqg
mA4BBvsjH7T/orDpkwsieYcIWHT2KXo8S+HRwgNbD+kR8OS5G1FB6+B6Xvke
fQJaEnbq7aW15OdGlYuGBDgEDnby0v+Xzz7UWnGYgDc1RmsVZyh8dPUJvcQj
BIQ/9lqdO0nhcWlZU5V/CfhgMDAbMk7hOwcnretNCHgsFznPGqGwlGn5KXsz
Av64NesbDlK40iXo/K+jBKzKcpHY85nC5gFGV8PNCQjceaviYjeFJx4KB0kd
J6CmP/uk4DsKh2b1hpdaEgC2Dc48zRSWrk6LOWJNgJH81k2mtRRuVuCm9NgQ
wFLoPibLpvCVGL3CM3YEbCwasbcvonCD63BLsAMB+/94n5p9RmGvNvXeDU4E
6Hnn7baIpf3TDB1NPklAvm7mObFwCl8UkufHzvT8GrpFmzwp/M81H5HDrgQI
HPwcyqJ55FV/w/buMwRMymidW29J4U0l54hZNwIuI8SePEhhbJvjs8uLgLVT
NlvW/8TYpe5PCOsS7V9aXPS5txivUzaOM/Qm4KPq6v89zsL49LIJpvM1er91
lrW+JzBelak8nnSdzldZuFwAfR+LNwQuKgYSoLUymJMZysb2/q0rK4MIUO3d
u6vcho0LTTx3fAgmgCvbURP0m4WtuEx7oQgCNL1QzB9lFl7muPx8YiQBfJWb
zd0XK3FOwzE/hSh63tIbnVpeVeKlSb/i9aIJEOHf3et2rBKn6+xvux5PgF9A
SaOlSwX+eb9CZzKVgDsftm3k2pXhxEWBowFpdH7SJ+9HipZhvdM2joIvCeg5
axqo0VaKE9R/++/MIiApqvzKMFmKiT6tUocCAmIWRFvaxUpwlGKVXCubAJ9j
2/U9nzFx+n5r/kCKAOtEx6BaXSbG5Mw35SoC4t2UNqKxQjxuKZN67xUB7Ax/
5zzVQmwYHCph0khA3c+nMXysfMz3yXTDm056vlnWFqdNs7FPVP/vphkC/ok1
at+q+BTff+zb4/eLfn9Cdz7FaYk444VwhSKXgKJfJ04LzCTgD5W6VyIWCHiZ
dvCbXUg8VhvOnDLiIWGn7a60NS/v4wmG17eGNSSE8mYp/1H1xKenl719LUfC
/tjXtuymGGSXod1so0BCtGeL/BunOGTucLPhhyIJCq3h/G3ceHSohbdWWJmE
DeU95e4ST5BMJk+Fwz4SXmsfWJ+R8wx9dVySOkeSkJ46JWBTl4Z6RCE5XIeE
1XsMH54KTkftbwKSJHRJMIn7G+Gh/RLVaP2N1zEgoSg8TsudlYFSxP5E3vuX
BAm+8tVkcjY62bpwZactCbP93ctexOUjm5CDlyvtSEj47Jr3cDwfHQUfT2N7
EsZ4gpNayAKknTPvdsmJhJ869VHCowVIOnTOkeNKwqHGSYv7e5monzFrZHmZ
hN16rrnZj4tRF1fNYNSbhC+jqeNtA8WoNfeybsBVEj79shQXVixBVVt+MVJ9
SUg5+ejpx/ISlDw3ozYZSML3jW9dtBpKkWP+lGTIXRLO6qzNFmGVo3OBZosG
90i4rfn3H6ffNJ+ZMTtWRZNg1rNy2F6jAt35eSkyKoaE32crZFyKK1CO+txC
7BMSxHO/VR1/VIlKV1p1WCbRfoyGKY20VCJOd3nB5mck8F94WbNpGQu1+/m6
JqWQ8HleaaO2CwvNcf6+f5FJAlN/X8JDCTbiibYvcMkmIVV8ck+rPhutOsmJ
kMslYYdBIc/ji2wkzheknVNAQoFstVQ9ZiPZjn4JDyY9jwdBKxUH2Eg5XXtB
uZiEBnTcSvh/GGkb8BUUlZFQYhi0w0MPoyObnSO8K0j4b3K48dNpjCxG61zU
WSTYzqbItQRhZM+S1V5gkyDddp5HMwmjM5EhEiyKBB8RZ1nZMoy8TozM+1eR
kLVLOOjuW4z8dhu+hxoSVmr6C1wcwiiqdVVETR0JS1+KerauoNCj524uwa9J
aDR+Xj1H8+Nzr2ZSr4EEnoCuORsxCmXp7JJY2UT7J1lBLWyl+/TGqPmGZhJy
D8c1vpOlEPVt4l3EGxKS5CS6R5Qo9LrUJN+4lYQmXcvCAyoUag0pCF/bToJo
XM72V/sp1GO13qXtHQkhU4MCoRp0n5b3Ih92kJAnJa8fgij0Y7Fd3KKThOO3
l9dXMSjEbVKd39RNgj5yvKlG8yxPUsy7rh4SLAYivQdoLeAxm5fQS0Jau3pW
I603MI6H2/WRYLfygsoPgkLi68qcJb+QkHzjqbwRvd6OflHySz8J6opRxf1a
FNrNvCae8pX2+6oDb/FBCh241T136hsJ706E61fvoxBprvFuxzCd32U9rwXo
/m+040ne8AgJ97+fab6rSCFz7u+wzFESdAoTM4x3UOjEaztnt3ESjjpvqzCU
pHn7ESZ2TdDntxs8dXMThS6elRSfnCRBMV1IbH4NhXw1bswVTJMgJbT032w+
Ct0S/NLu9ZOE6mNh6zTnMIrsJfLUZkmwn9r5LKEfo7jc52FcLgnmqhGe1xox
Sr6+zLl8ngTj7bHVHYUYZZqcInwXaX+0jD4W0XzClKrdovWHhG06VeIb/TFi
T8vM/f1L5xdWc+fsMfo/qKFNtA==
       "]]},
     Annotation[#, "Charting`Private`Tag$867210#1"]& ], 
    TagBox[
     {RGBColor[0.880722, 0.611041, 0.142051], AbsoluteThickness[1.6], Opacity[
      1.], LineBox[CompressedData["
1:eJwUV3c81e8XRyXZo5C9t2tv7nMilLSUomQlGUWRkXxLUZQRsoqsZJOs7Id7
r70zKimFyAhFiOR3f399Xu/X5zznvM857+fzOUfU0dPiEh0NDY3uLhqa/z+f
33akV3EqIB6Smj05NeWgRRkQMT8r8hD1G+9jen86Xn+7pSFYROQpeuX68mb+
qd/6rLGVJYzvM1H7xk3LKRuCwfPGSOFdInlIpahimGJhaaCw6BS1ffkV2qIv
UQyzvGHwiTX13993paiaJ4pw4HyUgUT2Hs2NzQrEvrRomif2wuCKgc/VNeFq
xJJtlcx9ssKgbPBL1opRHfqya1WVNrnZYMPdfPTnZYweCOaM6pwaNEinHX24
ZtyEnP/e5XCgGTc42B0jufqOhLpqdF0CzywYfE8ybVpxpSCLE5pV50PWDSKc
tmyWN5tRN6V+I1toB1FZuWz9Z2QrEjlILrgyx0wc2HSJWxJuR1YevRkWR/YR
fVuFlBdfdyC+ZdvNmxlCRL4ng50/jLqQyX8P7PKeSBIbbB9dnh/qRjM0sHNw
WJHoKAc75i73ovGcdHKdmTqRbjOgdyWwD/U/uH9xWkmPOPjFUnDFuB9doNmV
enztADG7Rdl9mfUt4rwuUlPibUr0L2Sq/vXuLWo/fP/nmYPHiGaxU/S/0gfQ
6XtFq1ynTxEF/JtO/3QdRLXSP5UVva2ICxdSMpdUh5CzJzN/XI4tsdHIb2lx
cwj9kP35SZTtIjFW1oK4SBlGh2/YB9eEXCY6sSlGLES+QyUWf3bd7btC1Py9
e+THmffoXYGpUFnYdeLuj+PSP4Q/IKxr+75d3Yf4vrHeZ/77B1TbZcdx8s5N
Yn52Ennu9QgKDvEc/B54mxgY4c0xF/AR7UkO+MAudo94zOuY3azRKPo+Eq/e
7XufKGIlWzTD/AldbhyUYDN7SPxlsHPz+9AnFGHcqOmYH0mkiI8d+p76Gfn6
pc+QT8UQE/bUJExfHkM2Vw51GcnGEcv9zLy8eb+gg+ojDF9sE4kps1r7lwO/
oACeuG+3/j0j3r8g2ej19QtyvlDh8IYzjejRx3n5l/FXlGwdxBI4kEE8a0TD
6pX/FbV+nVCqvphFhMof5T9Zx9Ge3xc1n0IOUVb24/nr3uPoKw/rHOf1fCJn
Shvdz3fjaDXEMDL2bxFxk7Uy75r+BJrLZ7e687uEOHn3xYml9AnE3FqcYCtW
RuxeiV7z3DWJ6t0ZuG0eVhArL99OXXSdRLz/xT1XUaoipo24G3v2TKJoQjD6
wltLDDtqPb+g+g3h6KX10iMNxOuNJk88Er+hy4TMovSpRuI5NXXdhc1v6CnT
QeHqfhLRKFv061X7KVQ+bUBEsxSiwn62sB+UKaR+k3fkplorcV/EX8JV2Wn0
fm790ceSduK/fzND85HTyHf5Of9O5y7i9PV3gVd+TSOPykNrTWd6iX2TFPH5
M99R9Wh190OjfmJGR9r1OeEZ1H9dKq/04yBxJalCbixiBn2O0/x0g+Ud0eRy
58TbPzNoiU/6gYPnB+JTja8pLc6zyMBX7N2rnaPE+R1rljUDs+hMy/4nDX2f
iegtM1sxzKH7x2qePpr7QoxNF2vLKJpDNYR7YaWR40Rtg2O6D0PnUXiLrUSr
5hQxnMlpOXBlHvFWtwsPHPhO/PzhZuE1hx9oM+/aA/4bs0SV3MeXnHp+oBNA
92i2d54Y4vtSyEpvAYUMHvqYeXaR+O5g7bsjuQtoJNFf7Av9T6IcV3802reI
dtv8J34l4Bex79VfOunFRdQ43ibuWvKbyIn22LIQllBZxMecUp81op5UnG6o
0xJqHf0jJG/9h+jEIsxDm7yEmEl5ko42m8SolbzlgP4ldFwoi3E1aItY9VG9
b2X3T2Tcui0Y17ZN/ErChR7En+hZnHZQIB8tUo8ZuuRY8BMph4lzFjbtQLb+
9oajX3+iV3eW7kaq70KhdnNCZ3h/odhrZJPkeno0okj7/vD9X+hzZCqPPTcj
2rEvopxc+wvVc8tMEb8zIYW/3DEGv36h1pBHn54OsqA7HQpmKnbLKL69QqiW
hgPlvn4jVRC/jHY37JtUE+NEb5MMd0h2LaO4Qebd509xIYnLVnW8OivI+kgW
n/X0PnTs2ERSrOcK2j9yvybqCA/y0/DwYc5eQVY/s/WVSbyoY0cIgYbrN5K4
2iNWOMOPVmZZmQIO/0an60CTNUUQCb59Or185zdS35x+NXdRGF1Lf5U+Pf8b
Kfo2Z75OFkXPQnX/cxBfRZ4zx1WsMsUQ2aPZ+qP1Ktq19vu+Z4U44jb4yNnb
sooeiNokkuikEEg4Lx7aWkVbSgPJCwbSyJXpZydJbQ19NPpFfyVUBtV9oL9f
mb6GAoqLlG1M5dFUY4yD8rs1JPbtO9u7BgXElitAzGdZR+Ml+jllJgTk6Ku6
9jxgHeUfi+EfpyijiAv1Azyv19ETZuEE5hcqqOLgoZKY6XU0Qje0FPZIFTFw
2breP/0HPVN8Mp3nq46KXz38eIWwgRS9aMSOdGmjWc7ZCDOHDfS86I6w4IwO
kvY1I8rEbaD2Djhpwq6H0vWZMib+bKC7YR4rpNsGaDTN3aJJYRPtivajLWwh
ov07unak2W2isnP/GphYAMW2Rzifa95E0+hi31mvA6hH4QeP9vom4ozcPkQk
GCKm6KPt++T/osoFZpMHS4Yo5AyrQn/0X2Tq2xEzHnYQ+U48/mlqs4VopOaO
PmQ5hEpNljIlH28h/YQxenXaw2gx78TpHaQtNMTp3pTx9zByucbxpkH6H3pO
d0onhMkcZQ1cd0k59w+J+w9XWQsfRV813+4PiPyH0n4L4jK9Y+jcVmygxjLV
3oTvrJ3pCZRgv6zIJbWNTEsf0M2Nn0AD5FNjS1bb6F13lp1w8Elk/mivYWHD
NmJkCA+b77dAaUydwRzGNHCWUMKwr9ASEQ1u2QTZ0sAu3WmNL55n0KiHvMai
Hw08n2DgVNU5i3jfhk915dPATasdaWOjVigmyfxwGDstdN6/7V3sboOUO/6K
rsnSQr1q6L912wuoZ7Nw45IRLVBSDHZhK1vEaMdSaORLC+eSFU8KK9ujYMke
1u2PtDApN/rmlIMjEjt7e/rqb1qgb5q1Llt1RI1hhMZRVjqoCas7N/z4Ivo7
F3W95gAdfO6UjSjsdkI+pccHfXLoQFfHJTXy5mW0d3K7cLKRDnKVuFc2CC6o
dF/J/VMjdHBnZo9k3XcXtODPrqXCsgPouwu87ru6ocuo/+m81w4o/DXMYp55
FdFkrtZ8DN8BXnc45/j9PVDSToHRjqwdQLMWs5lr4Yna2p2F8oZ3wN0wK3nx
8GtI5vTfzEu6O0F2339XB654ocZKUcrpUzuhikFMuG7OC1ntN/1mdGUnLJs/
Jp246o3CPsdIi6XuBEb3+40v/W+g7y7ShZ9pd0EIe77A/te+KKjTvLubbxec
lBzwvGXih3gJXgt1aruAQdh5a+SzHzq0XKecfGkXDOseC6jlvYny/rOoONu+
CwTHhsplSm8ht9j/Gvqi6WFX3+vMMFIQovudOYbz6CGdcbE6Q/ouena2jeYV
iR7ENjIDH0fdRR0CXEaRK/SQk82jse1wD8nn5LYettoNsRoH4zqFQxBlT893
7eu7QbTXmkkqLoT6n1/eI/NoN/ypufv9LuN9FKFCNKev2w3X0na5nt66j+Zr
B/pIwgzgtbb3H93fUBQi9Ofna20GWGM9z7r7bhgSuCvElXGSASLX0z7oMDxE
5iaulneCGcCZc8jeUPARKur790FvmgEUbfL8bjtGII9vshPlxXtg5L3ZlaOv
otEX2w8MTe17gGW3A2mCKQadeh9G6J7cA0YD9VfWXWOQduf0zW98jLD0UpSu
QC4W7Xj9kp07lBGsCQpXkxqeoKRAUaKfHRO8wgdbM9USEeNq38XgACZ46ODv
Q85LRP95Bj18HM8EEg2tE09Fk5Cj49hgTicTHIvoU/fhfooUDj13f6/FDNzn
8itgXzJq4tr/VIedBSz/+KXNu6Yh9ci2BmN5Fhi57mY8/TcNZdP7T540YQEn
L8m0yUPpKOLPsJJbIAt4yLCp53xJR2fG4lqefWeBmjrtvUP8mWg2n31ls5EV
7nbuNVlpykI2Eo37GUZZwYDQtnGY/yXqfe6J9q6xwtPlDvscn5eoPLrnkYIi
G8g7eHn8p5iN7vhGiF54ygZbTtPHS/NyEKNoiPSYNjuc4ZT22DWUj9r0Y5Ru
G7ODiWUwnaR2AXpglaolaMEOeZwK0xopBYguusr0vDs7OCtw/qd4uRBt/Ju/
/O45O+x/NXD1DkMxmhu1zO2l44AolYHTAXUlqCtJWraxiwOK24/s+xFWjh6V
q6vYfeCAnfK0ZaT2cnSo74DOv28cIHg+6T4HUwWi7LY5rL/NARzVw337H1eg
Ot9o1yoVTjD8LQrdKZWo6PSfvJIETigliv/z6qlCUeydchn2XODB5ki+FFqP
qrUEK455cEEez57rup/q0aStJ/p7iwv2DO1hf6TWgPSKuE6fTeSCG9ubM/Ff
G9D3wzb/sfRwweLiWHC6aCMyCv7Re1NvL2xI0UrNRTah9d9sPhbc+yBRY/gz
WwQFOX48jXd0cQPTM287lvkOxJj89er1D9wQ39uxwSfciUrPeQiMTXFD78IL
cTmLTrRjJPRmDS0PVJcV7DtU1Ymy3teoXdfiAW3N/jrbkC40NSSS+zmTB9rQ
fEk/Xw9y65uPrr7JC1d5NG4nJ/chzuibSDqUFwjBFzoWyvpQzXH6hbg4XtAy
bWxR6OpDTL3CR6694oWPQjrDl/72ocJui13S33iBrBBy7s35frTQUXUz7sR+
kHRTKyPse4uuN4c4ekrzAUkt5xenxwASmjShX1Xjg1uG92JmggZQJ92e/EDg
g09h/a5JTwaQJET+fGjNB82Vlw4FVg2gDzXxQVnhfKDd9fvUEZpBdKAkO/XD
Ih9UNNnpBoYOooUeF0P7v3ygsfuIVETiIEr+ITc1xcAPyVHZXm45g+i33CvF
FVF+iBfjoTxuGUR5L9/UsZ7mh48SQeFX6IYQR3LbiFEVP9g1CZfMeg6hhupH
tzso/PD0AE3C08Ah5P7eXOxkPz90v58IYnk4hJr39bvazvIDa6OsjGHGELoZ
/WHdX0AANsqcib09Q0jqVXLKtowAzBF82xI+DKGB7gvwQEMAbmgkLQtNDiFF
pvHQJ8cE4PHEXhbP9SH09f4sd3GQAIw/J2VvCw6jqKzCGvVIAUh1uhpRLzWM
9MgetrVPBUDVMW1BS2kYxdMsv2wrFYCB7Kvy9mgYGQpXHD6OBeCntSsji+kw
WjTw+zHUKQAf3Co8bhyj7m23NtUnJgWgZsTz0zWbYbT6tP69608B2KMhvLrz
4jB6UXUncGmL6p+poOSk6zDa+r2DssUtCB1uCppcPsMof2/L5RBxQXgwN7U/
NGAYnVULY2JSFgTVPo7+13eG0etrzKd4DwuCGsv1DdmHw6jrGdfNojOCoPzw
8FZv5DCaovClGToJgvbr5G+CscOIZlG0+d11QchRWpPnShhGfPtl567cEYTq
45tmr54OI3UjZQ66SGp8aVv8M2UYHb+qpZX4jBrvzfLukbRh5JZIvKCQKwiX
1spfXs4cRiFNxsFNFYIgOtbC/yxrGKXOmeedIQtCsdXdxWvZw6hq3+neuT5B
wLK+uXM5w+gtOv876LMg3On269uTN4x+uDryc88LghRKX+6gYoY41wMFfwQh
ofJsOiF/GIk1XLsMu4Xg0+nzl9WpWP+7X+TQXiH40ET++JFqf4bzTpmbmBBs
VTE9kaDia/oPPmwrCUHJA25J1txh9Mg5cjvOQAi8b2gqJFH5ZEXHScodEYJs
CTVjEpUvrkk+gq2EQGv0OFsENZ+Ryczrp52FoL72pMJvar4rrPmJM95CUP7t
PmxR68Gq87r+9l0huP2k9dcLar1kLlZNcD0WggbuB/Pf46l6iMR78lKE4Htb
x4fOmGFk86ZFiZgvBGzTRFdzaj98v3ZbDrwRAvZzKuZuYcMohmnolkuzEFS6
p2hKBg+jQo3RjK23VPvL8mOB/w2jFruJ1tgvQvBAArav+Q2jjbKfXPWbQjBP
Vnuq6DaM9n5e17HYIwwNk4lPfjsOIwIDjf00tzA87Eigtz4/jC7asBZyqApD
RL+J70+zYXT7wb632UgY2oV2MUoZDqOkEoF1vaPCMGZz7+Bvbap+dsofdHYR
hkqOB5uOklT9EFTdNn2Egb2fKEXLT9WPtU50dDDVv4LEaR32YaRRZDpakyoM
N/ee0fT7M4RSLZ1usA0Jg/XkBSmp1iFUdcf9Wda4MMzdH70cU029j3lejTpL
whB8p2wlvmAI7bwD9KW7RKBBJK7HLWoIaQ8csxgVEYHXijUHjY4PIWMXi2/Z
0iIwL8cU6U8cQhZblv7XCSIQZeVCMFUcQlekL6TS64uAXqkGLtkzhDJuuc8q
nxWBt/d1Mt7UDyLlxj3roRdE4Kw12ZKjYBA17szdNXZRBI5F9xzjTBpEXyIn
RSKviYCxMCmR8fogEkq/cHbmoQi4O6b1vxcaRM8oxykZdSJgmxd8k9ttAMnt
WehfJ4kAk6v/mz8nB1D10Yix4+0i0EqYDgrVGUDvh9s2toZE4Fp409iL3QOI
e+aAyrlFEUiJlvzve9pbFMuinsopJgrGXkk/Fxr7kZjF2wJXGVEgbsyuZ77o
R68TrlU3EkTBNGP29O4H/ahPuGjQQ08UFjxCBscP9yNWVSmmztOi0HtPfPtn
dx96dIbXPzhUFIwqE0ZJj3vRvbS/J1fmRUEgcOIIE2snOqFcdV1+mfo+wpxV
lNyBhJq8Yxz/iEJXz9pEk18Hqhmf7evbJQbKxKNW+WPt6Jfkh+NFQmKQsdAr
S8xvQ46FFUedT4hB3VYpW518CzpQ7XH4fZkYsDXLPhSba0Q0A1+gLkAcyMoX
N3z+ZKOQmYaMgLvi8PTqVzaCx0u0h+Y5nU6YODTnfnR8N/4CcSpaUyrixYGt
NrtfuisdSYb2m74qEQcXXcadvSgememRjmVOiUN61MoL7iI3/OTFC5swCwm4
65ceYtyQh3lr7tabWEuA1Av7/GbNApzSZye0y14Cjsa6e20XFeLsLf4vd69K
QHexzEufpFe46mzcxVthEvDr6QKNeHEpHmW67+bRIAH9bIEpCkeqsNQNZ//T
cpLQwf8jzuJiE1bUHTuVpiwJ45erJnYWNWF1GiulWU1J2FES/EhutQkbRhye
umMkCQL+Tz3aHpCwbZbC6QIbSSj7WEbgzyDjhMFfSnSPJUHVTnMhoqoZP3/m
znQ0XhKU9d5Gpaw34yz7yanEZElg+rdovUO7BZfODz1XzJWEEwF3ZnvLW3DP
zmom6yZJmDo6p6+d3Yp3adyZfrUsCRylO08uOLdj5s010sYfSXDgZKKpTG7H
nE3XUo1ppEA+nLWlrrcdixx1tPzILAXn3as172l0YP1LxmR6KSlQWX8k1rbW
gY3kG1JPKkjBhSd8YxelOrHZT82AFFUpaBl281U/3Ymt/pNRUUVS4NdqGuBZ
1IlvxDOlXbCSgscK4t8VznThW+dDAnJtpeBu/j/n47e78D3RLctlJyn4clzp
/fOXXTi6aIH54XUpOO219KDmZxcubO4PKH8kBSWc00zv73TjsnCzM9vRUsDA
LjRPzOjGNSfJKmaJUlAqQEQdTd247VP597EXUsD7aeiHGU0PnvydeIapXgr0
V/MffvbqwZkH1Lw/kaVg/Gjr2buPe7BdZM/jVx1SsHruEjN/QQ8ekdjVfuq9
FDzxM/yhNNaDk66lf5Mco/q3ZI7JW+vBZ+r06Na/ScH24F1GHrZe3H/KSy9l
WQqqzL93dej24qg0FiuPDSk4mb38lu14Lzafy70BtNIQOrokY+LYixm1DsZw
MkjDUoKX0dUbvbjt3ljRJKs07OOaSQu534sf9AR0VO6ThoVj+ZTw+F5sxMc9
HSYgDV0Of+BeVi9ueG0uoignDf0ifPl6uBcHbk3rbytLww47i/Gtjl6sczjY
ul9LGrxdfzEUD/Xi1Tgh3xdEaZD5bTRyZKwXl3+pjvUxlobrnS/43033Yi8F
y1em5tLgxhyafHyxFyv5L3XuPyUNpziDVCp+9+J5cvj3OWtqfCWjht2bvTif
TXpXg700PLyTL2+63YtdzpNEoy9LQwTThUod2j4smXOB6OghDUdz+4kmdH14
/Nf6OXUfajyhSZV2Kk4nxvnRB0qDrdRYAomKbR8pxb2/Jw0XHHJvqlKxwHBH
Sf5DKt/0plleqr8RUefuwGhpkNd68m/uXy9OvEo7eyyRir3/ZDzZ6MWnq1Po
RVOlwfmh+18ZKl/OXdriy1nS0HJ69FThQi/uOzGAmguk4XZH4JogNd+oFA+b
xFJpuBZWi25/pvbn+56brtXSsFPYOKp7sBfvUX8Zr9coDVb2O44xU+vZcgdK
WVqlQcRUYFm3oReHdH7sGeuWhm/fljasX/diQx6/udeD1Po/5Z93fdGLtx05
GUI+SsOwvccZ97heHLBx6IDMjDTovhrZYezdi7VNJi9sLEoDTUJCnJBDL/4d
cyega1UaPI2rdeaP9uJrspVl13bKwMTNo03OEr2Y4HOyz5BJBpTVX+juY+3F
c43z83s5ZeCSntBqzWoPdrYSl6oWlgGHyIvNi5QeLJHVYBguJQMF/E1VQfk9
eHzR2u6Cogyw/LAtYqbq/UJodBKtngwwlKbU7bfswXwD8hUDB2SgoqvxX4pm
D34v1Nr/8pAM/LckFCPM04NPV24xmp2RgUxh77PSQ93Y7Jvbf7HXZeDdZyeC
k3E3NvlPvPCgvwysXHh3ska4GxvuGx1ZvS0DUp++/RL704V1jY9qn4+Qge8B
7RIqeV1Y7qXSsniODOwfDDB0/deJpQy+iw4XycCyve++W/2dWGwo/URYuQzc
aNsQLnjRifl2cRbPN1H9T107csW4EzNdWnGpGJWB47dbSzJud2CGrcLEyxMy
oGay0DBg1oF3xl9q2T8rA02uadkq3B34L2VY/PaaDPzzXLX1z2/H8xLVn004
ZeHvO59Q5/Y23DX53+n3prJAyh+juT/egtsCNYMfHZMFhXCaz3aZLZiyd/G1
vqUs9N3hFQt1aMF1B+3ZMhxlwXHOZ4r8qRkXZhl2uP4nC0tLZZOaPRQc6bQb
NktlIbFfZWR/DAkfm4yWFxKSg1+V4vwHHWpxl/zkoI2EHHza46JT0laDj3hr
3U6WkwPvgQqKl1INPkT3uY9XSw7kO0/ms2xWYUMReV+uE3Iw0Gx9SzC8EmvY
NDcy3JMD8mKGUEfsayww+Mdy+ZscnJslfP4W9hw/4z+6rTIvB/dOflz+svoM
77+Ynnvtlxy8dWVkzHRKwty/TDZ//JMDBlfvkWb0BLOzx6V/55GHF28+Ggb/
uIt3mBPmPh2WByWX1ip+1lA0S3YMaiuSB8bNq3/aB/KQcMx7t6hyefA+k91e
I12ATtseszxdKw/y++deng8oRA3rOnJf2uQh9nKh23/8r1CsIsfg2oQ8oBCb
V38kS5FeIpaW5lMAQ/tnphWKb9A1Jw3OHyIKUDv0zcm94w3KVin4WyqtAKHp
jBUCzlWIvSuhn6ihAC0+vN/OPatGkzQet86cUAB6OuRX9LsWRbgJ9N5/oACt
7mj9gU4jatKKrT4SqQDbi1Vrt243otWdDFkccQpw8eL4IoXUiOzTlv2fZ1DP
6w8pHz7chNQHO8Qq6hTgtnODyoejJOSaASy3yApAR2OyWyGShFI9KtegQwEI
4b7HGztJiGFPZlfXOwV4Uh7jl2VCRp8MbvpO/lIA/YfrN4XVKIiTadE+/48C
fJcR3W14hYIOvXc6co1GEXwpswfjsyio1OuEyF8WRdBUSqJp4WxGD3KkO7hk
FQGGar35vzUjAsewoJGdIrwWjs5lsG9FU5FT9+IvKYKTX1JSUFgres64Nj3t
rgi7zMbX5EtaEfNO3tIIf0XwOptvybvVimZXrU2GYxTh6c05kIlsQ5nebgUy
SYrwpztKSeBVG7JeCmC/laoI8lUXv+j2taG2meQR4QJFSPN9Vr7C1o5ejn7y
cKUoQvYv3wm4345srBcGajsUobHPz/N6ejvaO/xPm7VfEe4OVXY117Sje73C
O8o+KUL734Y97+bbka65ssuuSUWgW/xzL3ZnB/rZBt1nZxXBdN2RxpO/A9mT
HBL/rirCGaeQR2EmHYgXef09tqUIQmETbpRzHai39p5Dxg4CPMlvWxXy6EDE
ihfyJuwECDuL9hBiO9CqSnl0EjcBvkxapH7N7EBFxZTfswIEqJtZ33xd2oEE
cr/hx7IEEKKNupPT24EGJVYlxpUIYBnssNg52oHCM+gfqWsSwO1dQi3TTAcy
FOJZfKBPgM3V9mTnlQ608Uz69AdDArTNcx4f/deBSnm0q+UPEyBbjSHlCkMn
co07JHT7OAGihhpP8HB0IhEO6+A+SwJUmg0bjvJ2oveRrt/FbAjwgtf5eK1w
J4pmDDjq40iAdWWu8+WSncg09FFpqwsB+Nh3W7TKdaJ/O5J5+DwJ4Jf8S3qF
0IkqgwoCr/gQwB+zvtdV7URXt2q/NtwiwEKXwKVk9U4kEdBlwnGPAAwJzh/2
aXai0dXRgothBOgwazDJp+In3j/YK6MIMLP3dosVFZstbfkwxBOAyzv0pqhG
J6K7yvrxXDKV3ynDsJ1qnah6RgiKMghQs5AsRqfcia45K73cziFAqd2uID6F
TiQzgRgtignA/u/62FHpTjRmd8Izq5wAIz6WoSminShh1H5wtYYADmkZzfT8
neiY9XWdw00EiOGmLEZwdSL64bupya0EeB/zwlGJqRPVW8TuWOgmQPJ6yr0F
2k50ozfTBQYJYKcTVNux1oEUzMu6Y0cI8HosIogy34Em28iq374QYN7Vw3z0
SwdKNh5M1JomwJitdgbnYAdiRL8dRpcJ0BxN4vz0pgP5H5BhqNwgwOOV+05C
OR1oyuh88WNaJdA8KN1iHd+BSIeaNgzZlEDvbhcviaov5SMr6QLcSnDsTdfb
JesOlHpU2nRVQAla12MIggc7UIBF5JM8OSXqvMjc6bWvA30/3agTrKIEbt3m
Eql/29GZs8tjNtpKUP/k9InO8XakamOtwG6iBM8jG+qVCtvR3CXJZl8HJaCx
pbMyUmtH51ys3E+4KIGU1ssraZztqM0tnEPOUwlEcFnY7p9tKMvz54VPgdT4
AysvaQvakM3N+lWjJCXY6fpCoo2rDXXcWkoRTFOCzFz28eK5VqR9W9xo7aUS
3HJiVC8mtaK9wQ8f55cpwdnXy6FbV1tRV4SlDEevEhhnZQZw1LQg3cdhPbND
SqB+PENm8VELyo2pvUEZVYJmhUcqK+daUEiCaJPfrBK8bLprFbjejIT6VhUW
6ZQhSEVgokG2GQ1/IDVbCikDxeUmz6ozGbGcH00iiSpDy/y6t5k8GR0c/e2u
JKkMDN/SO2YWSKj0swznHgVliOcWOcF1g4SiJqJs63SU4d1wYJKVbxMy/XFu
TcxSGZRypRiXqhtQ6t7ggTtWyiBH9A37pdyAVvQKXo2eV4ZEB/25mex6lP5o
83KCozIERvT86XpchzakU97vuaYMHyu+P9iyrEGFjp+qlx4pgze8kFisqkDs
7+0CGxqVoUOH/t2THbnIeTvUip+iDJ+OBlTMU7JRnVSJun+rMoSqmLK+vP8S
ufrQ/FDpUYbBGO6AS7teIBJnxoWXH5WhQtLR9d+/ZHTj6DgxYlUZUkrcP/ia
3kHvSU605xRUgK3Mbtcj3nS8dGCE7z8lFch14w9WJ2bg3U3H1dNVVSB/y8Nn
78VMrIl1L09pq4AJmfD2aH4Wjqtl7/YyVoH5PWZLiYp5+Hh5XVK4rQpktPEJ
PNsuwc5qqqXFDipglET3cfTha3y7NKez30kFnvpEFXpwleLCkth/PO5Ue8uH
9lclyjBjkYtTlp8KrIW8u2ptUIFbXu5Vro9WgYfbF25xm1bjzxKPDn95ogJx
dcqHtSnV+PeLbccdiSoQIjnWexFqsETmbPzh5ypQeEqjrVWjFt9LbdwcylOB
vnmt5FN76zEx8UrrAkkFDloLx0Uea8RnuMe/cLSowOPPsvvvhTTiq/FnN9Tb
VUAvf1bwU3UjTnliqHirVwWuOHM3YrEmvPGY98nuURXoVvY7wvCjCVeEUWxF
fqtAY6qoMDiSca5ZJ2/ougoE0fPMBMaQ8TPmt29/bKoAY9rQ62lMxkHRYya1
dKrgsxh6Cvgo2Dxpg3CGXRUcSG2HeikUjM7RztRxqcJSXS7x6A8KVhVgeCHO
owqu+9KJ83ubMU/6Pp6fgqrAffpfeKhDMx7PUd4Ol1cFJ92eHOalZjzkqlX9
i6AKP0XebLhzUOdBeaK3taoqZPl/e/lVpQUXvToyLaWjCgRRRlumay04/bpF
RqS+KthtHleqj2zBsWrW51cQlZ9z9Neg/Bbs/8a5t8lEFapj7D/qfG3B7jev
PpQxo/ovtlFX3GzBtno3jB4fVQUeBhRD2NuKjfDdNzanVWHy5ObkWaNWrHk3
7Dr5rCpoX4/Uu23dimWMHsvLnVeFez/vW77yaMWsrSlpaw6qcHdkfpuQ0Ipp
H76wtr2kCi9Lz6PA3Fa8YpbP1eyiChW2xPT+6lY8xfy6W/6KKuTVsj0hdLTi
Dz1vQmM9VSHVzSI29kMr7opuOPDHSxVKSuLFtqZbcYNF86adryq0L9x8e/V3
K369t6ui5Sa13q/LdSdp23DW8FtPxf9UoePs3n92LG04MemDbFyQKny3CG7/
wtOGH537MrERrAqXNhlPO4u24UCB6ecOoaqw+W/Idkm2DXt+/nG27ZEqfHFS
rbit0oYd01c4lKJUQUP2iQKHdhs+7bjZGR+jCjaeMVk5Bm3YVILuwd84VVA8
8oPe0LAN604xwMUkVWAUjTL9YtyGFXPZNtqTqfmk3HO6d6gNi7hxlyunqUIc
kcZZxqwNcyoIeiRmqsJikKPtWyretSAu8++lKpjEyroFUfH6K7lxpzxVGMtZ
f6V6uA3PXldJ6SxUhfKpJ/YzJm34k5r2GdUSql4mPlVmGbXhvt9E9qdlqmBR
PbjmhNow+Y1xx3alKixXRXnJ6bbhypvmIc41qnCkSDPot1obztU7ReyuVwXR
6t0hLQptOHnLel2tSRXudx6aey7RhqOwfekziirYF5oqBvK34aC7l6/QtqnC
VPqpTgeONuxt5CHl0qkKerlvThynb8POu3y+9PRQ+3+i3MJ4oxXzCbe/2+xX
hYuPnn+TWWjFPdqCvTJDqrCn6Eubxleqnq4019/7qArdy86d3ZRWPHt/f8Wr
z6rwLHZQ7FxFK05Nu1o4+lUVzM2+6XK+bMX0A/uSNb+rwvnLdJ4M91pxzbxr
7MU5VZDpfvTP1LMVe9A3PIxeUIVej3SNyvOteFjH2X92RRWYubf7RVVb8cv0
SstUWjV4Qpb9fHSoBVvVMB7t3KkGuZ6WMXx1LZh50Pbg+m41EOiK4xak7ls3
du9Ws2BVo86bvWWt7i34oMdZdnp+NfAhvHvQ/7sZr4cW7FYTUoPkr9lTbsPU
/Stj+5+dqBpMW9zYZVTZjPcO5fyollYD/8whv3LvZjypt95xVV0Nyk4auDZ+
o+AkS3PSMy01KE6T7fRupH4/PNOrW3XV4MU5vwfXnlFweeahXNEDaqDUWtl3
xJyCQ/Y8vT90VA1MvpFCynLIWOKdDhhcVgMzqYD2PCIJv1+K1HJzU4Pse6/r
CllJOIJxnJB4VQ3etnF/4fzchFcMHgn+9FaDEDiywnarCVOyRjaygtTA1FVA
nLa4EV/0ulXB/EwNzkZXnPv0qx5rqn6ukH2uBoHqFXLHg+sx4y+oNElXAzkT
gYBeznpccp3+TVC2Gghahd5iUqrDf6/FVK2UqoF2ffnPrzY1OMEzp3a0Uw1s
DHd45sRU4vYrA02FW2rAVsJikb1ZiJUuy/eYO6hDTq7vdMJ6CPrsKuxZ5KQO
3Z9qQi6kPUQRV7jYWV3UwV63kef0wSg0c33zZK+HOnBd0chkoDxBLwI7h04G
qkODvJpj+3oK4ol1/3QmUR2k6yxPDYfloJY4u9tvnqmDf7Z8QvXLXHQj8ZQw
b6o6pNWtLFxpykP9KXoOH7LUIdKSwYv7dwEKz2H6dr5UHXzqrs0ISJWg7bqC
eftudRjKVT/FZlWOinFaZFOfOnzTl+R3GSlHNqQnBLFBdXDw1C3vP1+Bqltv
XZsYofp/YdRDOl+JvN8eWbn0XR3EjA5LPT5ehaan5zbddmgA6YBJ1kO6OpQw
O5bSSa8Bf5+d1k31rkMHfwwYKDBqQPBLn3TfiTqU8av2zg92DRCUPXzCAdej
81vhO64JUe3HhJ2yL2PUy6nA5KOjAaZPbZOV9JoQ8erVmWR9DZCYQEffX2pC
xa3FrSSkAVeEVYs/Pm5CUYEqIewmGvDSeOr9/NcmZD6luVVgoQHma0x5nLdJ
qA78P7611ICii9J33V6QkEJydfUfKw1IOvDWjrONhJhO6Pua2mlA1jXa00fZ
yKij+sDiuLsGXLb54Hc8nox09wZ37/HUgKYE/ir6CjLK96AUKHtpgBS778LO
QTJ6KG7qcttfA8JOdqm+ZaOg9f/CTF7e0gAm8hHzNAUKcnnfLtF1WwN0cje9
Xh2i7quR5l/339cAtramw/G3KahqOhJDmAZsfJ7Vc02iIGnD3ueXwzXAj/Um
DnxNQfRrJ89VxGjAHePdR+y+UlCz/dmBE6kaIKwjVrSl1YzUa5Ne+2VowDD3
AbXqI80oa9/I49QsDVDE1RnFts0opMPGfD5fA0z0C2YO3mtGKxKpclzFGjAv
tlU0GduMLt4ZY9B9rQFn311UrstsRobqjs2hbzTgQ6l4HHtjMyqNevGiuEYD
3I6OPY3obkZiM5N3h+o1IODKrWziSDOKNZKy/9uoAbuSwFZqqhnRpl4milM0
4Bd39RWjn83o2nqugFmrBsR5lIXEbzajLxazG9c6NOB22kF7gV0t6ESR/IfE
bg3qPt7R+I6lBTXuvvqmoU8DeGLnPFr3tSBlx+L4bwMaIKeXojsn0ILS6xa9
md9pQK2qwKaheAti51GxUBvRgHGLP1E9Mi3oznUv5XOfNODfBNtopGILWugs
Y737RQMGd4X3Bqm0IFup3/M5ExqQPzR5IUe9BfUEaXb2TGlA5Mmpe7RaLYj4
0S/v94wGPF7PPvBYuwUVa1SHCvzQAHWZiKwTOi1IMHrjktGSBtBoHao3puKI
Wb2DbsvUfph/yPKg2v89+J9YzKoGnFgJvdWp2YKupDXQVP3RAM4b31xsqPFG
/2x//vyXms+79mRRKh/z0wfqd9FoQlL9STN+Kt/a4nvJCjs0gX7q4+vD1Hzo
zS35Euk1QbnS3l9erAWdnJF+SsuoCSk9rTLC/C0o5cEGzxUWTdj88ldRkqsF
TYt3Jwyza8Lfm5/+GjC2INWmtH0H9mrCxRNqe91oWtB/tl5xBTyaEC1b/Dfv
dzPiesoTGySkCf8qZOIvf2pGtpqz7HOimqDv1x461duM8gbqHltKasKALqnv
VlMzQqyOkXIKmjBrGXJmPqMZPSpQZ45X0gRi96p4e3QzGjq0O3xbVRO+S9C6
4tvNyD24MGxQRxP6lRS/bZ5tRpUid3YjA02YYxj5Y2RE1UvDyQd5oAnl3sIH
8hSbUeL6avBtU00QaH7zqHebgsbj2+lmzDThsLFQZew0BSmqpdw9dUwT7Fvk
nf16KIh89cAdGUtN+Pg6gDn/KQWxMu39F2ulCRk0XT4b/1GQde5U4NZ5TXil
33b4ugMFLY6HB7x11ATKSOqtd5IUxG817BN4TRN+3V/9V5hFRs6/c1emvDUh
MEzE9+w9Mnode8v7pJ8mnGGI7lezIyPTbpHrUrc1IbOxMSGMm4y8Dd2v9IVr
Qm70vZG+WyTUqUBzUSJHE7h8b+9wF2tC3B1vv0bla0IXK1F650ojcrj80v5P
kSbcv8lvP09pRGsZZrY95ZqwZPzctdSpEYnzxFv7kzShdH/BywxtjG7Ryp3o
+kTlG239+enHWjR1kOm91FdNOEqg6+i/UotOhM3b3Z3UBG6n+M6NvzVIgu2V
p+Yctf7k+xOqfDWoS0D9cfq6JiyIe11qOlSFhLSJPTe4tGBW6NJCdkA5InlY
mAse1gLxg5XB/xXkIsbRgEMe5VrQveP7oZjIJ1jTL4/l8Rst4NJ48acoIh47
cL5/+6pGC65aOq43PUrEVYc0Lvxs1ALslhgbGpyMnSsWr9/o1oKAOxGzbaUZ
uCnKKTlgSgt2yrh6MXnk4XnZJ/bJM1pQLnlMXsohH/M2N0nWzWtBPB3HMaVT
BdhjU6hk65cWXGkTbpxVK8ICLh8oQdtUf/zOMpHeJdj/wLGFB7za8N8S+hxD
X46zRgPLcvi14Qz99vs0n3Lc61fg3yakDe6GVa8mJsqxVDHDDkZJbaA/Nxix
VV+BB/jIPJEq2qBoPr/N5vIGE1a0Djwx04Ylp8LmgOgafO6xM335UW0QfFNf
JPuzBt+Xi+8cPKENabRzeYMnavGo/S9L7rPasNc/KpeDpQ4/6i50e3pRGw5d
H3Dv9q/H37JF49ICtYG8J9TrKEsjng/5+mdHkDb8kPHz59VuxL8cM+xcgrWB
nyuFQHBsxDTCovIqj7SB+JXvl2p5I+ZLFCGRErUhsuFv0I3jTVjU54u0dLI2
zAxd/O/yjSYscyo9MjxVGxielIYmJTVhDTYR69MvtaHsqx/7K+o8dCJUeOlb
qTbIyrEMhjqQ8NlLY5ZmldpQGK8xfTCIhG2N0mqLq7WhJJgtQCOVhN23hUL9
Gqn8y3tvFb4jYa9Pn+c/krVBvU3zlfIyCfvXplpAqzY4P7s8N8FCxg/8hIT2
9GhDx8UNlwEg40jLz8FX+7Xh5JJmJYs1Gceppc70D2qD6douCe9rZJyxKFjx
7KM2/NyVMlqbQt0/uz/xbX/WhlaPvlvPX5NxccHzoIvj2nAl5t5kdjMZ110W
NFeY0Ya1Kj0RwhwZk40/vY6e14bJV2Yx+X/JuEP8Oc/vRW3gfLGy25yFgvto
L/xnvawNDrt9ZjkEKfjdmMBE/ao2qNiez92Up+DP9aOHxDa0ISA4uoZBl4In
k1OKH2xpw6uE8y+0TSn411mBgOM7dSB+J0l525aC/2iMjpXt1oE/0TMM8a4U
TLM3xZiXSQfM/VuEzL0pmP7X+YJAVh3QnikVlwikYJY+fo6vHDoQfT3wrUAI
Be8t/uhrvE8HXASdFzXCKZgvInk0j1cHlpXkDnnGULCo23lDVgEdGPTZLGtL
oGCZQ/y5XsI6wKzygMswmYKVpD6yvBPTgYupSyc+plKw5s5kbz0pHbDf+9Eu
LoOC9cfPfUiT1YHOWjuDqy8o2KiRD+1U1IHarxxLl7Io2Cx1JMtFmTpDT/wN
vU3FJwKfMXar6QAuzRR6Q7U/e+7cNRUtHVBY+zPMlknBttp8w/G6OjBHcf8U
lkbBl7hH9DYMdGBmqe+yWAoFX1l5mmF7QAdytzwqRhMp2Out9W7yQR0oylxh
rYql4Jsl+69KH9IB0wWflvIICg6K+vA2/IgOsNC5aA3cp+AHV55qLx3TgX1u
KS1ctyk40sw69bQFtZ5s+uO+PhQcJ7N/Z7WlDuxubqLdcqdgG1upnAkraj0J
T4IuOFKwRJyaGauNDvj+/nDs31kKnm+HH9p2OtB/LmdijLo/lG8fjb7oqAOE
Ryz1dAcoOFDjvFrUJR1ocuazv6xOwQfdXYarXHRAiOetFas0BQ8O3xNg9dQB
zvPbzyUZKTiFORpre+nAuUkeycQNMnYyfO540UcHFgP3+h2dJeOVoje5Vbeo
/ea8qh/eSsZc9+fVL4bpgESdF4v9TTIeqfnzLjJcB+KULwUyO5Fx5hL9raoo
HeCYFp3ecYyMVW1Em1jidYBixWX6TpiMLdTOHK3K0IF75G9YrpaE+VwvLo1n
UftDab56OJ2Ex1OvPWHJ1YHiLImFmhDqfWQM/+BYrAO/U752PDtCwrFf8SWW
Wh1QtnJk8+hvwud4uhm0G3Sg4Nw3ZPS6CYsdHSlwbNKBCe/pghvRTbi0auXn
m1YdgDb/Cz/Nm/Dbx7K3HQd14FDFy9t+DY2Yg/gk4c0PHTCM0OL5vgfj997p
OuNLVP3dvZXvXNmA0/OKRplXqPw8tOm7HBqw8r42MccNHXhec0HEqqIen5j/
W8y8WxdC2Y6ZDhyvw9HPnFsdRHThwqedT+wsq7Gf7z3vQHFd+FKbrfZpuQrb
WqQKJ0rpgp2KQcm9mCqswDjs16WgC+YjbOmnOt7g9pvGMlo6utDVsD/ZW7US
01lLPGS20IWdh+Wml8dKsQ/PuNmbYF1wjjow1JWQg8/FXehhntaFp0E5JnlP
HyKBMkZ+91ld4FDey/iiIBKN9b+53P5DFxbvoGM/PkUjJzZO2gcruqDH8jZG
bi4OeTxqUdum1YM/84k5F9ZS0L0gpac/BfTgA56ZW3HIRgfTRr8dF9GDzLSv
ng7nctDuhoeqxeJ6wCy+l1B2MhdFbE50usnpwVN914Of9PNRgm/SvwktPVBO
yzystLMY5V2hdRq20IPuoJQvTDml6Ep4cYn6GT3YJeBOz8Vbhgj557dirfWA
QSVxPzGsDJVOVyQct9eDvu6HUT8ulaM6R7f2tqt6QLqSG6/KXYn6rAYItWF6
cM3CAd0xqUaxfkG39kfoAdnmWn9JTjWyTFBs83usB9yTI8eadtegkYFQB/UE
PbgjRuPsSalBk8f044pe6IF2memxeKU6tH7w5Z+0Bj1oeR0u/bm9AQXWpgVT
mvTAu85+WZgTIxrVZywzFD34PJnDq2GN0W7hx6KqnXpwqk7kfu8ERtx//A9T
3unBNs3Vf+DTiJ55eg98H9EDhSdRxZFxjUhw6uoFls96sH/f20rdskYkMeB4
/cykHuSM08S/XmhEakXmT78v6cHBgivE1QtNqFLcVJxlRQ/sn8bpy/o3Id1n
B4pU1vRgYUWxtjymCRmGajYFbOkB18OvpH5SE2rZUj6SRqMPDZIo3WGkCR2+
IT9E3qEPtwteZJv8bEInHERmmBn1YSdDqgCLIAkNvuPzVmHRB+c7Glw/VEjI
6ti+LUt2fXBYmQBhExKy02PkSOPWh+Z0lOB3hYTGX+9MJu/Xh9wvN/1TqPuk
s8y2xHcBfaDlX6LniCYhj30r2iri+pC2x+rbVAkJ/QpfIFlK6cOPSXYJ00YS
8qGbMQ+Q1Qed3c/nV3pIKHDxkz1ZSR9ehGkd0JolIRrn97PTqvpQx/ZuqWOV
hEJG395g1tQHEV3v6/l0ZBTe3hpmqa8P1aQxnyO8ZMQKJM4ApA9BjIEWzGJk
FFtZl5JqqA8yY69f88iTEbfiGymysT5Y/0s9cVWNjJ69eF0yfUgf3Fr3LjPr
kZEQX6Eus7k+LM08vbh6gIwyorMpysf1QW7I3Vv2EBlJ7M44ZmmhD5rf72y8
PEpGuf8lv79pqQ+cF0PeuVuQkcJKvGOqlT4Y835dDDhDRiVu0fOk8/pweeyN
0oA1Gal/feQ7basPB9smH96wIaM3Z+/TMDvqQx/rvzVbW+o+3XPnkfIlfRju
PRUQS52nGw4G7LV00Ycrtxd52OzJyLD2RupNd2q9+J58HqS+b1HxlEn10IcE
qarxCep5s1zXUtJ1fUh3jEL6F8ioW8hJf/qGPqgZbnB/PkdGJ+JtW5j89WFZ
+klM+1kyGmSyPqF8Sx+C7TM+/ztFRlb3To2cvq0PXz7zq98+Tkaj60edbt7V
B/aalz2mZmRk73lo4XkINf8r4T/PHySjiW+G/qRQfdAawFM1BlR+aT2ZcuHU
85J7Zxs0yCjd6lx3bJQ+OAqP9C0okNE2x9TaRow+MCVmcx0RJyPbzutiF+P1
YTJRRn2Q2r/6kC3zziR9qN8Wq3/EQkYCxId+ain6EFhzydCTloxGStK7drzQ
B4n2/Q2UKRLScVNYc8+m4i+ye7Tek1CSeJXoYB71fPSrPx/aSOhMQq9vVok+
HPe7NlyeQ0IVx89nMJfrwzsHb9uFeBLau2e688Ybqn5oXcjng0no7a1/IsYN
+iC5S6lu6DwJqWg8OlLUpA81ZvUqk1T9Ry/s893XrA9ZdammctT7ccxBsfNb
pz78t+3u67CDhDpMbHwefKDWs1k371lqE5Kl+Z62MKoPO/YwFocEN6Gwau+O
M1/0IfQLv9ery03IRCFcWHpaH44cKXLqUmxCJI6a9tYVfYDjnAuHXzci0U7j
FaV1av37fxfZRTeioJB+oaRN6v1K8bds8mhExLXv3i50BvDieGKwh2wjqhnl
EdrDbgDne36p6ypiVJrj42UmbwAffhAZY1/UIQ4H2uelBAOQoSyYdJjXoWt8
ka18qgbweF+/yNuVWkSIzBKY0zYA6Yc/btkfqEX5XgMt4SYG4M/ipzXTVY0y
DVT4ux0MgOFt7obN60pEOsYYvOlkAI7vLlq5nahE43YTs7IuBvA86chg3kIF
Er8XX/PAwwB41WcP98hUoKyWP9ZwywBS7feV88aVoZfHSUllcQagbFBSKGlW
gnIdTnE/azWAN6MzPnUZmajNS+F2W4cBNFN8LH/VZqDvwbumVrsN4F+xeFzc
UDqSyX5TcWrQAFoLZ7PvsaaivFl+S5avBlD0uTP4UkcCyveefBK0YQCrsbrk
EfMgVHTfh+OyIhE0rJn6trji8bz+hXv3lYkwIT5hw/MhASusHFx+oUaEfEQo
VniehPMd9w590SHCtVVDiT1iKTgXlSWdMyFCavirYfuoDJz1Z0n4mB0RzLZv
V7I75eLJkvfRVxyJcGDm1o0y3Tws7tJIG36JCKfY/W1Ps+fjzOHHE63uRDiW
P79+vaoAp5URcg74E+HZY1N3081i/OzqFYJGDBHqXOt3Xs0sxSMSp9NOxRHB
0jvBYmFHGd4/qsfulUgE/+KLn8ucynCSGdOv4udEkM/l/bwlXo7jpfMrZPKJ
EChywY7wtAJHf53WFyAToeiW52/R81W4L6m3SLeFCPvOxXtbvarCbCfeCFm3
E+HpmcO+aXTVOKrhAU1CLxE6hb8ZnsquxhHJkhS2USJk++RF0Y7X4FDLi0d2
/CZCuHrvu70y9Tjz+KjNpXUiHG+ykKy5Xo/rDlt6tG4SIda9TJSrph7/MjCN
CadDYPyIzXzQpAHbSMm/42JHwJjvlW10AmM/kazvPlwIyK0sxpqPMY7lE9x4
x41ATvyBfUsXxq2sbIIpggjYBGXCR0QbseraL0cJeQThP5k5jaMb8dGf7jce
EBC4iLv+4sxvxC5zk/e/qyBw+nrTWYrciJ+PDecWaiNgjrzHzLfciKs+HK9h
1af62298en0Pdd4baOu8hhB8F750nlekCTO01SyomyD4WTmhyGfWhMVJajSJ
hxH8V8B7cuNCEybWFXL8MUfwuMZlgvd6E/YuSVWvP4UgwXSvA2t8E47K5zER
Potg7oTd9MTLJpybFf2/hss8HKstCuOKVKbUbZKkQeYhyRC39jrn0GAIicwh
RZIpQyFKopRQN5lnERlDxm+fj+JGqCSZ0qUyRGQoU7rnz/Wcs9f6rXe9ez97
n7xmjkDfv3jdTCkbf4wJ8tWyRcARFPetoY2N5+4t3M6yR3Bv7aZLN/9j4/Xh
nomrHRH0KHg7BH1nY/nQsfzz5xE0DkYfLJ1n46PXztLNLggOSU6GbeeuxfZ+
fW8UPBj95pL66wRrcYCX6UCUF4J1xiafk7bU4ljXN9NTlxC8jfNWLdpVi0vO
aXOb+COIy+W+My9Ti1tP120qD0TwOqU8zlepFo9Y/S215ToT7x4VU1SvxVym
per+IQieuRdOi0AtFj0ur/vxFgKD/170gFYtVtfNsoJwBJ6KyeWxR2vxiUPb
XdMiEaSZ2TlL6tViV+bmyfUPgq/cw59H9WtxmPq6e2cfIpgtozcNGtbizH23
0/+NQ5B/UZpzk1EtpuW5SqWTmH7kt+T7M3GX5JX6O6kIlrOUJTcz8czOnx3f
MxC88Wm7NcysFxRxHTbIRmDhNjs1weSX3jQ0X5yLwPCkSaQ8U19rrS3fhgLG
Hz+PRKUxfDa8XSI+xQiqDNoU9Rh+3xVGCp2lCNDphFJ5pr8Hf5pAowLBsZBv
joeZ/gvnNI8nViPIdctIecjo0zhVc/oPRsDbQ1aKytbiL2MqXrZ1COya2oU/
MfpyDBWE1NUjIC/OK3Uy+iv3pD4ObUZQFvPXBR9mXoLyjrMFrxEYpxmFfllg
49FA+cMf2hi/uPM1Z02wccauqs+SXQjOSKu/lv7Axle9rikZ9iLICzsUM9rI
xpYNh4Muf2L6eTyewlXD+OX8O9HGrwiEXgy27E9m44nqOJfJYQTjPEaKphFs
/ErAtmbLGIL4lyHHWgPYOLh4zPz8FIINK/kvNVqw8bw/pw43B4AI/+dNqwXY
eCjzrEfcMoBlFuKly+Zo/L7lZaw8J4Bi8JyU2QCNi7dHDplwA3BwBwhLltHY
6fnWkCw+gMvL8iZOnaCx6VhgnoYAQETAmilHdRof2jjwrnUNwG7tAocPojTe
6fh41+w6gGbZ6ue9bzDu5FVhHxECIPZN9ysOsXD9vtihni0AWu+vnR7KYeES
q8U17lsBEvlc2644s3BkQa11rChAn33jCf3RGnzESH9xeDdAjLDr97aP1bg8
zlH19l4AdaEAoiaqEj+qa7IW3Qewln84MYmqxP+Myoc8VQYQlBCpD5uuwG4H
Z951qwGkLq6tiTCqwJL91zxkEUBZ9g3ODO5yHCMVn9esA+Bv0KjcSpXi6alD
mdf1AEYbX6aLfSrB+qzJhP36AP2G4p4xfiWY20j7TuZxgKtDY5ZjBU+xl/+c
0xUzAFUOWeVmgWJ8vPWkpJwDU+9uzDJBozzM57U+/U4QgAvvCB5oT8SOiI4j
gwE8lvPFtS/E47rVzvdmbwC02ou0VG2Pw75JddfsbzHz2OSeWeEQjYcbPGz+
jgSgu2IWozvDcf2WNyKjiYweCXU9QmJbUCAdHqNTATB9x160oyMRjfTS/8xV
AizW6zt1pCYjk4WpyKxqgAqDrdKSpSlIVsX8FifN5Fvc4KLgl4Y+5Ir7VtUD
1AekBpxfzER7H2ILmXcAp+S86FNNT1BiyeTJznYAXu1M6bLkPLTq7e4ToR0A
1E6Rxqce+aiP747uQBeA2DFIBp5CdCfI9ED8fwDxBa36aulF6OuFH9t4xwH2
nhTLEs4vQYa3xYQrJhieGwmzAbylqDr75CaHSYD9ByV5pxxK0f2BmjV1MwA9
ZyTXLomUITAL4/BbBHB2VTBQCXiGcr1rFiWXAAS0FwXL2p6hjf9MzL7/A3Bs
w7IxSclyNNZi8mMvJwH5MxK/O5vLUZzmrv6R1QQE3Vc5xsNXiVbYmXyM4SXg
17NkhzrTSuQWeKvrED8BL3yavp7IqESHK8ffpgkS4GfVmDOtWoWmFarrzDcR
kNqtptpmUI30hI0zG8UIaHw9KxlziIViPsvTFuIEPBgKXv7Mj4U+563qHpUg
mA0mN5BfwLwnoVpwjQwBsaHG7jvXY/TkzC5/I0UC2HbK6kMtGM3K/47+vJcA
7l3XLyXNY6Q5+77Iax8Bt4J0pCLX0ag7LGzwoSoBJS4/A0CDRjyFP473HCCA
s2Cw5/ANGplcbrpwARHw9iz/yoPRNEojM28uAQHvtEyr/nlEo/3tpqztmky9
X78jbV/QKDhpb2eRFgFP9mVkv2+j0WsHvmnyMAF8jmtUc/6jkeM8ljqjTUAz
a/2g0wKNSupiNX/qEJDznlI4uZKNOMIvngrVI0B30VEjZR0b6Zro+W7WJ2Ct
BWe+lggbxYhKPHhsQEB87xOFwxJs9HmIo1D9OAG9c1tdM/aw0Z7irsYmI4aP
lNlhtZ+N/P1KvlgaEzCO33C4E2zUoHmX47sJAVw8Cq19R9honYCjcKApAe1y
N40e67ORdQehImhOwKSRtkWzMRvlpAgbploQsEqer1LHgo1+nps5v9eKgBSp
iKNiNsx7Wak1pM6aAElHetjEno3uLmannrAh4JB/xdUB5n7e9SKo+ostAQGj
9PxLJzYSj7Ds8D5NgLiftjbPBTbyMFWZXHmGgGylXw4ZLmzE2iHIH3uWgBUH
HhyPcWUjnm/DEtKOjH/cRdd8ZWLjkjqy6hwBMjXV2eFMnHIl0Ur3PAH9B/Ce
CGb96CGfS73OBAjKp7NGnNlITdDwvosLAaOR/G4pTP3gTun8P64EjGQ2OhYy
fK/TuF5GuhMQuOPV2y0M/1bnjwM7LhKQISPxse8UGzkqly8VexIgIbaO/cec
jZ4uRQlpehPQIdv/zJfRZ6nh/L52HwIqL69aYcjopx2lpX/2MgGnHNb8CGL0
jTYXdfrlS8Clkw8bBRn9+3fNBd/0J6DOyOjrvBobyY+9TWaOWvDxWZFMMPPz
LXtSmRNIwGlRP+Mv4sx8jtpMvAoiwPMwt5UW4wfrdeq81sFMfvOX4csZv+R0
/yU+foMAt6FUv22MnwiXBou1twhQ6ngQ4cn4bf7D8KHnYQTYDAuZBr5l/Ebx
7fW5Q4BpZfz61loaiQsZruqNYPyTr+cJqTT6dP3iVEQUAT+9OYpOR9Ao9vuD
j+R9AtaLpq9v9acR3/OukuxoAvCy+O5rxjSql/+dbBFDgIXc7s1NQKPAWNHb
AnGMvnum5GxkaDTpYm/rmUiAeeL97oFFjD4IfeeHDAK0BecN0tUwuhcsODeZ
SQDPSO5zeS6MdMb3fs7MIkDR7Vvs6RYWYj33qeTNZfphZVi1WbNQhusyh44i
pp/dvpLr3WqQ24v1tAsmIHHg6N5IkyokvUc1dwebAJMima9z/FVoIM4s+l0t
c14NV8hpPK9EJm5Jzur1BGgVrfhgKFeJ/haWFOJuJiC6S2BCYbIcrXLX8Ejs
IkDlWMOnD0fLUPJWO7FXMwQ4Unz19rqFSF1JRt7uFwGWcq7hzzsL0Luj06qz
swS8di0YihEqQKt8QnTEFgm4/a+I+7cHecjtTY6H/3ISrK4uWfAE5SAImaJl
15DgNKyo2i+fgfrHg63CJUkoU/gzrn7kDvLnPuawS5qE9mPRUSPTN9FGkU3u
FTIk2Dz4c2Qi5QbS1n4c/EWehEcTIzTH+BVUnNGce0CZBIkbX5y1xLTRdbON
82MECY3nnAp2zdzEYnVZ0ccsSPB8dCrK7UA6bpGdzeixJGH2+taD45wZ+FL0
kadO1iTMbCpgpbzMwE3nhltDbEm4q7LlcuDxR9hDUGY1diDhd0KPvb3ZY4yt
8v0UPEnYclQpokC5ADs2LN2q8SLBTdG3ec1oAV6nqB+j40OCWl/cxjiDQnyW
a6LEwZeEyFKJqA7OIsyXq/g9+SoJoXdf5VnaFWPz2RIbwXASRlbkqbctlmAu
uxWuSXdJOFliePCxbinObzK+IhtJQuHPOI7C+FK8LPln7JH7JNSfPe+sqVqG
s7XU2q7GkrAtu9tQw/4ZPl5w8z+BeBKGxK1uHM17hhc2d44nJJDA39Ob6jHz
DB8bvcxXkUzCSu4Kbd7r5XjmXpXWj0wSDr/QUxe8X4GTFnlPBGaRIP4uyrTg
XQU+ctbSjv8xo29aZ6HxhkqcsP93gNQTEjhlXb7k36/E5KeD5bbFJDxMFNMx
Dq7Co0cj6sefkrD8uuGX8ZoqHP20792VUhI2H5WxvvqzCg+HXP0RW87MY2PP
L1/7ahwpVyv9lkWC/+3O46lKNThbzWJ1EE2CyF1O3zbHGoyp6UHFWhJCTvkV
VCbU4O9m4plRL0j4tDjVkMzBwivO4OtEAwnc/i2RsXtYeKubqd2Pf0nYc6Zd
CU6xsE5ImKjhK2Z+YU+875SzsF3UriWOFiYf+5eH/AAL+yZU9xS2kmBgfXu5
Nx/G2cXfYwXbSFCkzqmPm2PM3Xd8/etOEnTTHy5YD2IsMvJtMrCbhFWn4nmv
cdJ430zwG4VeEmiNfbeS19H4NO+zuxGfSKgLGpqj5Wnsu9HgAuon4V/l3LZa
DRrf2zGsMz5AQn9DpNOaIzSmVYVX6w+SYFqQMxViTeMPZMng0hCzX1AMb5Ej
jcf19OrzR0j4Zr9LVsyDxtxmXzOsR0lI6+VY7POl8Tb7wOsC30m4l9ct9TmI
xsqum+1Y4yQI85o67wmjsa5vEbj8ICFgckPQc+a9a39DW3TbFLPe5qliSjSN
/SIHfjdPM35TbjlaF8/wxfv3XPlJwmj1ilS5FBrnPNpQJTfLzPO/hQ196TRm
F+XH9s6RcIXDJKLjEcNbffhS+AIJYy41Cxsf03ii4ZPJgd8kjMf1GSYy7+mV
bZeVx5YY/u4LkU65DO/HdesTOSgQHtzKCmBileHcSd3lFLz6lj7cyfyvN635
ZpGTAoGTVVL+TD77P70FT1ZQ0HtQOPFMFo39eXzuWq6koNLzslN0Bo3vbxC8
wLeagrUQSgukMrzbH+tU81DMBfR7e0sCjWtlSGlnPgpu/9Qffv+Qxp0q3au2
ClBAXDpASNxjeAnPwaY1FHz5V02Wvk3jVXr89X5rKfhomc+RFkxjUdNHGTJ/
UcDS/LG12Z/hPY2ud6+nQPuayiDhSeNjLh9sb2+k4CpHZDPHeRqfuewOGpsp
2Kw5qMVjy/AG84h+E6JAqehXs7UJjXPj/u7RFqFgwz1xmW8HGb7M9sr5bRTs
t0jcKbaXxl2FLrE52ylwRG4uOWIMT0OKCY8YBSZSaQmpK2m8/e1+5crdFOx4
WVojMYGxau/bv5wkKLCO2O30pBXjs1Ncb15KU/DIW9U2IQxj6xzNFktZCijS
6FmoI8YmtsFN43IUaMpfVjqkhfGhVs76DYoUeLTomZELLCyeu7zKVpWCqqi/
R2zNWHibHVk+rUaBkFxSoaA8C28UCioNVadA44CdUvIyFuYOXVaYd4CCb0+2
3LTLrMFf7Dgy5ygKBtxdvMv6qnGPEKTd0WL0+HSwJzq3Gr97HZgsepipl7dS
86x3NX5+8E+sljYFg7m6V7tWVeOMLUt3owwo4O1UzDHeUYXt3y5ckrKiwMqE
jkjaWYEtb2l4V1tTwJX20DzwYzk+AX4X9W2Y7zVyO7xiy7Fm/vwFr9MUhASJ
2uTwlWOxsDk79jkKzlz8WXJzqAwPEL90zbwZfaXc+h5eKsF2RZPbb0VQYBgq
5XNANB87BxktakdR8H787MfTx/Owl1FJB999CrxbmtZqBD/BN2e87kZGU9Cu
hhV2fc7B+fvnFh4mUtCzIzVx4kEWnmP/ef8ol/HPbxkuy8YUHPmWL/x5AzO/
EJOXyvNeOC79gmPIS4Z/68DHjfUXcLpnC3WkiQKbgivh6gqncNnGyPmmFgpa
3t47ohhihnrM/3Jsa6fgotVJX7WT15DEgBDVP0DBMDZ4k1kUjfaU+G7L+ML4
Z9G2mH0hBqnf6J47M0iBzPy1WxGScUhXIrFweISC0B/x0t9jE5HH+e3bfvyg
YN/mqotV+9KQ/9/X5oqnKJDKj+hy40tHN/j733nOUHC3vclEbiAdxRSk356d
pWBERdnnfngmSrvK5VA5z8yzQ2mPlO0jlGt4hvRfpGCyS1oqSSkLleysFzm4
RMFSWHjEEFc2Yk2Jz/35Q0GWelby0rts9D+KHB8u
       "]]},
     Annotation[#, "Charting`Private`Tag$867210#2"]& ]}, {}, {}},
  AspectRatio->NCache[GoldenRatio^(-1), 0.6180339887498948],
  Axes->{True, True},
  AxesLabel->{None, None},
  AxesOrigin->{0, 0},
  DisplayFunction->Identity,
  Epilog->{{
     RGBColor[1, 0, 0], 
     PointBox[
      NCache[{
        BesselJZero[6, 1], 0}, {9.936109524217661, 0}]]}, {
     RGBColor[1, 0, 0], 
     PointBox[
      NCache[{
        BesselJZero[6, 2], 0}, {13.589290170541217`, 0}]]}, {
     RGBColor[1, 0, 0], 
     PointBox[
      NCache[{
        BesselJZero[6, 3], 0}, {17.003819667816014`, 0}]]}, {
     RGBColor[1, 0, 0], 
     PointBox[
      NCache[{
        BesselJZero[6, 4], 0}, {20.320789213566506`, 0}]]}, {
     RGBColor[1, 0, 0], 
     PointBox[
      NCache[{
        BesselJZero[6, 5], 0}, {23.58608443558139, 0}]]}, {
     RGBColor[1, 0, 0], 
     PointBox[
      NCache[{
        BesselJZero[6, 6], 0}, {26.820151983411403`, 0}]]}, {
     RGBColor[1, 0, 0], 
     PointBox[
      NCache[{
        BesselJZero[6, 7], 0}, {30.03372238657047, 0}]]}, {
     RGBColor[1, 0, 0], 
     PointBox[
      NCache[{
        BesselJZero[6, 8], 0}, {33.23304176284712, 0}]]}, {
     RGBColor[1, 0, 0], 
     PointBox[
      NCache[{
        BesselJZero[6, 9], 0}, {36.42201966825846, 0}]]}, {
     RGBColor[1, 0, 0], 
     PointBox[
      NCache[{
        BesselJZero[6, 10], 0}, {39.603239416075404`, 0}]]}},
  Frame->{{False, False}, {False, False}},
  FrameLabel->{{None, None}, {None, None}},
  FrameTicks->{{Automatic, 
     Charting`ScaledFrameTicks[{Identity, Identity}]}, {Automatic, 
     Charting`ScaledFrameTicks[{Identity, Identity}]}},
  GridLines->NCache[{{
      BesselJZero[6, 1], 
      BesselJZero[6, 2], 
      BesselJZero[6, 3], 
      BesselJZero[6, 4], 
      BesselJZero[6, 5], 
      BesselJZero[6, 6], 
      BesselJZero[6, 7], 
      BesselJZero[6, 8], 
      BesselJZero[6, 9], 
      BesselJZero[6, 10]}, None}, {{9.936109524217661, 13.589290170541217`, 
     17.003819667816014`, 20.320789213566506`, 23.58608443558139, 
     26.820151983411403`, 30.03372238657047, 33.23304176284712, 
     36.42201966825846, 39.603239416075404`}, None}],
  GridLinesStyle->Directive[
    GrayLevel[0.5, 0.4]],
  ImagePadding->All,
  Method->{
   "DefaultBoundaryStyle" -> Automatic, "DefaultMeshStyle" -> 
    AbsolutePointSize[6], "ScalingFunctions" -> None, 
    "CoordinatesToolOptions" -> {"DisplayFunction" -> ({
        (Identity[#]& )[
         Part[#, 1]], 
        (Identity[#]& )[
         Part[#, 2]]}& ), "CopiedValueFunction" -> ({
        (Identity[#]& )[
         Part[#, 1]], 
        (Identity[#]& )[
         Part[#, 2]]}& )}},
  PlotRange->{{0, 40}, {-0.26109143844269916`, 0.3740911581840583}},
  PlotRangeClipping->True,
  PlotRangePadding->{{
     Scaled[0.02], 
     Scaled[0.02]}, {
     Scaled[0.05], 
     Scaled[0.05]}},
  Ticks->{Automatic, Automatic}]], "Output",
 CellChangeTimes->{{3.758910596032024*^9, 3.758910695417601*^9}},
 CellLabel->
  "Out[541]=",ExpressionUUID->"9fb10612-5ed5-46a2-b386-36bd277cc4c8"]
}, Open  ]],

Cell["\<\
So already we can use the zeros to bound the root of the derivative.  The \
derivative of the Bessel function is known.\
\>", "Text",
 CellChangeTimes->{{3.826199097166516*^9, 3.826199116948254*^9}, {
  3.8414897013403997`*^9, 
  3.841489710556748*^9}},ExpressionUUID->"b0843496-12cb-4a4e-854f-\
50bad9ad097b"],

Cell[CellGroupData[{

Cell[BoxData[
 RowBox[{"D", "[", 
  RowBox[{
   RowBox[{"BesselJ", "[", 
    RowBox[{"n", ",", "x"}], "]"}], ",", "x"}], "]"}]], "Input",
 CellChangeTimes->{3.841493845019643*^9},
 CellLabel->
  "In[225]:=",ExpressionUUID->"54592a9b-d7a7-484c-8c60-b65c061f9c3f"],

Cell[BoxData[
 RowBox[{
  FractionBox["1", "2"], " ", 
  RowBox[{"(", 
   RowBox[{
    RowBox[{"BesselJ", "[", 
     RowBox[{
      RowBox[{
       RowBox[{"-", "1"}], "+", "n"}], ",", "x"}], "]"}], "-", 
    RowBox[{"BesselJ", "[", 
     RowBox[{
      RowBox[{"1", "+", "n"}], ",", "x"}], "]"}]}], ")"}]}]], "Output",
 CellChangeTimes->{3.841490336041892*^9, 3.8414938457935762`*^9},
 CellLabel->
  "Out[225]=",ExpressionUUID->"970ef57d-4de2-4510-9125-a06d8adc0da1"]
}, Open  ]],

Cell[TextData[{
 "We will numerically solve for the root.  Because the first extremum is in a \
large range, we can use the approximation that the first zero of BesselJ[n,x] \
is approximately ",
 Cell[BoxData[
  FormBox["n", TraditionalForm]],
  FormatType->TraditionalForm,ExpressionUUID->
  "ec651307-95a4-4abc-96c5-64750bdd620c"],
 "+1.86 ",
 Cell[BoxData[
  FormBox[
   SuperscriptBox["n", 
    RowBox[{"1", "/", "3"}]], TraditionalForm]],
  FormatType->TraditionalForm,ExpressionUUID->
  "e1bed621-7a34-4cd8-9d9b-374fa1edc252"],
 ", and choose ",
 Cell[BoxData[
  FormBox["n", TraditionalForm]],
  FormatType->TraditionalForm,ExpressionUUID->
  "7a2a50ad-3007-4c2c-b50c-f6897fd5abc5"],
 " as the approximation to the first maximum to use as an initial value FOR \
THE FIRST ORDER ONLY.  All others are fine choosing the middle of the range \
between Bessel zeros.  This is because the first maxima occurs closer and \
closer to the first Bessel root that the root solver might have trouble."
}], "Text",
 CellChangeTimes->{{3.826199235247118*^9, 3.8261992498701024`*^9}, {
  3.8261999459885635`*^9, 3.826199970775564*^9}, {3.841489498716999*^9, 
  3.841489541068798*^9}, {3.8414917237076244`*^9, 3.8414918196512403`*^9}, {
  3.8414919665240474`*^9, 3.8414919796997523`*^9}, {3.841492038018791*^9, 
  3.8414920999155207`*^9}, {3.841493850093674*^9, 
  3.841493855738636*^9}},ExpressionUUID->"4075a1a9-5ceb-47bc-a56a-\
2dd47f09535c"]
}, Open  ]],

Cell[CellGroupData[{

Cell["Definition ", "Section",
 CellChangeTimes->{{3.758978689349251*^9, 3.7589787040987883`*^9}, 
   3.8414893890848665`*^9, 
   3.8414912058840046`*^9},ExpressionUUID->"0d0a226c-ce19-48c9-927c-\
647dcd4cc7af"],

Cell["Here is the definition used.", "Text",
 CellChangeTimes->{{3.8414899536229086`*^9, 3.841489959740548*^9}, {
  3.84149120764358*^9, 
  3.8414912154362206`*^9}},ExpressionUUID->"35a2d4e1-535f-478b-ba67-\
e51bfa83b4ed"],

Cell[BoxData[
 RowBox[{
  RowBox[{"\[Beta]nm", "=", 
   RowBox[{
    RowBox[{"Block", "[", 
     RowBox[{
      RowBox[{"{", 
       RowBox[{
        RowBox[{"n", "=", "#"}], ",", 
        RowBox[{"m", "=", "#2"}]}], "}"}], ",", 
      RowBox[{"(", 
       RowBox[{"x", "/.", 
        RowBox[{"FindRoot", "[", 
         RowBox[{
          RowBox[{
           FractionBox["1", "2"], " ", 
           RowBox[{"(", 
            RowBox[{
             RowBox[{"BesselJ", "[", 
              RowBox[{
               RowBox[{
                RowBox[{"-", "1"}], "+", "n"}], ",", "x"}], "]"}], "-", 
             RowBox[{"BesselJ", "[", 
              RowBox[{
               RowBox[{"1", "+", "n"}], ",", "x"}], "]"}]}], ")"}]}], ",", 
          RowBox[{"{", 
           RowBox[{"x", ",", 
            RowBox[{"If", "[", 
             RowBox[{
              RowBox[{"m", "\[Equal]", "1"}], ",", "n", ",", 
              RowBox[{"N", "[", 
               FractionBox[
                RowBox[{
                 RowBox[{"BesselJZero", "[", 
                  RowBox[{"n", ",", 
                   RowBox[{"m", "-", "1"}]}], "]"}], "+", 
                 RowBox[{"BesselJZero", "[", 
                  RowBox[{"n", ",", "m"}], "]"}]}], "2."], "]"}]}], "]"}], 
            ",", 
            RowBox[{"If", "[", 
             RowBox[{
              RowBox[{"m", "\[Equal]", "1"}], ",", " ", "0.", ",", 
              RowBox[{"N", "[", 
               RowBox[{"BesselJZero", "[", 
                RowBox[{"n", ",", 
                 RowBox[{"m", "-", "1"}]}], "]"}], "]"}]}], "]"}], ",", 
            RowBox[{"N", "[", 
             RowBox[{"BesselJZero", "[", 
              RowBox[{"n", ",", "m"}], "]"}], "]"}]}], "}"}], ",", 
          RowBox[{"AccuracyGoal", "\[Rule]", "40"}], ",", 
          RowBox[{"PrecisionGoal", "\[Rule]", "40"}], ",", 
          RowBox[{"WorkingPrecision", "\[Rule]", "80"}]}], "]"}]}], ")"}]}], 
     "]"}], "&"}]}], ";"}]], "Input",
 CellChangeTimes->{
  3.8262977850398064`*^9, {3.8262979848483267`*^9, 3.826297986072892*^9}, 
   3.8414890708304453`*^9, 3.8414914259491067`*^9, {3.8414937999729*^9, 
   3.841493831267367*^9}},
 CellLabel->
  "In[226]:=",ExpressionUUID->"f5b1b23b-357f-4507-a9a6-5e25fead5339"]
}, Open  ]],

Cell[CellGroupData[{

Cell["Bessel Min and Max", "Section",
 CellChangeTimes->{{3.841489924374783*^9, 
  3.841489937060858*^9}},ExpressionUUID->"c13fe8a5-81bb-418f-97fe-\
ad7ea42f6428"],

Cell["Here are some to look at", "Text",
 CellChangeTimes->{{3.8414899897832127`*^9, 
  3.841489998468973*^9}},ExpressionUUID->"15a6a246-c158-4475-b7d5-\
ac172fe32233"],

Cell[CellGroupData[{

Cell[BoxData[
 RowBox[{
  RowBox[{"s", "=", 
   RowBox[{"AbsoluteTime", "[", "]"}]}], ";", 
  RowBox[{"\[Beta]", "=", 
   RowBox[{"Table", "[", 
    RowBox[{
     RowBox[{"\[Beta]nm", "[", 
      RowBox[{"n", ",", "m"}], "]"}], ",", 
     RowBox[{"{", 
      RowBox[{"n", ",", "0", ",", "100"}], "}"}], ",", 
     RowBox[{"{", 
      RowBox[{"m", ",", "1", ",", "10"}], "}"}]}], "]"}]}], ";", 
  RowBox[{
   RowBox[{"AbsoluteTime", "[", "]"}], "-", "s"}]}]], "Input",
 CellChangeTimes->{{3.758912136531065*^9, 3.758912155720896*^9}, {
   3.758912334738406*^9, 3.758912534741633*^9}, {3.758912960247407*^9, 
   3.758912979642103*^9}, {3.758913501250083*^9, 3.758913510862699*^9}, {
   3.8262010719385605`*^9, 3.8262010731595316`*^9}, 3.8274153110607133`*^9, {
   3.8414897935649395`*^9, 3.8414897937414627`*^9}, {3.841493861131633*^9, 
   3.8414938685231004`*^9}},
 CellLabel->
  "In[227]:=",ExpressionUUID->"a249fe35-7e49-4380-809a-9a7880605c49"],

Cell[BoxData["37.814376`9.029201931707073"], "Output",
 CellChangeTimes->{
  3.758912498466687*^9, 3.758912865879485*^9, 3.758912981719668*^9, 
   3.7589130550977383`*^9, 3.7589134579004993`*^9, 3.7589134956695957`*^9, 
   3.758913577671187*^9, {3.758913729259787*^9, 3.75891374942675*^9}, 
   3.7589138070957203`*^9, 3.758913907709547*^9, 3.758975826046749*^9, 
   3.7589758778473053`*^9, 3.758976047613112*^9, 3.8262011411789637`*^9, 
   3.8274153920033274`*^9, 3.8414912793596535`*^9, 3.8414914747361355`*^9, 
   3.8414939120404215`*^9},
 CellLabel->
  "Out[227]=",ExpressionUUID->"9dfcaceb-7681-42e6-9fcf-ed9d2438e4e3"]
}, Open  ]],

Cell[CellGroupData[{

Cell[BoxData[
 RowBox[{"MatrixForm", "[", "\[Beta]", "]"}]], "Input",
 CellChangeTimes->{{3.758912179362165*^9, 3.758912183055979*^9}, {
  3.758976078200317*^9, 3.758976078310316*^9}},
 CellLabel->
  "In[228]:=",ExpressionUUID->"257cbc18-bb86-4bc2-9c37-b1c5fb0771a9"],

Cell[BoxData[
 TagBox[
  RowBox[{"(", "\[NoBreak]", GridBox[{
     {"0", 
      "3.831705970207512315614435886308160766564545274287801928762298989918839\
30951901147027002588207547`80.", 
      "7.015586669815618753537049981476524743276311502911313896055377826985496\
015502018679223155820959228`80.", 
      "10.17346813506272207718571177677584406981951250019168555611465006811578\
704378288387382891893264511`80.", 
      "13.32369193631422303239368412694787675121664473135786578547757152649656\
706334730478254711901794884`80.", 
      "16.47063005087763281255246047098955144943812682227312576994442000794444\
25676407438990029314970294`80.", 
      "19.61585851046824202112506588413750985024740266188054464735144476447080\
1101727298271485389161157517`80.", 
      "22.76008438059277189805300515218225759290537073807322687200507713025427\
3562589664194570326702300201`80.", 
      "25.90367208761838262549585544597987428790542703136724764136710449434505\
6714163165058881472268367878`80.", 
      "29.04682853491685506664781988353196110041417179308387566604012557337657\
8395536196209367825338086768`80."},
     {"1.841183781340659302643629513644443322436127039096819264350467742924229\
209859065386189290483926827`80.", 
      "5.331442773525032636884016183433911367490624775754130020516140520438099\
002345803297152490898661529`80.", 
      "8.536316366346285834358960886412051261460447362717899824665702343910839\
554665157108366835834619369`80.", 
      "11.70600490259206410019267047723952227256860918568084064989507969518982\
7297621549287426477062739809`80.", 
      "14.86358863390903310500490530498597965362022532284318322758390157951045\
5219482089358067502382202166`80.", 
      "18.01552786268180372702562554201049648580597709365421392285549818899871\
5449611913929759226380456158`80.", 
      "21.16436985918879002776797329370513099335491266365105250000140963638574\
4161643791139608200319020254`80.", 
      "24.31132685721077609173322167375367776853193356417034626949200165979425\
6771551773375667954615906288`80.", 
      "27.45705057105924588822327558790197846749595706681844716002028641035863\
7715842204649797608367214576`80.", 
      "30.60192297266909419233016362852505646719025075414197267551966983260582\
2070033579738120244365192309`80."},
     {"3.054236928227140322755932091148560897641496760529945919816437566658545\
176612919456923236423231217`80.", 
      "6.706133194158459146634394403463555014651853494887908426432138094841633\
274755831823159256505613255`80.", 
      "9.969467823087595793179142774822462203164950357265847639510547662765703\
861170516732637361366583349`80.", 
      "13.17037085601612307368157892151149874273471147692814977130402653297015\
8059278719083542125306476844`80.", 
      "16.34752231832178315733481483022980033430101990424881654132891685981999\
0965980117250908594376303539`80.", 
      "19.51291278248820486791891213516211141437632911358320112438566372127988\
7090646816536544119378454938`80.", 
      "22.67158177247742569922422678489138559969100512716900884668861081060453\
8846489349742146862093499666`80.", 
      "25.82603714178526255742522230521360962848126648925274158179696904693988\
0843268696241083881479775596`80.", 
      "28.97767277299367882682181601401344153616302235278757309035635840309696\
9053563172800195581778165685`80.", 
      "32.12732702044347429140378927526872873916269681669257337023389347936858\
4436649990569169633800655867`80."},
     {"4.201188941210528496187855297456712187944603213589983352176001791020958\
405031933516079930938535796`80.", 
      "8.015236598375952212997417312788096058439093482848247364715946775163761\
504049012678021690293731617`80.", 
      "11.34592431074300648161309978758446159920335659886001549118750194903461\
369636913618192354110896705`80.", 
      "14.58584828616702819619175488633162096307172458165079023044236963266355\
3134245767037542766275803052`80.", 
      "17.78874786606647042899532769080122249244807273714969339852654633276191\
0056367248809794980677777738`80.", 
      "20.\
972476936537700090220464897504819418718928574692703471290715540458805962204763\
14559060144628858`80.", 
      "24.14489743290926485049646643304096600498435458980753635219949740668742\
351080955905477382241840592`80.", 
      "27.31005793020434874133649176928739843868119575065243045589944458872962\
1337507758974457880638034607`80.", 
      "30.47026880629042372444355786947714099729066244283677245527440484625285\
785200952024140028185008646`80.", 
      "33.62694918279667907286016238452868785044770773850715824423555060311105\
9903534994807358686102871312`80."},
     {"5.317553126083994350363355558188919214766698286220102866220429337604059\
053886057372053170579740101`80.", 
      "9.282396285241612345248540689486403129314361033858065841028357214976590\
465859292347692719503788939`80.", 
      "12.68190844263889110175469940854981699352696674762615840061804157616583\
6671497284371708534841364467`80.", 
      "15.96410703773155080886763628750439966722347925998128175798924326945760\
515386576316123767572048434`80.", 
      "19.19602880004890507041168947525372273094618464731938587811665972385504\
9912495607117846927701923722`80.", 
      "22.40103226768900400085121119967081403480986479782963865265054108243640\
1531321310533787624588273563`80.", 
      "25.58975968138673337953418391360432608205590240208191052105390746675308\
1892793365148376455076896307`80.", 
      "28.76783621766650284960593981112212139748124817852549600440552001218764\
0727133545871826735670925468`80.", 
      "31.93853934097278332109960433118068581377870809172185558612896577542876\
1064813357567168121810282241`80.", 
      "35.10391667734676372727188352801152829061096439493014273880269153259777\
6436816386366793445191722174`80."},
     {"6.415616375700240282839814719087924038109000565207720778674947627322880\
603347166532283864780764235`80.", 
      "10.51986087377230805026020709042335464717402884379563377248952329662955\
3114353603074035874433587463`80.", 
      "13.98718863014030024442466382188351322704546626224786587704164883306281\
5828675645159551187040753143`80.", 
      "17.31284248788462542754477860564253061589257934368124580719006148438117\
8066720018786450658443419766`80.", 
      "20.57551452138688802028505102200375397767345162830457361254774161840048\
9961109960690538417009212902`80.", 
      "23.80358147659386312851531146695135907605275353454234679129567328908905\
4807674905718361995131127666`80.", 
      "27.01030789777771982863518958480813460835792000162200550658729190365535\
6774101678690642598705540644`80.", 
      "30.20284907898166035328727270264471161506748226634199100171508299659369\
4137934045145759514555282391`80.", 
      "33.38544390101012075961253484391222106192283881754239019266492576999938\
0446267664310312375408873259`80.", 
      "36.56077768688035553155162494588797407012750646334883891855352330838335\
9933741167452661811535856621`80."},
     {"7.501266144684147026935532444607976989237790815527966807983462563354439\
030422073471294367887687791`80.", 
      "11.73493595304270763956616020572181100242954448915445131134220097771592\
0589474137643608215670749201`80.", 
      "15.26818146109787345891463042770758019248269719310111352551748203427035\
8034127709408181803858856519`80.", 
      "18.63744300966620244091825810733144686677582872825067047494421241352963\
5306327296663414785749522388`80.", 
      "21.93171501780223621492808875595934941610943715177202374467828221899345\
0502518317341282161330597528`80.", 
      "25.18392559949962606394471291493592253947076911292648896626318911612525\
1848067164435964136176279734`80.", 
      "28.40977636251008458293444794189046394824660259407236720878791063518224\
7907596721324336774507702192`80.", 
      "31.61787571610503531507939098694598629497366196089016884995849785991746\
1557377952169878832423862533`80.", 
      "34.81339298429742972424266533005432003083594180537267491545895862540310\
9856879357634319866701920069`80.", 
      "37.99964089771530074523345602627604973286195559754831360479627515262579\
8120734110732615127854422059`80."},
     {"8.577836489714074125256939617639543547494188484110846737208337037876573\
118784588153987660862850635`80.", 
      "12.93238623708957635091843826851127662479759583364752230630970652535365\
900389106636934472623821363`80.", 
      "16.52936588436694369980414957542848861206739796525083496279450275132540\
0789938784023404230100267569`80.", 
      "19.94185336652734196543809419453910724431646030576714645669569390260360\
4706345306084096935337857062`80.", 
      "23.26805292645757103381792671650361607447132881839354089818133443661348\
8437495410355501957931360499`80.", 
      "26.54503206182357592174160882634428141137125269112753240748508617165203\
0023345233969172264597431177`80.", 
      "29.79074858319661370692893158129505594314457842390127024934924604610422\
3758196580844616142540009821`80.", 
      "33.01517864137514245090697145621495350354152791150839821652257111484686\
9228135309600724654683102295`80.", 
      "36.22438054878716158374129930572002198450304752403047027942378121577714\
7169890912036995907661302877`80.", 
      "39.42227457893925943305905978688675043180367499739409000656772163863183\
0944895611354144249931128195`80."},
     {"9.647421651997216832943254625022148593555319445498844949376099557960133\
190879210652932647936083658`80.", 
      "14.11551890789461839464151180360522006897075833787123178366099718457344\
8608430066746821715182249771`80.", 
      "17.77401236691525624784875461999337394096489485012898388720723523932670\
4580843881420170851212829052`80.", 
      "21.22906262285312414416633665730810503499930581584269088296681865093516\
519217763710147451848084986`80.", 
      "24.58719748631768053786289471275836481330653581977086244438451809845021\
0709280550467485300872487667`80.", 
      "27.88926942795509226804548681968539157010728605959803950925181260981290\
3880775196177046249700288774`80.", 
      "31.15532655618832490405393380169163818725468713000047744085868719169690\
3463697718924342992618565656`80.", 
      "34.39662855427217952945076403869896372951706111857231181802672878067687\
9126805427131315677002042651`80.", 
      "37.62007804419708599609021513023610020306143414942330955339484765640519\
4845847209408432638914007798`80.", 
      "40.83017868182204059181787742655420225664057181940917795616368827570315\
6990117281886278696376075026`80."},
     {"10.\
711433970699945464986469770268533880969510136869239669137208742777676142703013\
82074072443605096`80.", 
      "15.28673766733294963883159476814719719659249163638739587439911840603454\
7771613177226345533325139954`80.", 
      "19.00459353794605342053700045105012314288390210781836151535664626416024\
5476093569650837627542886303`80.", 
      "22.50139872677728349052985779007082724400680833662751248747076213816986\
2494773522032793719796004706`80.", 
      "25.89127727683913563308413957650868861599246932170021768757438780237344\
5096008132104678229666694971`80.", 
      "29.21856349993608099502615809843386186067033975687497205207389397771396\
497971981357628063957183`80.", 
      "32.50524735237552342656584833219289376159137301068939517097775526222956\
8696742194946917538490853098`80.", 
      "35.76379292880879902470672064728228678290870362338569715184796692921467\
0947641294706003453270661882`80.", 
      "39.00190281151421828522054547761071411787176926836805763992179382510365\
7515707426897240123569517838`80.", 
      "42.22463843075327883605262939924894501248686014213564785323642895799579\
5275300177395762905906779877`80."},
     {"11.\
770876674955581931962904750954212452911138546578114887647152740685410023942664\
424748089010701506`80.", 
      "16.44785274848649837718498699862140992361434987580261545837188764538313\
3149755763767749336275349354`80.", 
      "20.22303141268170117375153262127001968085814497679780791126355740227238\
2685070070479836783804455099`80.", 
      "23.76071586032744814565316151412435529004937032899270076610939546562033\
4760458922894078755834206374`80.", 
      "27.18202152719053194022110397867586113164264712493442646788499254828008\
276169140676207742787280497`80.", 
      "30.\
534504754007073921931802352731042093210253561283138398005401636007941131356764\
495961893838312416`80.", 
      "33.84196577513571545777741295730787087975972504725612541132611762835285\
2656107980440709269168709162`80.", 
      "37.11800042366560375334861164352734688902094184870778500983583822283059\
8623055458129470434684104327`80.", 
      "40.37106890533389101851100051016659810712715144465638388340534621356619\
7758008037858708742550601566`80.", 
      "43.60676490137951578924600881771485102622056203249087496474894943871612\
4258675853146927934577998849`80."},
     {"12.\
826491228033464745853656053067606115029490519219788532339793511343087968010939\
357502798826355161`80.", 
      "17.60026655746832576691465983808523891092741931777623895947140858419994\
4702374471817064278082261325`80.", 
      "21.43085423806029428671599671072934526259498471766244579611668833957433\
7682958732513329340277968107`80.", 
      "25.00851870464426080241779088743150596019277860671684292083199698167006\
1769410792803794911124337209`80.", 
      "28.46085727965484652080805400948311322540414327948874842157021826490690\
0085686111689978302363192256`80.", 
      "31.83842445861699825414557961351576128158091901058344058855692150791721\
3012544425258685457019559199`80.", 
      "35.16671442739262874323071930232329887001209079609911457689886380686660\
1481029357569472906831054345`80.", 
      "38.46038872032825621947888730506558553039189742136587239312926624108972\
678006735342903982278235907`80.", 
      "41.72862556262431175165218830929498979004955426049005552412527943859153\
3099366046444096465949072697`80.", 
      "44.97752625090346948427040889093376379870595678561989971928883818728772\
128982734293206998586448158`80."},
     {"13.\
878843069697276240773735517482791078053378831744491398831579878767168688838724\
502497175835513486`80.", 
      "18.74509091681440623933010939888237082136695776837076411026345513691530\
1213813530317148732434612368`80.", 
      "22.62930030283550348671033337689675041820288149838907986007894078214335\
7795113032442684542170489453`80.", 
      "26.24604777394658392291071164203893778653435115892680615296457256460162\
0630901316507115222552192942`80.", 
      "29.72897816891133989079120052553713068301516227682301299469969501447993\
4355265705761359232733631413`80.", 
      "33.13144995357166056504956591822917566954277152267520331830108818900494\
7310525825490471429222314506`80.", 
      "36.48054830223165805873361328845712167696160432178639084591720465050574\
0125361559153397133150626782`80.", 
      "39.79194071894085451568484088969758516841222156313507417201179857148041\
3037296378906627379523730739`80.", 
      "43.07548680019101197363629561556876735508950200682022294069033178991515\
0983445861479297917253359799`80.", 
      "46.33777210454140525077247894306461108990136956190582502955084951632977\
1251075694374010849518032959`80."},
     {"14.\
928374492964715773097014350781530239195103526012149393221707382177102627493991\
44912756993442951`80.", 
      "19.88322436109951038580877466897352339407641916015372389241562608587445\
9671238132297663523881333073`80.", 
      "23.81938909003628034018280082445785581458020969974228283531350444497403\
9796464641805370687830349353`80.", 
      "27.47433975096824737494466987106569231192943866561126647913362050269498\
4442856608932122791392706474`80.", 
      "30.98739433166527776320769581767812183806302098975599766200826827253958\
7915040027289777574750994163`80.", 
      "34.41454566216718285972282710201206511271795964165635027752492767809634\
4557761972430564626565334557`80.", 
      "37.78437850620949919409866183460290129042346530782700643406135793455147\
4792787079659551882383037434`80.", 
      "41.11351237688337742141297068587711937573279328068820274980841546920098\
0883678482265481661117269878`80.", 
      "44.41245451922928051239604392224686177936252303128677516940152876177464\
8369344329033698542504190348`80.", 
      "47.68825284599336550862610296559802030845221194982679225852160401260956\
3435557857659708576778655035`80."},
     {"15.\
975438807484321174564675532290579275172924539531350452268148824605486589650821\
188335281639969462`80.", 
      "21.01540493456831504605809878592350620697879634528031575221865298589782\
8412598868162299620574660955`80.", 
      "25.00197150013819418588911667930139567527432984939796721079969298610340\
7127118769577986072016200725`80.", 
      "28.69427122311075503290821601084684211829403694478844329359653512895109\
4953107319976765879034944101`80.", 
      "32.23696940787811814606614802351117432614242427922561561093731465977378\
9065579005133073546863186122`80.", 
      "35.68854409118530124160164692823960226372999101038650050570353380699596\
1133876276380882982173525708`80.", 
      "39.07899818524505718971850542708992078865806372786502592339306258818121\
9615233360203792300535536836`80.", 
      "42.42585443286614085882562225721415937238094059095019040143801209760323\
308989786674458624480176888`80.", 
      "45.74023677662483272586870122298038331444526478693625854749098160697292\
0008602629770820161112118017`80.", 
      "49.02963505551427632193945588074171628532763202723397659916591692205272\
6303074787335515351886249955`80."},
     {"17.\
020323272827840950645611365745897659468549722650711023549800111029082807725353\
342251807090743274`80.", 
      "22.14224734512313727460424573179883469668640638902855221911667133335664\
7674541655206351333891990163`80.", 
      "26.17776620122055889621514635560483255691301314559903053662912653145795\
4262173955609990203731084278`80.", 
      "29.90659107552171320436293170834578723291235012451749117436874328351600\
6711836741008443385449506831`80.", 
      "33.47844849001650684240906533000237418847521054573660978420681447323180\
1253601061090322659066495884`80.", 
      "36.95416965100548352896530086062644472665979159220284845303608847712714\
5766947173943862886786788676`80.", 
      "40.36510274806324089683963278130861744417792977398617315850929655298447\
4304274569442553651107884686`80.", 
      "43.72962958101901072852953156630482810381855300560226066092106949633951\
1642006142175649250210649441`80.", 
      "47.05946240349483756611147054244863234941604350626025886778281699077957\
9580633474112100944620912099`80.", 
      "50.36251399569754092276428403133179500741236197915393909479692351645235\
5529651901989702278594223287`80."},
     {"18.\
063264993723690332287401784999679241770668943771296343428501261908042899566067\
900489643462366413`80.", 
      "23.26426978198463226621583857646778469140238289889087726715463996811792\
2705205418637707655133573774`80.", 
      "27.34738651400884565371704268180415132888963013408353172447613010497854\
6170625670626005120294210098`80.", 
      "31.11194493770930899758175552645403724766037303185253773341328694580244\
1185909788284036613011913771`80.", 
      "34.71247958542283225486713769870489576725796668390393502979791559939840\
4912719426430168756845824441`80.", 
      "38.21205722757649873140312117318461371097409446496985298172185094076428\
149047291665139430942618821`80.", 
      "41.64330584793602604429220979963461096397008752055393651825494665305697\
0855247372006953517944859808`80.", 
      "45.02542620738929401335354352059897632092131185910209351925064429038629\
2927450655870293749627930645`80.", 
      "48.37069282517547125378369772812440197216434428564580391694342159172887\
3443985229358081512150565123`80.", 
      "51.68742380663884570572572193956258752567451591648596814975655039392551\
8075386573395441733795107304`80."},
     {"19.\
104462240667360289527777025085528798801993952618096753476546457943912034267174\
972352432392369372`80.", 
      "24.38191370140861856632363227018900279560710859733829586632037994569757\
5016940383835879055271503348`80.", 
      "28.51136067562205422182686638502424554200533244597005411362296914864404\
4017069905057263729229868574`80.", 
      "32.31089394069614983070864553660502291593901941039565958234215860534211\
5864523403694959032297525175`80.", 
      "35.93963034012806833888123867462593922869927298113746105036117294152228\
4001312321215016598348396741`80.", 
      "39.\
462766852487727781168927057107999210974426608834667519656189687330000359507501\
603470325123930796`80.", 
      "42.91415216096240710642700552109871849682183571130706407603974925417093\
7798537253094566834498558556`80.", 
      "46.31376949353618982352512614708786477071277405288264717520009853406132\
3290592574796788532514103219`80.", 
      "49.67443171041416907093968943106868386933272645316603607479063487365765\
6233496345349199806192606294`80.", 
      "53.00484590374984180038269761427719637140161958115601889784705243543504\
1553560345252927192641974524`80."},
     {"20.\
144082703204970684435640907734853947512634301181662923675822884755132475481346\
467319115134108389`80.", 
      "25.49555870598478402705608506486939102992331262681276074894791182903074\
7082016392235140995061900714`80.", 
      "29.67014736891838422762159465580557123814626141897401388734782889059551\
9516098826850620587943086675`80.", 
      "33.50392932162064450770016385350946422401621766910673347548580025143601\
4530375578118689004136563844`80.", 
      "37.16040124173509461499307880237926651734379019672513029320192907439412\
7751084903087379719818341838`80.", 
      "40.70679542753692180756613006513695816666473782196107617081665986996128\
1579978870009996306321090779`80.", 
      "44.17812771163951767232714502985444562341515767719949190856005115550066\
4278811216953034873955661049`80.", 
      "47.59513047841030182645819813947967398325451755205164468901006650264224\
3209962177659095424761468874`80.", 
      "50.97113291764022087804153877755894823463546942494256764631510522151872\
7202571280002482283513847668`80.", 
      "54.31521595069093246349061638955604351784256857742449213183912845361490\
7262831362049004387715613928`80."},
     {"21.\
182269630592101477148828957014222672430152397265167491954131239038515894744766\
065697578120178808`80.", 
      "26.60553392401494961346121804789244406655053054603322808207221967922005\
7464819124288275004874539679`80.", 
      "30.82414780057914647574267125151119512688295066086953550039628853925080\
0964180199202883475600027228`80.", 
      "34.69148394525879805060077161260061100447570021740238944461809359047868\
310636348764843124938266548`80.", 
      "38.37523616587973305582667040648655366050780004257887697762411185739088\
3397924781353669183539199718`80.", 
      "41.94458619505207267453661694581212014228059713007127902726035616402689\
6727141401648150714603392356`80.", 
      "45.43566829709253716902736555758114106808910040226460428057122239842288\
3947787087150103903126356733`80.", 
      "48.86993351900986719660333568262683171475829183622785358719385185497109\
8399120251913721842731079152`80.", 
      "52.26120709152246287254309605008949923693053298992157947673151698987017\
8021793359193794673805622177`80.", 
      "55.61892969199226602799869936470643179536736230029541170984284814435075\
314870025759054646536302038`80."},
     {"22.\
219146482901300981969537715814961046892431150530915665292123104521845495596298\
427206888370009164`80.", 
      "27.71212684307483108245918254291629218116733190137531998819389269005016\
2447199720962655591064892192`80.", 
      "31.97371521969816325199543214643043585968653204197364737036040776985464\
3580336983513766108484749245`80.", 
      "35.87394150117866784167835678171129297133894574546173481020885388943468\
1622535115278448722347509614`80.", 
      "39.58453089075876792040472848295742221422804057405987499044427290678058\
6866218671447222147564459361`80.", 
      "43.17653646142437059884070726892197334132645577789681219869615524906835\
072425378629452635271549962`80.", 
      "46.68716642064666102942965125925582354018561349224351462039704534947544\
5852441254913967170912048766`80.", 
      "50.13856248226043114403114221983753636570709073143741255126001699108128\
9588710958771977793685472051`80.", 
      "53.54502717960685119998812633084964727601111308190607389503686618401907\
5687577830445791383603844566`80.", 
      "56.91634786513067156610275951593874967536482236758055593358206046128453\
1128637222893365247196611017`80."},
     {"23.\
254820510010977183266965232079585777757682641649270463949640351254025928107145\
822513584060082187`80.", 
      "28.81559025935208777905640198962038901165867741497496135377045468301977\
2284925257386184012040927716`80.", 
      "33.11916250878373243523906282010945936473083409718314011555355793764828\
4513254252345814129075537348`80.", 
      "37.05164392418475539222257977329913333260333777660292297135543151023933\
8896454221533452544302176173`80.", 
      "40.78864003792263380499893719267887247241385088279026213031861113967555\
1287803544436611570634989988`80.", 
      "44.40300395167621868197753554994724504248107045089859254140363201393764\
8700289781951123265258705476`80.", 
      "47.93297704459195133267648281325556327047723468187049911114778869646738\
5984039768637682989728443789`80.", 
      "51.40136592198592887927518027274182850564468286592352702269144105289862\
4585364122816435340674874744`80.", 
      "54.82293307734497225138254772825185293203529424106348142361701093812062\
9530734043660802439375781183`80.", 
      "58.20780036348000532853495508880435171031146956171135482292572235877617\
3591529015149776947997331949`80."},
     {"24.\
289385544678857968523250768815868283111548816105802841256407933880168720370032\
310981984614224711`80.", 
      "29.91614781058794054549487812767248110714063183936177480020245621848679\
5799615458228962408598610984`80.", 
      "34.26076830280411867458163264300998978404343503119121647405213272819356\
3633545364630288159660753638`80.", 
      "38.22489743959499325988323956252856713579917370625960646442541722085320\
7375228713079015494622510876`80.", 
      "41.98788278030930439632236511064997293321806871423571933893359985391485\
4337864374466584780203298241`80.", 
      "45.62431208001420944180295394933891758746830106804976234660733553277507\
1006797892592734197292460033`80.", 
      "49.17342239868196776468435330789185829657687712407548725564633640001972\
9222176811011022330628437655`80.", 
      "52.65866143693766343560719971756031424614500638048036642738822479320306\
0398063456768692856234270384`80.", 
      "56.09523556396103209227285112724868312365235866000843232058642745911632\
1440604266442199500521390969`80.", 
      "59.49358978507419952959943922187305611053773868496246702116354302965192\
2906185720821285312603649929`80."},
     {"25.\
322924210005416752228646755549970085458811392446968166971698291327253068156750\
845462770116891643`80.", 
      "31.01399842929228785426891635282467974673589080978202215634362116333009\
2618523122111329457380246708`80.", 
      "35.39878197000573435903432004495829834638495824032501420423468702174353\
2335214350706589106509410153`80.", 
      "39.39397753196804447387741069282996167047405840374235473100218893526442\
3079738302595255438619362158`80.", 
      "43.18254757455671249677220100684706172120891232952143062766159796787940\
3945586817686735149136696851`80.", 
      "46.84075435381912098603896878076291132334844734590656493879579798743577\
0156924987494026932453868922`80.", 
      "50.40879602690442064717880233415493606952056099411337790340216812313870\
3362504393897098543541223613`80.", 
      "53.91073936266561676939477356718651353330690164098053759551114124492787\
7742983134608832745270145962`80.", 
      "57.36221965700998601230863796715628704067985704817329811711064898149407\
6873640777872802410701712331`80.", 
      "60.77399447431678853855849791737855178808729921490613572785117855787795\
0397207841267977669065992147`80."},
     {"26.\
355509684080283518926401103197893226948118818429711067265811768328738035066794\
453648420299770667`80.", 
      "32.10931996238334119770533278921015230145711271084243498091475256749256\
9204902638047214563483142409`80.", 
      "36.53342770245316867730079982722070136249599011976388100556535667829000\
0919562009227873314835456813`80.", 
      "40.55913306224600300832961387492301932341048175296813295619502107268304\
4981906725256428588139207817`80.", 
      "44.37289611365604676789065444626312847228347356350726227192850530429545\
2393115329384126288313563078`80.", 
      "48.\
052598078821895107110134839100965025057330688569426303986024142112872927924714\
996527191164280135`80.", 
      "51.63936621479940724430526836041107679896644261662447906414581853039965\
1048494812081272461689379034`80.", 
      "55.15786591745200810008797170895459998101993957129299555361745186786938\
7679380256641906165335628851`80.", 
      "58.62414748711472635661491594083783638721809734880241599914679770082334\
6143500875801924378517205752`80.", 
      "62.04927114237260193235270211216627313388208171667914555639591576198100\
4835415271609668750854302889`80."},
     {"27.\
387207125307755268719356814988869281972256870320788866112780576744025305321223\
955728247813987366`80.", 
      "33.20227213982513784682603679097459223120947338869780397515495607426350\
6766134570180927857597660689`80.", 
      "37.66490790291634296394890101135110215551583126876616042866031406235293\
849268933538387705315141416`80.", 
      "41.72058970480888714439270117591399267207624921610871016541893191153774\
7551912201859585951511454234`80.", 
      "45.55916665112888282995976432714451330604524204883051567194230538838620\
7201214101163201112381032145`80.", 
      "49.26008749617043254763766484694882050554681391036760589200220880291559\
7579367172051670384504102662`80.", 
      "52.86537890924626798990202096942239000841947156470404062111939981360913\
2058962747793997393737754009`80.", 
      "56.40028589771525842349775806528050222836061007283517670446997889678109\
3665588868885719537385236555`80.", 
      "59.88126077408479875505420563125549114362161696612573947861502536993280\
259919908935314917591594706`80.", 
      "63.31965713536307521062317336898075070204527564284829806837275805118099\
707646595185792797814971962`80."},
     {"28.\
418074834560364676889094752032595302958733599832004827581265357857900646064946\
56453993429162355`80.", 
      "34.29299902946408774178680928693243525044391025536957820947735539578265\
6313672351799892931943928517`80.", 
      "38.79340601025250483616615981864291421785467336913600607116196948588724\
0456086013821398075540701456`80.", 
      "42.87855283660645674053791746766358244344898126781123632886962958233767\
2253423779962044764541493204`80.", 
      "46.74157681447667664641073361704170720792151709025723596770028438771956\
4168059814142949231699240298`80.", 
      "50.46344645417334401776911012191856428192344537356592152078021490177361\
3050149722324558363116821336`80.", 
      "54.08706021951836363563450218722570928415165094654744872319133951460524\
5297209776852499961924583008`80.", 
      "57.63822499920614597425628472420914585028966920330048163630854143257717\
3863032114037906596775858287`80.", 
      "61.13378296987166589189580471626012320101744316912569934256982001954392\
6138006799673617461244191851`80.", 
      "64.58537240647919785308815602437711603345427869888421582111367409186720\
2374438593708613204427284793`80."},
     {"29.\
448165210959362088692627646731461179968800724877991004780546241333085881950603\
505132820312344036`80.", 
      "35.38163108241160953667603152663525318128231339107744055557335756059916\
4817583274349637513731489804`80.", 
      "39.91908887274215609136032400552824346488133468426785496199739973097018\
0352107307693926906091788194`80.", 
      "44.03320998124878417569582045141505194347649139918047863712247141298807\
5065700975506241186759580621`80.", 
      "47.92032600046340264341973034258376052240878638965879782636289928722906\
0058959706683434965711093087`80.", 
      "51.66288069624728526605524760542339939090431808119526351173012392059294\
2271639682723179919022647297`80.", 
      "55.30461857062329641910939944632367062610813531912561976737069535900897\
0534447344415784062246301652`80.", 
      "58.87189182550444319649531867810266121750742432994800305243883338475902\
7977351525762750747264357227`80.", 
      "62.38192112148890957575037210208465583415726829495849274492625830614022\
6763381284440811008473700181`80.", 
      "65.84662123786305515374807474226198194721822083941715253173050871214508\
7821520934846166225394567232`80."},
     {"30.\
477525544180419371907871079898923688521204975329911779853016286771639558305699\
563908915406669887`80.", 
      "36.46828684921113106343588517364341353906647720123234476597191720354711\
2565569190499196052444546819`80.", 
      "41.04210875451953927515298775273389429766555256268653237734355678329792\
5255532391725097985741676962`80.", 
      "45.18473288888793275358965503750086217662174228558864130661735566887159\
9640669811298605020925716282`80.", 
      "49.09559742561979207011518387010000130033872092285948587091270758150584\
9484466782000311441557200295`80.", 
      "52.85857983024988801185696297264325944255046972952444554121132680005401\
9388725819969042656918700006`80.", 
      "56.51824656614853868364568230607229341242112591250103926960370830106413\
4278896868258604703519595557`80.", 
      "60.10147963373112783377265029989625504695839083963604899662191380740894\
6620206397379821225066555596`80.", 
      "63.62586749730152919737806465726533568404260312649855330945773186648883\
0817929855739283340726009084`80.", 
      "67.10359374995197852134027513316868864166042435518733003217493693831418\
2938947704260922781702313015`80."},
     {"31.\
506198676057742311295821745209498114717669025226433472472512192072984298928667\
133772997332509085`80.", 
      "37.55307442911826741504888198686502509034164855298156043029711569862186\
3768597092178339716280274848`80.", 
      "42.16260504194240958171511007498374205535345156146959532358521168772480\
0297312334924849098266627235`80.", 
      "46.33327931594859181281896471750609653076765455841106474051308212757870\
4941507322353254009591437622`80.", 
      "50.26755989062327987498996083655086951224529862234827310661356165056483\
7776800961260215391138448405`80.", 
      "54.05071903170162723089100008309535200473651822028341023400523638829848\
7424809103141929203557229249`80.", 
      "57.72812260703687790369356437102776089309009038360623704851532194007422\
2432927919302119864164640745`80.", 
      "61.32716785824741173455113911897138679816971022910539562717821058000558\
4599937838199087592858618304`80.", 
      "64.86580101236108898322627282817219495635937207456291506400119036777116\
7079898048256371157155899462`80.", 
      "68.35646722945173972420125937100149592142756898332657540425294052822089\
6542298107362524802609838181`80."},
     {"32.\
534223556790142408645179182876883480227298750662660715160101431721833932870340\
25800867884435265`80.", 
      "38.63609270136743650594367305227128437100588582051671059228716945092321\
717986488614505390392606167`80.", 
      "43.28070570283706525493899279267911395303125756035366034914638317195736\
012908807195419793526217386`80.", 
      "47.47899455588037218013987564510770125668814378546921449917807498702295\
8289233995139255411117808257`80.", 
      "51.43636930578237593466267185261950918255341937266733675082300534761456\
1104360485060981531905267378`80.", 
      "55.23946052348267274400977048674930951193989338549726455754379300315049\
827148016684551941556820436`80.", 
      "58.93441230420330879672782059678818359774841996726870089548439108895321\
2340889774852029670948553665`80.", 
      "62.54912344584700815368052162472156228979862548536412547787111364264429\
3846606196241197207156905708`80.", 
      "66.10188848228061502698111502734280369757873368109808240276338916053035\
5986753583980720603245204241`80.", 
      "69.60540730184774350633148790528832788198320545926781226764773140912227\
0431900880538110550027599776`80."},
     {"33.\
561635715476935450523589360577433552395230858825112247370924523187296115236850\
627150303660786775`80.", 
      "39.71743237708246667455386490907986887331001799669209674525428876362774\
2156920867467898774719920798`80.", 
      "44.39652854087838258350874710906007135977674465538519431088463346175129\
5325031867709540203943689054`80.", 
      "48.62201276211776310782247360250236047967302257027718436811258694400732\
287282830042969255570325`80.", 
      "52.60217001592034302994082622543824745456008808663515140405578037261051\
9366713988016558985972803594`80.", 
      "56.\
424954866772683149659246156357598008591675389746459522614508616327614314187146\
546337911369018169`80.", 
      "60.13726971614306386644747846772747509511312596492953620015097579365293\
0383013959267693967389293345`80.", 
      "63.76750203013639560020942074139626728722392988114034025574053322522973\
9291569102435448250049367113`80.", 
      "67.33428573016408909865603094321846658896076653958956068022572903411352\
4455758512473348740873475409`80.", 
      "70.85056897010282316827827154660626531995721625438575548420658691477828\
3246288757631008597195225836`80."},
     {"34.\
588467660504132653018736839823313510028850176227129474107529659161977629282452\
179448998989745327`80.", 
      "40.79717690265700974931391154317592790438055596012589502157461734281188\
9635830606591746942228075845`80.", 
      "45.51018227909557982884981022946181162837936032313248752709800418076724\
0327259541385170836123368668`80.", 
      "49.76245809662844992933582070772404126724971266919711290812154406330010\
8086305778936147835591564252`80.", 
      "53.76509595591264641340777584914569422489770337675353495947991934388515\
5991025216114478954153771762`80.", 
      "57.60734209179301091981713234129022372611649608498524784396363134542554\
2806471738324470810492410609`80.", 
      "61.33683843727226071546654917798333347505001754004173602642690631678112\
6726402250868818232132414149`80.", 
      "64.98244896811853284012422383762201594685097955359352762357408114508820\
3120160078514741124581835449`80.", 
      "68.56313856707126576428310699732574368472034883992453567742322534335165\
1225885905148994835542590954`80.", 
      "72.09209753771800799062971056758256404534245235695759467228776407075719\
2136391504359414049091835921`80."},
     {"35.\
614749222094335441533758713870456279805917622385369289285889900057408012534788\
911373765916713154`80.", 
      "41.87540323937185556747804131782693605384163489789423833834297704190914\
6288594325934176551213865775`80.", 
      "46.62176750003584322897270977218402831535444251958403984485286226571692\
4972112930974406683805542571`80.", 
      "50.90044573128233801743969981089161016657904827360756454781378649110290\
0160642778488368808390047392`80.", 
      "54.92527166254353818746782791403343554133768153238597592126506516767638\
414896115972460395839087052`80.", 
      "58.78675269194649167175060129386811419222151521813441245897038801050530\
6542603258629484169032306942`80.", 
      "62.53325255838908270048040534264087813061738874338214574147555602402998\
542925913575257205648588576`80.", 
      "66.19410025820487605587076627584836905200876716809857175636620928446181\
8091986693994849043327950058`80.", 
      "69.78858366321116479585685161739455256088010054787254570087402089693313\
5193316190239089186952901448`80.", 
      "73.33012943148728124609730729182992548120653464321121180379061860056539\
6593549808061955740517933533`80."},
     {"36.\
640507846866168615367672674082451567718314904974179422234437157916384897319448\
068878800109602999`80.", 
      "42.95218253928937067232557635436656218611687394296474086536379054376984\
8143796736229328058601736426`80.", 
      "47.73137746503360843691894510367496426127366559202582553533352178197407\
7435699889041142883361372426`80.", 
      "52.03608272439477094113596553445030936137762653746498155943848115992178\
4870939788775065681427985702`80.", 
      "56.08281316387951196581552764305326804134208305643842861614100763980102\
5924676052111244190636513375`80.", 
      "59.96330850095476410194831163138115004572081177611041552585503096121280\
03998404290375478801094321`80.", 
      "63.72663751711738942419225714243134994156699513756944160241947875893517\
3819664752366547099595836521`80.", 
      "67.40258335579213136108146896841712354110164993902441201927699002772240\
121155913801388925663473096`80.", 
      "71.01074932436410999866751878843941424497202750468339386537571745189643\
3275458253244762063411768829`80.", 
      "74.56479293693365020204369302668840384196974279298674524294635096806345\
9726052813446515963247695996`80."},
     {"37.\
665768852333804247430492952275126564693799056385812629749466352467504692929896\
367788512182458681`80.", 
      "44.02758073374820297961225546113752296983292152621926504599289776257277\
5486290739527078759150085352`80.", 
      "48.83909883100118202116136333755341571594973430986420065390196956236880\
0480918472083993326705905869`80.", 
      "53.16946879089912849549050482428390233183248216548450207897533581033901\
5837148472077091386361627239`80.", 
      "57.23782876376294511386269003719157027350333070640518325345650699746857\
0386029229850605391368295789`80.", 
      "61.13712346935804147210738202764626830054740027254743488219669922385451\
2939850469848781009369453605`80.", 
      "64.91711085332236549975558937416196854798914837483620449561198330449411\
8911513036812681707075951091`80.", 
      "68.60801790001011954104774057571952186929862456284001269527520689005786\
8856293669253756019269847534`80.", 
      "72.22975618581388908308297882705046943681926291914702358427207627476257\
2423362322343495456105892207`80.", 
      "75.79620885747388937896674866533603811189340229739104268440839085976626\
6088813494161883904842292435`80."},
     {"38.\
690555647778320216385148253849256703611879730869262392277665865832221993067080\
881529766101951095`80.", 
      "45.10165904783662674130944200031457992452290349974188346761052585601207\
0804148865503070872422804792`80.", 
      "49.94501227993652081562007803286647578997601176932401007070258069743228\
7721100295556089473049969208`80.", 
      "54.30069698146885901461201532921281286669427144884608664385012776232159\
2704484157104793075224407809`80.", 
      "58.39041973611962030176505713220894916553145375610822453969697873479565\
9467841529858851128373559864`80.", 
      "62.30830435410762101497864511493539202966637704085207862041355642121951\
9282406601596982668245388722`80.", 
      "66.10478288213525905908635788036445083429607435237564165335141180445182\
1039966414516305397799448632`80.", 
      "69.81051636316375557378719991694755907057265273876993552908190336796300\
2621158966987541547983593498`80.", 
      "73.44571783423569504278032969276521350823469939403027088811034044582518\
7491456577259910413321176993`80.", 
      "77.02449110674605885800901271802749784909048256226044345936327845348033\
3471044956090086560397975965`80."},
     {"39.\
714889926740720003601647683342182657342330132014745210662259506484428605912615\
817480192890454497`80.", 
      "46.17447445187366664984092683650796030500237558031545352356950385702851\
9043725501478163796556776959`80.", 
      "51.04919307375591858082024158789315227793985504709755188143445111506442\
2847809520847511035572811292`80.", 
      "55.42985428337212782221569984806734536721676621272282549431501646469401\
3223001095743338923085399514`80.", 
      "59.54068094140486748207510891365346592115303692740802224946310977250944\
9216062276518486874654470606`80.", 
      "63.47695133282399616094447079417427886631098864569815121541323763004917\
9920596489959598165575383553`80.", 
      "67.28975729528740421911149825736680924307874986659065026824926326691017\
2906604761739239316644622239`80.", 
      "71.01018463266816094336881588624912670701944693383931929865727201874528\
2228649225838172613671042694`80.", 
      "74.65874136645897431274394304056353001053288197385960027709482058967665\
7481352404270353812220553358`80.", 
      "78.24974724218637039790058553481560411658958991986117143638451513204364\
0166319878705228404162945325`80."},
     {"40.\
738791835447684348437263932739720967798305318444599462766147489141873269472405\
065413657084410348`80.", 
      "47.24608005904066311985122254357559419345833118900802265796244814396107\
8766084410532898368098474484`80.", 
      "52.15171154496627377166641386101339306993192143962575929774112844714383\
6465682890059055098525809511`80.", 
      "56.55702215377756142407270698451166381689673699217879457033882156640788\
4238961057978228075818810576`80.", 
      "60.68870137557374197056146773628599042340690336923521324822236096286283\
4189102748209293963768937218`80.", 
      "64.\
643158552517621276499992395789901418681500011082768163733903854550036012210621\
281310391538503736`80.", 
      "68.47213169985126525024921253451723927254860227335824895467002863483375\
2479945528882915934262382573`80.", 
      "72.20712253384267372237584674153904746733126613532650967939301888134876\
7659798063156411075802825967`80.", 
      "75.86892789274938030512191431532496562983026630446200735540921439743828\
8579994166812203722792698638`80.", 
      "79.47207894681164785409896686083024963583008982796084476960910409429656\
4587259897033420316079535843`80."},
     {"41.\
762280120730439324533384145015167555934429591379289100982341705193233370257672\
604897551378892141`80.", 
      "48.31652547678166419386723230570142768523716799045454769772032566768830\
0946149125968335924000674579`80.", 
      "53.25263353198899080138737973031840139354977458734342140256875046197154\
4911310875564284716018869472`80.", 
      "57.68227699453991562564630985657061319056150899223889958460108188223093\
3468734196974700361352862812`80.", 
      "61.83456466036478568778608930274852591383530081655976845088534386832020\
6085814837400599228040757531`80.", 
      "65.80701462110047128358637851168603080648774079293596539893453878333771\
1810469690381373659764446279`80.", 
      "69.65199810215425191433289854366563300679313658245220757788417701621035\
9322202794588376402165950711`80.", 
      "73.40142430073267616461226815982870830041968067023090630733040534398347\
8902419768537429725589326273`80.", 
      "77.07637299118473783363688186790373736868307029329895954946597536517801\
6606796024494077835649650957`80.", 
      "80.69158246521167237480833136535018945593040299508440472760408116225372\
0082009652721941207072157505`80."},
     {"42.\
785372260392988936266871157266277943234231394252585671701442809428235378676513\
371456826543836527`80.", 
      "49.38585711835219011909719816173806703331829879620609528075636379074318\
8612622705933615989083986591`80.", 
      "54.35202076655492431960364003242420781036969540618502105955601043907543\
9655915628745538672014829538`80.", 
      "58.80569057610456428992515462817976692712056082361991038006743961637462\
5699046751007186851451067542`80.", 
      "62.97834948236720157650739702660507543302916601906252299109430123832282\
8245256957401809936372629216`80.", 
      "66.96860304879580997656259023543083980179004321350157525867648425428709\
868206208052432336244386336`80.", 
      "70.82944334351895970312241572280134400420145689528680427129061301101309\
0436202312677915427003932652`80.", 
      "74.59317900112449662141914794675296549327054871348143934819662817963250\
5634937027131605645370092691`80.", 
      "78.28116711879947933348686773222179587434119005931949054418588806760439\
4276329304708064501141568542`80.", 
      "81.90834899895088307221003291599682443112326711494810104924900253968620\
4304722241180920033046555666`80."},
     {"43.\
808084578496825845164600122667516296729320241915823185672742508783940046375559\
504689497515182631`80.", 
      "50.45411847988347797849538974509889392408938835792672622911182733217016\
9091490212359051747580848162`80.", 
      "55.44993121944472415508518437121437410287809166627118745334276515681968\
2762607300898579070583992597`80.", 
      "59.92733041702067522138971244393657891195644534078406417340563096653873\
383786517055172876705686189`80.", 
      "64.12012998724480358896382125138500527919781138677365174099687262191644\
6636942907391376947886575183`80.", 
      "68.12800264553458167280084288652650807005537230928684910109483108404199\
8233765350024330725411529895`80.", 
      "72.00454949355104934388288605794937328458232958033512415935321627645249\
887279686589202528489282661`80.", 
      "75.78247092107358174589241621477765326803963105003257164410067182257889\
6375985969251188977377908983`80.", 
      "79.48339598441083410297003818211119582051792591567384364363816355623642\
6050484064115178743676662322`80.", 
      "83.12246506589597475870072657352664578181969428420772401500371258472741\
0320359059327207474346688224`80."},
     {"44.\
830432347630946875799237948239688560209744939758053542209649690364690752513053\
054511271613245635`80.", 
      "51.52135038749755142427956183916936938689518342671370397285264471605552\
4222750726582605707497955403`80.", 
      "56.54641940990279056451479558625491720334534130697588534064313161969221\
7270942990424983201573670044`80.", 
      "61.04726012459859529342368258058154869544191372267048456356160335678219\
1116027247336697168422600818`80.", 
      "65.25997613457505665710091194339879969511228586936453875565520251363959\
6800561640596749833964575908`80.", 
      "69.28528787957262520984008401292317582273428450379894127108998583654283\
7809682689866974476432724365`80.", 
      "73.17739420591101360240406799999275726339076455205605681867205227403702\
8507297191810407089811358884`80.", 
      "76.96937991355186977219732649554959572938687506366473019977156235957385\
9528556402413132969798073657`80.", 
      "80.68314088739422835972743769639477476635852144185092490184114232116251\
9881209112401505113228943704`80.", 
      "84.33401282740439494435388150838979568298961497004850413382270258242803\
3529954579755041115096040774`80."},
     {"45.\
852429879909932242399771397560460443290989477421211158253098452472235812952549\
533445389576686801`80.", 
      "52.58759121832172335138880913458425900613231393229305580386689575852819\
2430379563300192418627128216`80.", 
      "57.64153668326756978519295986501834768183627647851783078879313800690938\
1035404402646799403212744515`80.", 
      "62.16553970145077841782370711063531685319957872715131225638551679569561\
9870333770972667866024154069`80.", 
      "66.39795401799462986082100866778923190154729370425248362327786045865862\
4130816810837814622816962628`80.", 
      "70.44052920184393168186071989162003363753532798695032469143378468864688\
2365634749619378121038876797`80.", 
      "74.34805104084271133002876479875087051153521859567117193114969165026829\
8777841654417276645298907983`80.", 
      "78.15398171521435682893322160987249349647401881046694739689808800008825\
3185693979870543800474383947`80.", 
      "81.88047902612547369909198764777807857748806074521795218881886090086924\
0350137050084281890999265151`80.", 
      "85.54307038681186992170073798194106906219488557220341248818705368889076\
0376277182389865274957425617`80."},
     {"46.\
874090608174533732237628771310533807424967039825635131827956011131394701319792\
324456447454900529`80.", 
      "53.65287709868145355735461491412394023768928612787235095695176714052618\
0245888577644114312584098277`80.", 
      "58.73533146070590087081011481429744359971409930033831812662341419437595\
0796575797620906143784059425`80.", 
      "63.28222582198851845294006648007031819565601535920013203049585107736694\
8895440754790013965531865697`80.", 
      "67.53412615469755792110792119475693852674073984999177895884008571799629\
0027555540389138060828406542`80.", 
      "71.59379333995767831117349891859936819558214857919315238444650577422155\
3896702613705469264727859247`80.", 
      "75.51658975816887378435811001599788955347684369883892321570378475144857\
0461042211224738071809752651`80.", 
      "79.33634823476899391015536560163184615225319927231495627856043161896907\
1628705098575329125874122814`80.", 
      "83.07548377933755112904385113223651080853582063591272563931076223136683\
5952500623661008613782127947`80.", 
      "86.74971206223118508739810628090666190184028148024715792997060807281571\
8363682280196706449773971574`80."},
     {"47.\
895427158647351545547386661742537458924252469315667010998862497495159598747307\
7986792390794779`80.", 
      "54.71724208227576708976132944513423799622066137412825157689415597775368\
1077898163817614409612829187`80.", 
      "59.82784946439056467164839319830317707131316767965168953129760621433819\
0856233102683935379124521018`80.", 
      "64.39737208238558560535453979028880302240109718066521911691771696601349\
4930190219078751311196533899`80.", 
      "68.66855174778696975492524869165109226691171477677106868681311362026598\
1344639634664424339109479327`80.", 
      "72.\
745143565231586243012179435447795588723929550083908672975843506017691208662201\
247662216070556775`80.", 
      "76.68307658398483724381789856948084247008842100133829264946351594277744\
1126286384852427737167793346`80.", 
      "80.51654781599340601996926846110153962914903666734592088495410361179311\
9629784968442222956651816774`80.", 
      "84.26822496323716785143891827046775892635982362949275227354688607237882\
4803720141316620415490766917`80.", 
      "87.95400863630823890266084026914398368034796128990044499823554476076505\
9401594981306124552340970062`80."},
     {"48.\
916451416111870923755271292013105334314865464869301316073817700855262837367157\
354377969858247228`80.", 
      "55.78071831074216092605039002458352550162394589481686441754293100321606\
9200179310143511395249165508`80.", 
      "60.91913392099891020738632085497103726442221196382661415930732572893812\
6476833195744480155612268541`80.", 
      "65.51102922704596372360235586997914149846533077758755112134137672697982\
4393292396341489853590307155`80.", 
      "69.80128692451913884865469648692897187341827420290749455068152396177159\
875886462326260222634944521`80.", 
      "73.89463993571570034765994347187680689310255804600834906468304943842165\
2694164343232590902241058849`80.", 
      "77.84757445387269249167875795332493877950541512984373258683169268900972\
4354888379691601419821529757`80.", 
      "81.69464547806430334139804298031802986439731242243769809573827367887114\
1592378512626615487878820969`80.", 
      "85.45876906688010721081324124205273453420145833465214487775051380581077\
9386049250908462243929565662`80.", 
      "89.15602758526557704010729999322511724618085335851817856315932894763758\
6626806026119863709059992379`80."},
     {"49.\
937174582529344663397629654518108136891828820409568278768973005439106171405338\
626950445378852948`80.", 
      "56.84333615868409260699072233446800931869570492043689328726549250552951\
9351100350943372981406435414`80.", 
      "62.00922574602104519315326789560623609235828207673548516191682690823946\
2053705220325146753721513988`80.", 
      "66.62324535421119378068947164982727239072321266572633601441520538234937\
863734630256651040770166634`80.", 
      "70.93238495308533461267466484392087786792135674990570030908606209898611\
0167838211431816044996738868`80.", 
      "75.04233951778628162607906473052243136251835185416164538577121046457564\
2673236053106584529976591084`80.", 
      "79.01014323510753547995522835202333396734923301766909305590610795661606\
6900649458769120723523955244`80.", 
      "82.87070313554083731162555869321886114996768640879947731707367209583214\
5748393246925349326797650508`80.", 
      "86.64717946800590048262608770007961007820264532480145286399394095616401\
8228791914829799694973570214`80.", 
      "90.35583328929047900642476037340157084785528166286599319225628984585928\
0822513096441744770838496501`80."},
     {"50.\
957607229879151094314023374456872491058453347915608966893389244392081915705000\
879513834320371673`80.", 
      "57.90512436495252533605857502928171515028178664739388931385107637492093\
7408924205588981193161776024`80.", 
      "63.09816371103615055941714825256986746104502537182262377535687484713202\
7890366270409760399284693556`80.", 
      "67.73406610300113530202985844897568903871064056044367579980255130919481\
0263893741217060922305930472`80.", 
      "72.06189644024119275431645263340993912547082996636346859845858930407995\
7957447897704774350537295523`80.", 
      "76.18829658856874553094231651310913669548898047598707853714073979350996\
5074356443582929311953493712`80.", 
      "80.17083993002623783564675907082282856300885818861414885960428222788892\
2152105176199389612132123546`80.", 
      "84.04477980006326956111826189417511632704240584057195497581382525207081\
4128398302229854885009445276`80.", 
      "87.83351663127422153211470932448681977425142946187395856197116361492764\
7757166186022565890050586041`80.", 
      "91.55348722608779575645406827069689148419650110074925262433978122661499\
0619567297552668272073468276`80."},
     {"51.\
977759347899854552964751485259183418964639791388917409241249510884140501568467\
510863708832759939`80.", 
      "58.96611015173454471010640088415847846230786940118873881023278506928573\
9590571267189244962950984963`80.", 
      "64.18598459583493870931249334850101740470860763844248963575255595352447\
0502529830624022675609293432`80.", 
      "68.84353482389031329629804952263096217224696548566528681743947073199879\
4036705519871886435557728662`80.", 
      "73.18986951180573306164686157488660257342237161105594811408643350642857\
7632223748047559993456563185`80.", 
      "77.33256282117292894661293524603663243806386509778127138014596867914082\
5170117677752486723130531947`80.", 
      "81.32971886246943986058662105369060355470713371025516722379178152678867\
3651037998621478723892713183`80.", 
      "85.21693176558631267550394596922214748615419302657863415760666007153235\
6625176531092078424856025406`80.", 
      "89.01783829062156830482637568862662595124291673390296015348421332924926\
0804592721295372906742691012`80.", 
      "92.74904814921176510266635129982192739077951170671587699532765910491128\
5034723285264617901254081609`80."},
     {"52.\
997640387316650109440370306734394035828208463262939003313561384841290930405908\
702950985830872351`80.", 
      "60.02631933279942589882363049852790276926498004939432482457912508673592\
2430405803027193570204531554`80.", 
      "65.27272332702691634441121937021169485186575668538217725945478142251203\
4758833697618676495693717854`80.", 
      "69.95169273437228164689969302647591678865133920768880861843841050095239\
757871386394699791530506994`80.", 
      "74.31634997780505540380836153588322120733021493360104843183961885965037\
8148913088583542759424908268`80.", 
      "78.47518745448637312280998369971973159257473821605702251113242982284035\
5413876474100074972206926698`80.", 
      "82.48683184898292914664478124643787875406247867013661663442393575938916\
8056992196134249307945785345`80.", 
      "86.38721277875666580246950790488791313933836407917065701655171513891677\
1001855860034734770839820082`80.", 
      "90.20019961726217838327225458975637528522310934590170432664786762620310\
6635521104895672794103724121`80.", 
      "93.94257225261147329364709522047492968719594431262577261816389040027019\
3830726338468539623386485947`80."},
     {"54.\
017259299063281167975168429024543342154866582487390212528696382141457831842960\
157804079500605409`80.", 
      "61.08577641207974525271292910984949875624072748430541798098903694860666\
6167624241261224086217686632`80.", 
      "66.35841310456622271573140468976935984062422474605999492929695644332266\
9390141236283375797325430869`80.", 
      "71.05857906134991470308717586529789453329025181004678776444678333651539\
2103016764371632431079979525`80.", 
      "75.44138148382280213011318232184672963725320689027529784170963521193641\
9229248682753295576529876443`80.", 
      "79.61621744906592717038851277506533099542178552048057546760296771783951\
3270890375412412412841148595`80.", 
      "83.64222835626990446623713085601878874328248161980725609823262424713001\
6138334890955575314772974107`80.", 
      "87.55567419586184501533233698549308381058597553575058780580728350237710\
899602240024953782761924387`80.", 
      "91.38065337468748252487458850646905688985761443981690634694631192956722\
0486680490555742220689901821`80.", 
      "95.13411332266771349819129007711809600870734175419732917798409282326057\
1779795105665276682837487588`80."},
     {"55.\
036624569940520077495112810928237467156831588944700648095765329822376567107519\
108253058833557475`80.", 
      "62.14450467361731556751155981051400263052850681717103201158116923723062\
1426905630691462238364576041`80.", 
      "67.44308551745387968241355232865736133878939179321100103683442195118814\
6162051855868891838770385204`80.", 
      "72.16423117160471765906524183075546543105263982015518041173157246867255\
6595156773895520895105750728`80.", 
      "76.56500564993543807847804710622759300725251530997783800623380162829565\
2136165907843669549353197498`80.", 
      "80.\
755697630489948632468487051571432152978321457689122812544824288589729970668544\
769463960065263939`80.", 
      "84.79595564621641348970126021252254049093211503900070733927861014919058\
7138873725241705787769888305`80.", 
      "88.72236512761841123109727145039400111039127147161954291333562699433227\
8800170166134092401406685986`80.", 
      "92.55925006187016129694271844727358975320158262463920319407515799574853\
2138390120937867276344351477`80.", 
      "96.32372287886153466862473623596279331079288710123195195539372157470853\
7034223460624300205063701819`80."},
     {"56.\
055744255096976481435841902354946376464575597496669316715774478617842071747135\
69803692643254318`80.", 
      "63.20252626377687258052304282616005410707241620432768193604286923604342\
3395322322399885845117787235`80.", 
      "68.52677064972276421286172828570731701624292577904229344000059263022447\
0104047302225321509552498232`80.", 
      "73.26868469153855252358652710849045027183505129449998511789338392209162\
723850867641326176287889972`80.", 
      "77.68726219845090392565915284684121370926843143316387462427296116661943\
9590842858136649296448549235`80.", 
      "81.89367082137865016514121492864914939986030319409229341720359238907584\
740910379347868580551602712`80.", 
      "85.94805890966478962928702645023096311254260647112328509615374003065382\
9392049235141833579480518374`80.", 
      "89.88733257292877742731423416569716927946245353924163785939020259880724\
7383322015847574374199027546`80.", 
      "93.73603804574902715968439634337605818332634756680418636799599292717309\
942826272456308180403567361`80.", 
      "97.51145030409408800263455641208339662312358732410226061961295452546018\
7297035257038402459290149815`80."},
     {"57.\
074626007669772841288071965757158207355438857771130801453213415795410292869836\
469848428721860332`80.", 
      "64.25986226652124937082363972250000163250293696532757007790133604902376\
9869315140909295459488319873`80.", 
      "69.60949717768073301390038892082398430810286929322992852947583275660390\
3608911188135533962030793045`80.", 
      "74.37197361724281105782706574722997832034503560269895386367733657504623\
9621572396093611066636223652`80.", 
      "78.80818907153060359860164177581636446360547026081563662332979677522349\
0014818915226091171798168757`80.", 
      "83.03017796315532015718722795953080498600205351632414382741167357278294\
8479658732857700236412193185`80.", 
      "87.09858138998108560819891310772162573659269428108370755016632205651705\
5401908863984722689336268562`80.", 
      "91.05062154261410830153690986026092829786037846246668434515163320711783\
8678459171232768601474558825`80.", 
      "94.91106368395696387920560607834552872406297551612965465304201761872894\
4253242034712470693732720736`80.", 
      "98.69734296557118222301124715823486151275597565870774289078190437797482\
8384128525335017703624862435`80."},
     {"58.\
093277105881208522518912992491601038500773278240120029469440399284257842267940\
152200201200461437`80.", 
      "65.31653277244751310226552170281263024634533577074783048836563752785455\
4534899539448012936397479335`80.", 
      "70.69129245927396550473020270784868001681344801251081298190600032322557\
3904230127834799122670413195`80.", 
      "75.47413041582986027233051937623563614621650388691556007607860705592429\
0951977842080775029710454618`80.", 
      "79.92782253965394391232713224277901827044684734179125313302349140148074\
55420379414240578974576956`80.", 
      "84.16525822850337889076083853149261972261837481931501832803112322640333\
9779082741971716053658688118`80.", 
      "88.24756449734968622045189882940286304173217137709352744114452132379905\
934081979950027328826388279`80.", 
      "92.21227517402402220365632249726511984088001483504394969527483174119734\
8053393495120640440022637016`80.", 
      "96.08437143865385992397861686196534080780758989128316521693995298677331\
8877225529598889279269019509`80.", 
      "99.88144632707231348252430644546027632264496783831881625350798163300859\
4165666728199564177143539577`80."},
     {"59.\
111704477851856219256083439809069990484435479702320781434606889579255758312500\
188958926725525135`80.", 
      "66.37255694220193635952685038642912271369005161970748412866828693798062\
3084524342755189483292002287`80.", 
      "71.77218261633413780384741014720119977944380613009648110021875223315917\
26326994358969883877766447`80.", 
      "76.57518611885688794899423142365298552653562006462706235361541410797890\
7999789201735367562712219124`80.", 
      "81.04619730177919461379333824726661298753065473699493952383513348466953\
8501996454790075733870646185`80.", 
      "85.29894912537111794471562036086290770029992686546841129236248658727705\
4058987446449978959171182032`80.", 
      "89.39504791462926290650351897421369508655499600774431574827727010559534\
0283114727309098565187197303`80.", 
      "93.37233483732984307359196348765862542294202003534803138433085343804654\
1552120853868043278983573876`80.", 
      "97.25600398223803820935817829068228935187327863830202162355679406526669\
3491032143753592337390534671`80.", 
      "101.0638040533411868038632636236346827046970776432729822371948447323789\
795582867773187357410478578`80."},
     {"60.\
129914724359713703800838677725665990471072052028241326178869522727524179892988\
656948383453582604`80.", 
      "67.42795306482084270749007346120725440349025104902055936886815870861319\
4600242998839656503602380872`80.", 
      "72.85219261038731519020237260146298450212905729788432611804814552947796\
130945206612172439079630135`80.", 
      "77.67517040858085844344112280987432169985543689194761206149182212457697\
4957884042527480453681039013`80.", 
      "82.16334657796212289072282076807163273822631614434024724672557746167813\
0820535395137959877634209932`80.", 
      "86.43128659328547824219550065869347622431368373925218674881895817176470\
7186974490212947784484359225`80.", 
      "90.54106969551712842606529461505513383910579344267858325575572366459671\
8421334966812535448895749022`80.", 
      "94.53084023422530819664608502644042353144143826663791845219910043585691\
7898842583889009192553904399`80.", 
      "98.42600229563154712335265764802309474092406085371862501340618373869469\
3264292064428217695912763689`80.", 
      "102.2444581072614793460021664058962993985509875374745026458670865191905\
85163001013397945344812014748`80."},
     {"61.\
147914139748335394713535629505437113638398649263332414513340924591843656974020\
725127567340948304`80.", 
      "68.48273861148272231508941935449243252759086378986624721379232595111298\
9237920137540751944608069808`80.", 
      "73.93134631262762247133343804671313228887869620403098143976327464236595\
674219211101955361919323628`80.", 
      "78.77411169770327713720010053394575120932440681419691796449563850255385\
6304125938105345803339785181`80.", 
      "83.27930219511285562484634486777927648254666713493633008376820450487086\
7885660788819604395841864646`80.", 
      "87.56230509265663005277975043356008989026940708064135506265609626735245\
9563812215502419217229315108`80.", 
      "91.68566635569226289158741893971628129569651376544268106708483151821156\
3377202891463206680206192535`80.", 
      "95.68782948968544849007306178813676445877393887765679543259149278572778\
191240805749341538606987593`80.", 
      "99.59440575976550001585668693362907050452534923024259584697411128238365\
0644987120830263530639287106`80.", 
      "103.4234488404165991991790544048716082475026578462693916606909151525397\
22448380222947712455883113126`80."},
     {"62.\
165708731163679321001270958571103695402754820224310560890371734187504851289365\
915906401279690633`80.", 
      "69.53693028510323243154457064588105646239713175012716002972184386603224\
207594359376256678718425352`80.", 
      "75.00966656859327895668459280413052984391149414809740381274326261876228\
1510517475777707783312113548`80.", 
      "79.87203720319327074233578828057120735832508221154546208269836474908235\
8433553345037621862774733196`80.", 
      "84.39409466650019059740813914205509426061782987184935684548040138073973\
2985258790736407825213508411`80.", 
      "88.\
692037687684963083257455587603254603079295163333394117262996425067439929739774\
808012148227745101`80.", 
      "92.82887295753945029260482947959446605668035095836531992494589401835901\
6234363064342962421173432572`80.", 
      "96.84333923736956739801576011978883752890286166249182940472106972615135\
1059641697892197935902372872`80.", 
      "100.7612522408302861650690672615945061755400410551146206890203385657399\
17508256870820982247184991739`80.", 
      "104.6008150775744251829944029275352387200351297967262268000049177884326\
20823393487206628015758985703`80."},
     {"63.\
183304236279212884961258401454120671168814123924276696762982121735076649120646\
226211086725732269`80.", 
      "70.59054406615766318684450883400625055489051343130933384550177554009913\
7894145384307445979339058312`80.", 
      "76.08717525802516503794988385729900243214682658447481551293227411356842\
4089732726654721535269131561`80.", 
      "80.96897301471577752492362578584493011224009298260278411721019869866688\
7681339567545005915473246334`80.", 
      "85.50775326554980167971038125478538051643025692490574411162351482614286\
1374126516276823646262554959`80.", 
      "89.82051612342012924489602510924354054874757968890011693398153494110751\
1914238675997873366942515893`80.", 
      "93.97072318899692285295482585485102951059563883284092438161822160532114\
7607971894965407806156248922`80.", 
      "97.99740469919677728845503440824506897861474291503001889215306648346818\
9852724441079763355390322713`80.", 
      "101.9265781698009409069375501726417560789182249247348178951197603702095\
14068627477177594802742904259`80.", 
      "105.7765941955865760330834248721172964354645196688267335646810240401536\
16272463318786086847133199843`80."},
     {"64.\
200706139651194771408731578503015378534357697613366860699763574276030336781480\
236614436236790156`80.", 
      "71.64359525507421955007692275564858006482079535789185622480764224456455\
6296470979540967562020708199`80.", 
      "77.16389335033761762082777175836998805545939319194911207996314291382491\
647910918594927263585006815`80.", 
      "82.06494415813726548437498835296841578895611923433636905321899127585087\
1056972520868068282512746237`80.", 
      "86.62030609442734393498481998451963161966994191551012960129012668217209\
4995318907687769288384154328`80.", 
      "90.94777089746693880298075004220021206269173502138159010708353008218581\
156467512056081447832765676`80.", 
      "95.11124943701666119993231200938571169358369691590938684919713978811109\
9127218346981756806187697975`80.", 
      "99.15005975957148494184983333380353988287640027188039127984919413011470\
855642183713023775586239776`80.", 
      "103.0904186166994080059302712703460447936317754943176422122098304514441\
18828512949064104100082824898`80.", 
      "106.9508221971458768195298447889474965859991204756914178412450991779432\
71907795788183290598361983324`80."},
     {"65.\
217919687830627700611267734352060662139018057145994960113320933542836513048620\
386230282886397587`80.", 
      "72.69609851150524774279409033805641662441372417253640217024157817075618\
1888422373825166415858101353`80.", 
      "78.23984095608669478364280828404596258233565282779293937944314874573405\
9536130765572060245180136973`80.", 
      "83.15997465453338547452190919339583373571596426491250872278738669551697\
0254673274613741728014887189`80.", 
      "87.73178014784840649564578090861966143022308053721492996856149668187428\
6616981786171355087219633968`80.", 
      "92.07383132678427906816371811312913233448532049779592140527188229704061\
5348603552890449504721664829`80.", 
      "96.25048285607918413830707638318933582919137901101118966118733903671843\
8831327604643673009806220145`80.", 
      "100.3013370346907549335066451983920738396369942885080529205333410407489\
32692835044186316324977611608`80.", 
      "104.2528073600121213173974334147362977786397804551401413940720499662059\
65503496698163740599391204661`80.", 
      "108.1235337798046962259806989678522531141835279061062290002252976127812\
78327138298542666019768930539`80."},
     {"66.\
234949903344851037811916373827704986926120719476737001725402997257608590723033\
170114023751499159`80.", 
      "73.74806789075164179484734535348976800242166298319676771828955674471247\
6484312217345096975612713555`80.", 
      "79.31503737478190787965698068476432864893327811687394564789572894916163\
0295247242123657234907687234`80.", 
      "84.25408757508048968399103824710546605287940095115554501340278902352801\
3881232517333071973980485335`80.", 
      "88.84220137251376506566830329425559742371918274641546115492028033369050\
3498675581569102622946300569`80.", 
      "93.19872560998001910019466916779989417697583826487913061058073917523272\
4387793208677024295223679356`80.", 
      "97.38845343216254464764272617750516924118974224426760490658219651706872\
2047906396339734413568057359`80.", 
      "101.4512679373249349057659813157723583139041463438679535437411774924778\
66922245416095829827059345431`80.", 
      "105.4137769516426419063444370170264415111240218626889454462160797522335\
4951449744035582633548259643`80.", 
      "109.2947624006201392640596161036103175163107218697298447431326054370296\
26403782916725578470404237692`80."},
     {"67.\
251801597649853908268126226201820910613568086562644263673348325169921854272752\
527926665719240826`80.", 
      "74.79951687758752671467029754927577885837957151593116186300191208976202\
6920440025816960527298480205`80.", 
      "80.38950113935271016293667382828568054041384378597984134336590569676792\
1684211141158157486031998039`80.", 
      "85.34730509217529249578144684282880346661714905317349928160357592289397\
1828158203405052429662509519`80.", 
      "89.95159472252974858896488509352512800309870594297067608423141852491650\
8704812363540749978036982853`80.", 
      "94.32248088546640864575851605942920584768293179137932187402408025599912\
0781744140252828358444378353`80.", 
      "98.52519004252769146377582661781624444995941158225173530253970679432134\
675917602331552647118002553`80.", 
      "102.5998827374267059768128323935842958431908668921422021042259272738529\
06957826798065758116924095835`80.", 
      "106.5733587777444618143961915204963590794635108992214632885405035565878\
92013178290995561862742716089`80.", 
      "110.4645403367591910919395536020403740614911309692641188285540041637786\
12544794691155220781099199547`80."},
     {"68.\
268479383143917807708694974106707078244494273731666355947045011830093589021567\
724487590417036978`80.", 
      "75.85045841770743677167617876948315673984228135152711050742207880714224\
0812435297405949929248645938`80.", 
      "81.46325005755027121010642804018894688125865377984798292366863264811676\
1687315606013854315495102155`80.", 
      "86.43964852709350977895488711550867221019644997872839155364470467164339\
3878931935095442807611974218`80.", 
      "91.05998421113915055513786354332060552370374457087730780098941526427553\
2261054940550523215197531817`80.", 
      "95.44512328580619185877385453302913170524440644311390570023195463790050\
1044626033765984869438209104`80.", 
      "99.66072051164880716833136520610216837216185930892929385718821917520103\
1784605307910345856608965784`80.", 
      "103.7472106188913099156141890384451559042988167706597566494461362714278\
73330777709670852740758205268`80.", 
      "107.7315831157480493848148098135623157133959999036997803974876202833480\
97829613732861190279837643003`80.", 
      "111.6328987423673791175937593542038981773283268638739322245432596693594\
08662484259400015906749642506`80."},
     {"69.\
284987684323954782620006465783569933005000858415541147508472615723011234219055\
104245108091145964`80.", 
      "76.90090494699616945052033244404525281046112323792682693186209000531843\
88083317789443282066591595`80.", 
      "82.53630125053775490892369004542657202033710698840042876899019889845022\
8102753835234689541319375703`80.", 
      "87.53113839446855848391798202677709129296932309950036824310133354583712\
3289628499597602923581493269`80.", 
      "92.16739295905746216530382457517246969610282897556735462101521823004971\
7109929796628008682891181013`80.", 
      "96.\
566677988549032129765325120407014452319377426770279436300881312916653100286503\
869803929043782902`80.", 
      "100.7950716635872163504099031412509105427892788257738810332565880110940\
63741426778692338359241444603`80.", 
      "104.8932797327616548531032507959958238316322727889127702461816743690861\
25523459665769232013498027694`80.", 
      "108.8884791878683479629071012429346664210976792166308531423781938188923\
1254053744182502546689834964`80.", 
      "112.7998677019779688463152174350756795485834791994157269448097721420585\
2258697112070776462634371858`80."},
     {"70.\
301330748157732521938953156995791468281632763933126071306513746480088526593943\
518981210181621456`80.", 
      "77.95086841880193635329609479984884264306880270869147293655449063970264\
2140006524892027513133043762`80.", 
      "83.60867118889802449333600831577536851831892806316174889102721071210899\
4487001836871778516942724076`80.", 
      "88.62179444384487755995481176660410001363654169183191121794599297762117\
87138215669925345380059445`80.", 
      "93.27384323968183037754181586531877529399503647923412575482847380666481\
6114392765374600715452472103`80.", 
      "97.68716926383044661106602223566058061587737180942229906903676315901432\
6058773579364438848671642786`80.", 
      "101.9282693710805560939679440388192361214586813029374156279537779952103\
6436505314718500764348535987`80.", 
      "106.0381172471459237174098112573856031294470510319124695081544581902153\
55281949106132368076813174409`80.", 
      "110.0440752113538874027533800425492234315173652636128237470246696132036\
55499348823488356997871729807`80.", 
      "113.9654762807147986116905238572055378983772801487787368082141655113866\
80573719860217843747995565612`80."},
     {"71.\
317512653737933648432369514327041739620696243151378238251826242296087209027699\
340922968829307746`80.", 
      "79.00036032937604089229657974411199681810548592419759437892849339539873\
2884636726993530278828866592`80.", 
      "84.68037572626604923169638131709536006931771065977179135896050120159267\
8111794111413480305589265652`80.", 
      "89.71163569853675162612962195080024606020964888805932176189352383342820\
5059724260397409614089703135`80.", 
      "94.37935652141565715759063478325532496374540867495281501041679835424653\
923887710688822054633086553`80.", 
      "98.80662051898089820520739868094536747227601551304064332312303896202501\
5292997587044265738041888722`80.", 
      "103.0603386015947544984278152068146034487602288457388543739715588811243\
16057130436234052095854243502`80.", 
      "107.1817493940918645220462786439715257478931374723480751455013879759811\
86800948082529375704107090214`80.", 
      "111.1983984457161092903819988806639031662050980551919446260847986592609\
90354134048053058416436187029`80.", 
      "115.1297525715202956992230869063613722459182370079907093333958439814344\
82176959063195444888713622374`80."},
     {"72.\
333537321277565078051768099623416897393330703246114616502814443477322579944397\
295419217486406401`80.", 
      "80.04939174162682110343802349792649110545503294070034155563056316028060\
7878975478126677178739570484`80.", 
      "85.75143013077396255068914418093722548986799024134641072532093280752356\
2405464312726149688570444932`80.", 
      "90.80068049200234078250067164006503545690678384035179514887849309206700\
6494142224292020140713650717`80.", 
      "95.48395350732981702842499789441984662878957126896881440529129071778197\
3418352227272728834769612513`80.", 
      "99.92505434037065851341576585531285983382966415519097837102028298029563\
129316708645575151012481035`80.", 
      "104.1913034605646560325114658729221860607897742920914566811810221407810\
37535408543291365764834958968`80.", 
      "108.3242015136408321525762334678267408541548574016730041248745777853120\
834631525775965980468356665`80.", 
      "112.3514752371571646736523418858311974638016199197066767423843189315648\
71942252498186118477528501655`80.", 
      "116.2927237396207437355124722903135408858444791700994066077686835885471\
62628380507978023715459740148`80."},
     {"73.\
349408520500512944926169428330468637120975720256006372486761331029458215670503\
448241072542914332`80.", 
      "81.09797330732177282636129106333213301296932199829628168645987502363403\
3533937729322697642166553576`80.", 
      "86.82184911447944220904976893585253926173863456041664838833898748860808\
7196950365101066660492779534`80.", 
      "91.88894650192364845590004978456452593266594042137930226173106021395746\
4141720081774327176986643716`80.", 
      "96.58765417236178230652444507457912839389170048080064578025603544478914\
7920302480764640810653220496`80.", 
      "101.0424925326962493904715647412784654895449161000213784635930221708383\
42477017504453493138612759421`80.", 
      "105.3211872320295898556354582685570421184551051617832793005897985726907\
4825354130776123813884662402`80.", 
      "109.4654980952656173667490176601134426626710820672670401256097101658733\
93798665184077264387399395698`80.", 
      "113.5033310603960739445462191969062693465493204156245946752787127328228\
61147792341589345084905462438`80.", 
      "117.4544160644232620731149497945636879434235530381784131890988317622208\
89173749750183099020777575553`80."},
     {"74.\
365129878475941649141415933152003860075702538708134042549424904614956123318640\
027828380098265996`80.", 
      "82.14611528785941339138912820257721756098018058324887931341775324266628\
7723275018044767969347545718`80.", 
      "87.89164686093260794612528618037932549671287142226942898218712022826466\
8099991958744523848554474352`80.", 
      "92.97645078216613755526766691052694936095793031771092603784750143057922\
402015121587617483397627879`80.", 
      "97.69047779823625117297245134425889240142423605047047295092015971221906\
9240804143347703571080892863`80.", 
      "102.1589561558964415468939452299468072559345544695905065501628399717686\
19581327339429068170485056915`80.", 
      "106.4500124168525576892860569154880587834225492452392525006762999316696\
26330722926522729381638175196`80.", 
      "110.6056628168789122405981787466490032146347136175971019602451557237787\
8921284544733001853756595544`80.", 
      "114.6539905580765284087316923509775111060906250215926630146173039497788\
54314323438409562447916488283`80.", 
      "118.6148549790230128279625283585363893176272465908615994816728828487351\
22072194631382687437927681124`80."},
     {"75.\
380704886940686330578464760327653147395448905469683407206695704088179962544695\
759536089690262224`80.", 
      "83.19382757372138488524812106167150732541879610338835013976909368170038\
1892775023481280119898008594`80.", 
      "88.96083705102275058645917474942914368460813114482179227492383418463192\
4392123019271043852993321283`80.", 
      "94.06320979277640967909204077856237488455642471358033185361729094221438\
7925262629671455507866399038`80.", 
      "98.79244300627494748607982866787519219999576707708245423893734437414778\
6806220682848596625059410751`80.", 
      "103.2744655598697156589468379369960987922657636473295609971097229151562\
59643484350892151875546655904`80.", 
      "107.5778007686958098729623880216129286062922646158867277428946675366445\
79051279798689259102066619919`80.", 
      "111.7447185815837217983237534974429124592160229890463287915110530694981\
05336547448729628491198249831`80.", 
      "115.8034775779245736467208462030883103531459405785972850398117388425749\
44200552722599534066467290713`80.", 
      "119.7740651074846943429427364120052762116138601707842240090800181252564\
70449724536298901718867485815`80."},
     {"76.\
396136909149720885325389456149089822414515708828400388705956743876664420533813\
475128736439033081`80.", 
      "84.24111970270537778739665245666796351173520578687407806872257356693342\
4728871734506426056918783502`80.", 
      "90.02943288723373563391556323430604809501951400160387329700812927220672\
7776674843662361518416375914`80.", 
      "95.14923942816259718336712391465334975370293869716832682243785439554075\
7101654681371609441568238166`80.", 
      "99.89356778824890563597536882283389161104032873529377436278936532470589\
4203622874241228779738852983`80.", 
      "104.\
389040417150581367138434786355593680233614792925311760655674829160812964023699\
948664820737580705`80.", 
      "108.7045733279111960364535385087555720079320966296012787108375656580790\
93390892745885647433457653993`80.", 
      "112.8826875523229625863912555814934767515441949332657249567515099050043\
31412593771053792859774564221`80.", 
      "116.9518152078107799161328314877972763437632631459271056257312040430592\
53344634941946433052704815618`80.", 
      "120.9320703000492557892301061114857898451736256112899330874054691378375\
28632501321964711862026784046`80."},
     {"77.\
411429186291141552966157313584374279494046057841934294406648076137185662653646\
655065118943117963`80.", 
      "85.28800087703054849436932835452740261967647960354791149900870177891594\
9487321028242296299126689261`80.", 
      "91.09744711642570389924234791832763843687877992339329992355827132227948\
105119466859183921407135126`80.", 
      "96.23455504358971249171191465119185531030938240937453637829946997783052\
1961186655442778900774912332`80.", 
      "100.9938695354135956926955012200143046193327622129526523472522192294499\
75126076074011879402522918841`80.", 
      "105.5026997536890325042226477883534219537347047030101621577419632917550\
43681128383076151979148705051`80.", 
      "109.8303504534906567606414576473672891197568071529558820750435430150764\
3571037601687984835059579771`80.", 
      "114.0195911845727348790684877966208500057180317804989253464403652384434\
9886302310449024125362199475`80.", 
      "118.0990258088591278418321601329953369147780210741728425882690438219331\
14447328182409188725830656629`80.", 
      "122.0888936664048389075861922030194423630200739042661290051934363707303\
8101953684991563256830872398`80."},
     {"78.\
426584843498839554040190110440197153922056763621511468192704742685494190975301\
794280584038617015`80.", 
      "86.33447997939909293529000075123931357963225344720661268192364647283007\
457343383461688503916123422`80.", 
      "92.16489205125058164193983409331868459119808814399697510738701125910100\
4050497602446894510093294278`80.", 
      "97.31917148011100309709379832854721317753175268002361989785493415937363\
8964877924763484432727097412`80.", 
      "102.0933650658555315564406769182769295173420956011949893773713962774813\
51965808605842280637907988049`80.", 
      "106.6154619778655433912371347557619326563393972546374839907464574326415\
02917445932360153505907196109`80.", 
      "110.9551518532104204303480388528906057179177583681940498352623013936091\
14393400220124118404695609461`80.", 
      "115.1554502572121785878395093671811890971437460471478638066237156847731\
28023344825539537828738394235`80.", 
      "119.2451310467335886791808416641251830141330166168927624970534678051542\
30298354247478563508995219628`80.", 
      "123.2445576071500977153127642773273018074432570714633385795650168505101\
67255986259070905075186855854`80."},
     {"79.\
441606895493102047701232050488895319042105043894778176288936008286679473512528\
804014502589035499`80.", 
      "87.38056558809042250294633848272264618531094248754884027049418197030571\
1403585667661350904158491092`80.", 
      "93.23177959029979031975036134810989146981986440090495584245633296899707\
1484859077101324208734198797`80.", 
      "98.40310308804624250075962959972541444255792662268829573588251002986063\
0939861510521310143799259243`80.", 
      "103.1920706502684039711208233507160311632435856387206842393282076752590\
54860073883520544392736600216`80.", 
      "107.7273449078632492677557368994294621588527219234229402421426310036804\
55751429448585065407494833423`80.", 
      "112.0789966120917578049713260918195547889855123124980256123416252285884\
44131864718621891867347353589`80.", 
      "116.2902849016923021976285551456503787176364230516139067017732946334486\
32445535402045230477096721096`80.", 
      "120.3901519212231424891902121178935570306354198124679499421780785271158\
26805095705348395017634436427`80.", 
      "124.3990838435681572449895135733740258780265864263020945599250529320746\
80183841186278166646094295739`80."},
     {"80.\
456498251876741081600951887988234185189692424987199238478018752296199871957439\
265645995321916985`80.", 
      "88.42626599115787970763846213650726932827318644572627554202677119414055\
3826029152431803421565738346`80.", 
      "94.29812123707430353142262903355183885374611495826399548149912912557027\
2844584558970441053326650136`80.", 
      "99.48636374910873091860668364344517807028893400613796285148082377188565\
4954580340310325343281163133`80.", 
      "104.2900020362671731530021995404805623273787691202255370926111246279847\
26118925367903878696304757539`80.", 
      "108.8383657975091874838003504235061876647668144765491364650755449816791\
56010935105817631471400368868`80.", 
      "113.2019032192914129495920380651834535578531845479128208124407188802601\
99871934626787494562961659368`80.", 
      "117.4241146296166014322413949949240622671237031991645364904921880338899\
79835537729547762431355643364`80.", 
      "121.5341087942366525532173744804179315977374665912183275044983128835074\
21851387991461628267553510906`80.", 
      "125.5524934458204519432996021184712749883251238273337624986461008606338\
14246320050036144300544077812`80."},
     {"81.\
471261722111972207018733549347608220556407575352803488644225550847682758314926\
130860855057143013`80.", 
      "89.47158919979205190296577571306975980978228461212656559077359501427193\
0387810323796345596059485082`80.", 
      "95.36392811785974128371245609869854169056290428577139986692930801905974\
0241975079453457071084075938`80.", 
      "100.5689668972744827714030309093383719608050608511573468045544743883955\
0738962990917936341799177761`80.", 
      "105.3871744713398382625618402401368626244899757321520428957962943236367\
83505790853284010932278568058`80.", 
      "109.9485413606876020236982865531789869378254462605122820219664330064296\
64990992034931974783934071429`80.", 
      "114.3238895935259732362614413598005165782681444451131720920273076714059\
09013369691612836277483601692`80.", 
      "118.5569583588375642565518239674538396568250938723051632204971905457077\
71708029477993645018917295158`80.", 
      "122.6770214163105095546098453121903062226983608677538238964495273256982\
11161432836299138000842026874`80.", 
      "126.7048068596614477079626969388480848478818861409269065462276223850473\
09769621419459065404001199301`80."},
     {"82.\
485900020201119093894444290804322345469071349360992416252142273184616136352004\
778369772460262704`80.", 
      "90.51654296090942406828038206059301243183256521517297254487660509370211\
8938416135129292239900514121`80.", 
      "96.42921099858243575207641061598681699564131316288044865187087737386261\
7190808438471456472948995625`80.", 
      "101.6509255384795505494226379567237490693926340808548829078494834693339\
35989242012581789580282752988`80.", 
      "106.4836027245286808986164119687274418110328108041020714336170618107419\
20886592277530089522281259129`80.", 
      "111.0578877944202410541689978324669810216789582954297504282892693444070\
40386538785133525451601121463`80.", 
      "115.4449731071263745494514272855007230796567011171936355844021901414265\
16874922135118032551741707957`80.", 
      "119.6888344381652062915117586790504249104424898945904950372580397040693\
45680901273891500807335854331`80.", 
      "123.8189089517241937168967775070960028568951090462381048353809524766477\
95517143055583453192900376194`80.", 
      "127.8560439317677224372345431504831680758489376644037386951300909654831\
77421538526368106387117867777`80."},
     {"83.\
500415769092282390409362153063446091190225416758440205159200742441454058614917\
304366988286598639`80.", 
      "91.56113476902029600504650558226990226217026868551368534634652358471682\
504196274721134639890112764`80.", 
      "97.49398030071627448335339020716053631778924103694825591256614521109607\
401304184023660172200899266`80.", 
      "102.7322522692245968333381872752042822403288941836463260099847758585399\
93060958109259949022400831967`80.", 
      "107.5793011069255756308741080000422719697440577125679387745373515743817\
74863827850203416766147738795`80.", 
      "112.\
166420800701224573606546824059361360944787654430369587236108157605708467956132\
673713424744035531`80.", 
      "116.5651706088113818857350492286958860488050604471866043114177715340071\
13914194712334666278685249791`80.", 
      "120.8197606707765201356230499721090507704606761155941873775527903302333\
31768712332096815178413865951`80.", 
      "124.9597900023118052422049616870009006541472218363635100775638707383021\
48431074631266840422510863283`80.", 
      "129.0062239337679903591557094374178816561129197325038406552923601026355\
4389681500979904837970179685`80."},
     {"84.\
514811504829357875640213727167153034386973701370763194802309157614474391664850\
85216189458571525`80.", 
      "92.60537187742552251250691473914667187548104866307658549172873891177478\
9003760911158023414913852554`80.", 
      "98.55824611630456130641747118385301225166611349712318438161968292402384\
1549431326880373724998758847`80.", 
      "103.8129592941596074144542311723400687641691516078293804086627817551618\
94732258742386899392749792766`80.", 
      "108.6742834910593999321585337865811792486568999449870088494391815802219\
99844739626480774312033671996`80.", 
      "113.2741556071673549899518481066955078458474066362271158892406204427869\
49201538159969816682509361898`80.", 
      "117.6844984452621701676558129261318417118519854309408006262939878288885\
76574839950013703432014788085`80.", 
      "121.9497543364080860632555810359228629860608726962764657542370711612643\
75886452126290648573828842355`80.", 
      "126.0996826300511188046155413765521495528057424899317024893622096034534\
78184489200182294664131488202`80.", 
      "130.1553655850543444754375779083120665429666186721302605664828295869454\
47936184887635555429322326037`80."},
     {"85.\
529089680464200953878973720687242024103780773105512990287073997525447523575250\
086651396650924219`80.", 
      "93.64926130878767040041529622421276698501950900566903055987461160695524\
7078672718455188243427591196`80.", 
      "99.62201822215607434141779031796014660426818389675476005343010185736708\
6973783989318091611167600787`80.", 
      "104.8930584427159759262865293843424424199752621997150682502030077603569\
49758332153723261959189597314`80.", 
      "109.7685633292475944220301303324594600187245271553529285284052895848371\
86281653747449855617714392551`80.", 
      "114.3811069866786235956212904418323054700711648034735235807956918316569\
16962525348835363951355535751`80.", 
      "118.8029724815739928627537694164427603571584276826748404307595479845789\
40008698723609457092136423914`80.", 
      "123.0788322124080199638022476430972801032290216067764099763121969944845\
54648260459562541325968317245`80.", 
      "127.2386043785057691135715623219870686428767151973509439720490862717774\
19414154563578608055830676727`80.", 
      "131.3034870744492047663079350120804227091326011823860280058304272598809\
50346124335220708896982569519`80."},
     {"86.\
543252669747294350298558147054012673588304408534735992770448801515172767838027\
51603597894045193`80.", 
      "94.69280986511858219166432110616403372290654259469644331165885940878043\
8861583838901985684445661331`80.", 
      "100.6853060932698932337196447071567606615094583140075060305048836608005\
64338134686619057689169999589`80.", 
      "105.9725611848480285136580968995729006891845346275992039073123953747634\
85690303631072411478827546476`80.", 
      "110.8621536709784648785493850411233575760144163400153288719013081338219\
10903930530410756174857071818`80.", 
      "115.4872892758780734332961235953366802580663429462359798946969820069712\
91869545767499980383741588651`80.", 
      "119.9206081206553111970331585150017314898326509651719732150101294666570\
10733215812942516647941031303`80.", 
      "124.2070105937178734498611463459980462585784140657930307078105012340325\
24227137071636607635096861997`80.", 
      "128.3765722931907202991020711969620157144457974884789021548903054005175\
31674817975158310398280469582`80.", 
      "132.4506060807971485829826420124894894464197248961806748766527193013210\
36509611374512030766454452974`80."},
     {"87.\
557302770611968121096482425361137141478794244251479568403007367869793371698895\
426287039479102662`80.", 
      "95.73602413722205638097879928976251311352581871364834270843178894473559\
4466271023188179132151803651`80.", 
      "101.7481189155393686172714538206233732519354741859864154631124762161019\
61542188090004702703988388513`80.", 
      "107.0514786459413463087096728827272725671852485357817319630499063112888\
96201258000489516369278703878`80.", 
      "111.9550671793858290414666032298087206872712390151890945244101065013715\
29744001725020495294300656077`80.", 
      "116.5927163927950630893204671251053095408298832498657622367787161764267\
90804419484165308304240876585`80.", 
      "121.0374203216396145930261825747713008431035669923278829620518446834244\
1370049610661787343069597739`80.", 
      "125.3343053118500027040924544681775701550397535761887592399297752111645\
13846914799461863628711563075`80.", 
      "129.5136029409261660518362741254537384031101361618823844418227151689153\
7033721769799759490359286933`80.", 
      "133.5967397925459201429038562889667748306363027154378630276463952272722\
41308251665919015111617747414`80."},
     {"88.\
571242208466032179858765658153462589774321422123118951072620448248084689531487\
620342564760791483`80.", 
      "96.77891051362736557831517906245793831747448101723156331435094051344639\
8312334591975770459751250407`80.", 
      "102.8104655977817753948396475241581437746415765744695863182907008836676\
06927252915459999067954526974`80.", 
      "108.1298216209409397446498982198903303526002989650291329192046963726639\
82711012279814113679813725586`80.", 
      "113.0473161468730483402837481141745111295290244138960766774270543421388\
25863961723035933137788632688`80.", 
      "117.6974018535512910628178616256116051136963713561793301933375258826439\
0653277547356051037440167982`80.", 
      "122.1534236173704489010437797266123658977274566195473201620001149385423\
21277741482336968760364096691`80.", 
      "126.4607317529212437630692275072397392104611344352988870842945410546313\
78268872179068005001203073737`80.", 
      "130.6497124282404087793191725752980999915453902565082931700939428295028\
72693472963953822259030746018`80.", 
      "134.7419049263764289293791189036439517384357815496356068041347551460684\
57835036011474514056837042793`80."},
     {"89.\
585073139303599399711387369182540345334882009755988464922873024371583479686649\
360377653572238707`80.", 
      "97.82147518904660781958008954671433192533630107374590038136784214823128\
0256527027391088877185675586`80.", 
      "103.8723547831366916919824334609758792387903036174450393378133608072552\
92591079581110451526921792183`80.", 
      "109.2076005877483926678706566136548509336541989001791391806852926167370\
80311289626547779156319855478`80.", 
      "114.1389125099393067046517831640770483933073898520693043204930995059347\
36017736132053207695400966271`80.", 
      "118.8013587882246458764353275588972949801228461499893176413940992344887\
54942226230192714335984078772`80.", 
      "123.2686321310158431204658320750063408038682140217038530464485115147375\
02484830098403611326881048088`80.", 
      "127.5863048747994338967937171708978457566535340969296228128738634267151\
06989322847278844408456719577`80.", 
      "131.7849164188780374210655023647689959149631496983928688639472101426185\
12400330604697646820581272236`80.", 
      "135.8861177449374167275332254653809148377813339916899958842385075563710\
04510607962374048035469039595`80."},
     {"90.\
598797652648891262758205718263579104687936209300764607149675246719522676811400\
452315447281268063`80.", 
      "98.86372417238639698953938813337607070789095955132931072272828515587254\
7407680140554064764271672296`80.", 
      "104.9337948598729451741666084119446761820947855125728745858003505096753\
5180584783827011289946577392`80.", 
      "110.2848257199334906572662341278488102070176015378238110833603164697502\
86181011718883853512781892996`80.", 
      "115.2298678632571692062985697305660188195090074660744514826542969206997\
99004459831961329167811365406`80.", 
      "119.\
904599955922006593208959275341654961681299611851324070336233832719318105990945\
257587044216748255`80.", 
      "124.3830595918643518280224693411353022714439456156886685574104773906184\
42994684986726716834321292733`80.", 
      "128.7110392234153668148084555823345237104503634678815475524085171178926\
70702465989240754637036118192`80.", 
      "132.9192301504658316380387009704988794805857992525797756910037538291615\
44894608098592332076052617084`80.", 
      "137.0293940737366681689855788046217276984759834583825570884799966210574\
61200054647886500064127462344`80."},
     {"91.\
612417774342918465083605992865930843042281371370239615270754084382490598097237\
962911369270112717`80.", 
      "99.90566329434212268369050900566625347439658833940470157663993160110176\
62230755497867566795114018`80.", 
      "105.9947939716410391226161613659426889368176047591438410176778189452339\
25321688228902027506867539743`80.", 
      "111.3615068988025454865598635613643404833713871649736418286040199894985\
54188943694926636414956790865`80.", 
      "116.3201934730469398852513874202450961775803148331019920058063546151265\
15069954635639530031878381559`80.", 
      "121.0071377591084992118643308968199233909778606952143329662244431023085\
36232565887019247452044575837`80.", 
      "125.4967193503512772912150778952139765840711764643838329795722362653868\
28720981193353112345216385638`80.", 
      "129.8349489482891323919901311704447509476963126899929189448343545701793\
55314695717281845680906943952`80.", 
      "134.0526684503852348215545446575487724497580292149816808328484149254096\
74729675733313592283651527007`80.", 
      "138.1717493172371313121837772016153751927198595650640285863507867253511\
85494063951416494525635601646`80."},
     {"92.\
625935469183107360622754671629572977784856062004472799712587517839589135156600\
553645969982715946`80.", 
      "100.9472982146009274126670343113698197487910963619207697296511856230712\
80242159172891667676913490814`80.", 
      "107.0553600272052865881081894056675254172441117874105679181959774037878\
8425523299837081765831508566`80.", 
      "112.4376537248625981140054356802929932627906860587662895436200531210982\
95502653891160959803794916833`80.", 
      "117.4099002897901115310876659434754944808009025311713613357182740279279\
60773781307269863009273354109`80.", 
      "122.1089842572373871896832266107493349651888423135678616521220687763802\
93672841495113834244405694768`80.", 
      "126.6096243923602733377008617299380223239884884976777787308666028202877\
8964337404559245693135986753`80.", 
      "130.9580478173164413497570960183990008819514128431429264436129017448218\
17304418033312079937891614313`80.", 
      "135.1852457508969326774702582873224792815977542261005346437225730339928\
61627531135284490619590058343`80.", 
      "139.3131984742030770569137252464370369308098242054116376611061403000682\
8078065181635581010787998486`80."},
     {"93.\
639352643425192072034970368378661172214365419674001844950553385636000387666829\
587763069076693885`80.", 
      "101.9886344286776414752560416417467935459643427916130480125558273869814\
29735514699556977974440846024`80.", 
      "108.1155007096874191097873678102356104333345504655170310722893159030766\
66161645274901447307235942726`80.", 
      "113.5132755287179007049651440572393672170657127006829823519195711105000\
22510909386627408510693908844`80.", 
      "118.4989989603212342047699124333910019750133616786129638625521413368529\
01237681974391640230742755964`80.", 
      "123.2101511797217127077546165650067691372433706666149798850341018084454\
7866460072850944605571890283`80.", 
      "127.7217873528424364499815582714248564090277524131585237350964229295105\
98959646060123760352783109418`80.", 
      "132.0803492308574465154913570768821919102783528856629950851595413567783\
60759857617812857197860836027`80.", 
      "136.3169761035600236018418459377650464806357467316340976862341891427547\
1346593153168556271904916946`80.", 
      "140.4537561523384356838738048205464623600781391465863200399352593556877\
61392574116726876436760959073`80."},
     {"94.\
652671147156004752672643408276605473102047181706434258176213425165009614604245\
777272685617373859`80.", 
      "103.0296772744061666689140249524877913797609348736980075180630461677997\
31140903073852108996816611366`80.", 
      "109.1752234853511763014728261119881343383164793797919085671705379021313\
03371626551591379247615532219`80.", 
      "114.5883813814325213175072748294480858734396181753525783184653993591951\
08024242391559890108093083733`80.", 
      "119.5874998393348003282991288451761793971946709988783653820801836417937\
14329501035051658990682151383`80.", 
      "124.3106499382859855015507583063835665408226206019529071170822998350870\
21816352626410533101360900149`80.", 
      "128.8332205287921348029381456156613819369263347893580180041309788152273\
59148680969112939485123043822`80.", 
      "133.2018662351677220526100574277684694367996175227037890791306300222610\
40097868389882544472133000058`80.", 
      "137.4478731929854496023452095429863480125131645186661054130256980106918\
39185914254905356398381206351`80.", 
      "141.5934365822566843636211804798041671058007376707146793675854201845303\
66387842802569426658287249773`80."},
     {"95.\
665892776545166807326128994137021746463231985004280741305858334814426039121174\
214324352401050365`80.", 
      "104.0704319381071945478386216286315806060621485676886239546780088202938\
33540165760151033994490396358`80.", 
      "110.2345356119553055821663461757917274357054533472023994424440143137216\
87208514514880434221978183317`80.", 
      "115.6629801043905626321858271280369219774967140601529489071810803777212\
99260100663556432822925505518`80.", 
      "120.6754130003412310233170435387288618215794112093816768017960271912595\
24555388786119240946881769487`80.", 
      "125.4104916387336167301827351367099787624385023653230014608901050478406\
48135847546527961753537625961`80.", 
      "129.9439358916161918956200517860565628211011772972804562734617908878442\
55176038081925882374815646549`80.", 
      "134.3226115352084297540558213746559885677047147878126886520656684477726\
93246790077841975868463774764`80.", 
      "138.5779503499607521750183749342946842089651708628899125936789892415489\
81273085247024623331900754153`80.", 
      "142.7322536308191019366649551256192621873144077881770676317263075611995\
82592529237620513363255077084`80."},
     {"96.\
679019275983106459727255358282344031682031897154752590648884779144027736352589\
33376570585761118`80.", 
      "105.1109034604516699667961935125215529705753971314089784140584464892770\
77501114651868281645583090795`80.", 
      "111.2934441467004908440911797195305232201951376528149700229406499177989\
01343633749407525473155559659`80.", 
      "116.7370802786833201461219127776182694465589825525747586899193473547276\
86169554592238893824447931924`80.", 
      "121.7627482461037319293620876370331205035993976944973264187358690233799\
88111106110200163935782211139`80.", 
      "126.5096870921633971431020777474031384896710910704611574071428143314995\
86522429965765868994284241776`80.", 
      "131.0539450989306089314453484218107938910715216487983101581263672817979\
56682557577851118266671400593`80.", 
      "135.4425975068702684475247388751553888001971221252289705892292089113831\
22301741968659390016546924194`80.", 
      "139.7072205639808082478501074972411621011330758896652802976934883454061\
18523343992403861534744610577`80.", 
      "143.8702208138758392663586895276913374801691854040630993921434814863949\
71054079419429707082107807652`80."},
     {"97.\
692052340112298041182815608353113073233007956160233740527040430681489313469119\
744119383987965783`80.", 
      "106.1510967420380542938599302590625188237378376774521651619902331577819\
09360516863019342715925682122`80.", 
      "112.3519559537939699592569253812632296486965120195186698137184370442252\
97373051315792033860903447868`80.", 
      "117.8106902540507090557604900351434421125017320972480233199916167160603\
4401159351245974179797276186`80.", 
      "122.8495151185856497324788737957816695976061472834016477384917384003135\
38353544595844543129825151462`80.", 
      "127.\
608246825666104285219590088247556683246661536450768834701324458739254853745264\
613104741261015014`80.", 
      "132.1632595058167618865028079423503624173816044036691999174057476899091\
56372800111016657754265064737`80.", 
      "136.5618362086435518655562096324463215413206058118558551108145885617494\
08398858812164008782482983652`80.", 
      "140.8356964952169706753836788119748228746214934660843885813226180733540\
07397324346932311779434710397`80.", 
      "145.0073513084420592581999310752526527088524714548942522417262127979142\
35864008902563506908269816947`80."},
     {"98.\
704993615758131413498987803903193371204070457793625486882687332157714695133859\
814853315331638314`80.", 
      "107.1910165487001942593031732852025399658317196651514834829981791543969\
86787013206578697007546077883`80.", 
      "113.4100777116539802556914748998076472740589582322656211657073306053592\
66124337871492848003258232231`80.", 
      "118.8838181574024477188558634537602529660013662672841120736586158403808\
68856348068663849236092784289`80.", 
      "123.9357229084359875110677624650595201401780100422276930720853683596123\
98497204061570890051235122936`80.", 
      "128.7061810925302768934448184574401310437763352442398277058325723116531\
73394035311525765479229103082`80.", 
      "133.2718901755669296268415125069186150095466377821303356549713457109728\
85749873451364391272495789036`80.", 
      "137.6803393927646766678530132636783171798711523259054875671225306198110\
21549356382386268741919041567`80.", 
      "141.9633904859549709564036433662149015291484979071310848459356981510900\
64299275938462173509102611127`80.", 
      "146.1436579643393659205355294490967409804961152166723160523641239365231\
06717809035408458560949971702`80."},
     {"99.\
717844703765372118209528274277546002935774142670341690755286686493466333862214\
589962494004060614`80.", 
      "108.2306675165614523150380918379004027395066757792417805845630560401022\
61355104720526122271298098811`80.", 
      "114.\
467815919774676300605373552244960600837862181949644551289908793728833639546654\
778151122373154778`80.", 
      "119.9564719009427856567822089546657449453605943349062244575653680825577\
87450374526598634861830128867`80.", 
      "125.0213806640389136780118505047712105473328811510148991266624998794200\
91981033224660452483487063034`80.", 
      "129.8034998819843017086414443391699557871894618213270636893138839472616\
48054224904166319771448608112`80.", 
      "134.3798478899470843143746828856690112360351390604634692182808279065768\
22735066081896824876273612005`80.", 
      "138.7981185158673117704257354851316230353645309182218451537163629607383\
20947811064167021623829910036`80.", 
      "143.0903145715300253606469221721312879633218519365603554559330237372313\
93671521128953831956507889221`80.", 
      "147.2791533153308536119553962687440154172500828155849729011280393498654\
95263228691612420950582457746`80."},
     {"100.\
730607160745760643181289154648201887736096684955212948565309489510024443215957\
674480298586628961`80.", 
      "109.2700541568496939393789747627139220415395191776529258816057466834038\
54856475222116708269119003431`80.", 
      "115.5251769052707845435831093788409540724962374605381519105312378192819\
92768744421872565877521667485`80.", 
      "121.0286591899209933680784028468201462866191507502597138592021674087570\
2821122934739097551601791105`80.", 
      "126.1064972001514130232998293087913729288886989036186154411136400593042\
46806544806234347285941225794`80.", 
      "130.9002129285002057269213013008340160733971952231282258454234999580288\
10759026289259697557328574519`80.", 
      "135.4871431590030918173571689150279186357533433462077735155622472950917\
12671426060916990464323136722`80.", 
      "139.9151847491648501185970851573717337157809516236081300079422278305923\
73905893730770417530652507679`80.", 
      "144.2164804907858072297279468421344073907634268711620127150241929773561\
507597908328840921801129824`80.", 
      "148.4138495897763540516736972179205294353203460880195428660816226553056\
72268034704439929229497115478`80."},
     {"101.\
743282500741919446566011855386509051901543471378688123144758429219139588997434\
415097486021711896`80.", 
      "110.3091808604867487102410288339260935266298213660258158083607109086343\
99226360292808595154197364589`80.", 
      "116.5821668291199846870299950307091804158591076220342097920352436406050\
73434636914016463053651014952`80.", 
      "122.1003875300283787648838959183097946102649487574680258202056032610559\
50746361971741374186888912647`80.", 
      "127.1910811061516675950442159793753829645748478009733789238288427442292\
98434341923317011908330816719`80.", 
      "131.9963297206829237160950398993910887404458975791705619760170833824553\
87412141159238411479604704192`80.", 
      "136.5937862304348162394683923414951870526569021631632825614089982777161\
50090305690525444817190566958`80.", 
      "141.0315489881890030707580460178002720635124066732085768836616655545860\
01575944636010852468321184866`80.", 
      "145.3418996960822967077152093144103838484246294236781783114121596612733\
65779358504743619855374138344`80.", 
      "149.5477587208328289894677760348053324718027908924674218845809141876351\
66119479093699933096131494131`80."},
     {"102.\
755872196812386217999242695020280212628388267916927532295086020739370446435368\
724879092436425633`80.", 
      "111.3480519024650581154645935332274995007431267731146892810539522462957\
77745490001445611642076185893`80.", 
      "117.6387916921198290960894497570276346118427119630487491804885034497135\
69405423524163575887707513829`80.", 
      "123.1716642344612508437552576593165816488686553094580433634203661427666\
46053160435450613852283929183`80.", 
      "128.2751407539193094295923481712587407844484430695656758268183495655622\
98569958401000506396701348729`80.", 
      "133.0918595097673059806110008788110050679660258898708336961513850519139\
42731921338816352099717543543`80.", 
      "137.6997870985610883903188278980368097276287400726421728569365105653918\
16856393807622637128782746208`80.", 
      "142.1472218621078752045304306344039638204480384371180192461990606594194\
02844906505743597889573111085`80.", 
      "146.4665833628759844006689199431710759391827913726898605825013774010513\
72550157008186855441257857953`80.", 
      "150.6808923562233408231614391590405816668267441661888620225891898675492\
72859893051578660948207898948`80."},
     {"103.\
768377682542268707241285361134505503883622225652258011265484870247330284554275\
23817970564781109`80.", 
      "112.3866714460233875761563157172930495534975786488968034731888502724106\
91326885277698840665323874103`80.", 
      "118.6950573405749210142902259664880968912126965594320197406161925723886\
03324172985077831863445920542`80.", 
      "124.2424964306680062191915415759057723205919078453271393099162386199256\
59573231622753830919983333092`80.", 
      "129.3586843053673469495923264105724037479408627588736419464847571611830\
39093504149884951894464135593`80.", 
      "134.1868113177437351967853035424194805446048531715725611916359324554390\
43364696810749753003781556314`80.", 
      "138.8051555128970733872516133118383181726918001480782103408615205415202\
82302630493189339943872441799`80.", 
      "143.2622137426454241171699038346937881814524905382659421336787408982557\
93255427903939564546040052684`80.", 
      "147.5905423988944782040481962261857581814778175542329905412104372715454\
99311600964796756495932635997`80.", 
      "151.8132618675966229571003363364212547328435865008918778121841773554163\
57990956913825117905306396079`80."}
    },
    GridBoxAlignment->{"Columns" -> {{Center}}, "Rows" -> {{Baseline}}},
    GridBoxSpacings->{"Columns" -> {
        Offset[0.27999999999999997`], {
         Offset[0.7]}, 
        Offset[0.27999999999999997`]}, "Rows" -> {
        Offset[0.2], {
         Offset[0.4]}, 
        Offset[0.2]}}], "\[NoBreak]", ")"}],
  Function[BoxForm`e$, 
   MatrixForm[BoxForm`e$]]]], "Output",
 CellChangeTimes->{3.7589121833432817`*^9, 3.758976078789815*^9, 
  3.8414914970758567`*^9, 3.841493944870291*^9},
 CellLabel->
  "Out[228]//MatrixForm=",ExpressionUUID->"1c56900c-c34b-4e9b-8b76-\
1ec043ce844f"]
}, Open  ]],

Cell[CellGroupData[{

Cell["Figures", "Subsection",
 CellChangeTimes->{{3.8414898251684046`*^9, 3.8414898280985775`*^9}, {
  3.84149003222373*^9, 
  3.8414900364763374`*^9}},ExpressionUUID->"918cff53-c0f0-4df4-89dd-\
77d58869db1b"],

Cell[CellGroupData[{

Cell[BoxData[
 RowBox[{"fig1", "=", 
  RowBox[{"Plot", "[", 
   RowBox[{
    RowBox[{"{", 
     RowBox[{
      RowBox[{"BesselJ", "[", 
       RowBox[{"0", ",", "x"}], "]"}], ",", 
      RowBox[{"BesselJ", "[", 
       RowBox[{"1", ",", "x"}], "]"}], ",", 
      RowBox[{"BesselJ", "[", 
       RowBox[{"2", ",", "x"}], "]"}]}], "}"}], ",", 
    RowBox[{"{", 
     RowBox[{"x", ",", "0", ",", "30"}], "}"}], ",", 
    RowBox[{"Epilog", "\[Rule]", 
     RowBox[{"(", 
      RowBox[{
       RowBox[{
        RowBox[{"{", 
         RowBox[{"Red", ",", 
          RowBox[{"Point", "[", 
           RowBox[{"{", 
            RowBox[{"#", ",", "0"}], "}"}], "]"}]}], "}"}], "&"}], "/@", 
       RowBox[{"(", 
        RowBox[{
         RowBox[{"Table", "[", 
          RowBox[{
           RowBox[{"BesselJZero", "[", 
            RowBox[{"1", ",", "n"}], "]"}], ",", 
           RowBox[{"{", 
            RowBox[{"n", ",", "1", ",", "10"}], "}"}]}], "]"}], "~", "Join", 
         "~", 
         RowBox[{"Table", "[", 
          RowBox[{
           RowBox[{"BesselJZero", "[", 
            RowBox[{"0", ",", "n"}], "]"}], ",", 
           RowBox[{"{", 
            RowBox[{"n", ",", "1", ",", "10"}], "}"}]}], "]"}], "~", "Join", 
         "~", 
         RowBox[{"Table", "[", 
          RowBox[{
           RowBox[{"BesselJZero", "[", 
            RowBox[{"2", ",", "n"}], "]"}], ",", 
           RowBox[{"{", 
            RowBox[{"n", ",", "1", ",", "10"}], "}"}]}], "]"}]}], ")"}]}], 
      ")"}]}], ",", 
    RowBox[{"(*", 
     RowBox[{
      RowBox[{"GridLines", "\[Rule]", 
       RowBox[{"{", 
        RowBox[{
         RowBox[{"Table", "[", 
          RowBox[{
           RowBox[{"\[Beta]", "[", 
            RowBox[{"[", 
             RowBox[{"2", ",", "n"}], "]"}], "]"}], ",", 
           RowBox[{"{", 
            RowBox[{"n", ",", "1", ",", "10"}], "}"}]}], "]"}], ",", "None"}],
         "}"}]}], ","}], "*)"}], 
    RowBox[{"Frame", "\[Rule]", "True"}], ",", 
    RowBox[{"FrameTicks", "\[Rule]", "Automatic"}], ",", 
    RowBox[{"FrameStyle", "\[Rule]", 
     RowBox[{"Directive", "[", 
      RowBox[{"Thick", ",", "Black"}], "]"}]}], ",", 
    RowBox[{"PlotStyle", "\[Rule]", 
     RowBox[{"{", 
      RowBox[{
       RowBox[{"Directive", "[", "Black", "]"}], ",", 
       RowBox[{"Directive", "[", 
        RowBox[{"Black", ",", "Dashed"}], "]"}], ",", 
       RowBox[{"Directive", "[", 
        RowBox[{"Black", ",", "DotDashed"}], "]"}]}], "}"}]}], ",", 
    RowBox[{"FrameTicksStyle", "\[Rule]", 
     RowBox[{"Directive", "[", 
      RowBox[{
       RowBox[{"FontFamily", "\[Rule]", "\"\<Arial\>\""}], ",", "15"}], 
      "]"}]}]}], "]"}]}]], "Input",
 CellChangeTimes->{{3.758910984906219*^9, 3.758911029497561*^9}, {
   3.758911152811039*^9, 3.7589111575962048`*^9}, {3.758911516285431*^9, 
   3.75891152006962*^9}, {3.75891306738829*^9, 3.758913102514365*^9}, {
   3.75897609400257*^9, 3.758976116690776*^9}, {3.82620037565823*^9, 
   3.826200383854457*^9}, 3.8262004220115023`*^9, {3.826200453325507*^9, 
   3.826200453481665*^9}, {3.8262052013102026`*^9, 3.8262052341823177`*^9}, 
   3.8274152942925715`*^9, {3.827415408409547*^9, 3.827415519681818*^9}},
 CellLabel->
  "In[102]:=",ExpressionUUID->"252ae95c-ea56-458f-b855-88564a143088"],

Cell[BoxData[
 GraphicsBox[{{{}, {}, 
    TagBox[
     {GrayLevel[0], AbsoluteThickness[1.6], Opacity[1.], 
      LineBox[CompressedData["
1:eJwUV3k81F8blZQlu+w7Y9+GYRgt90mLUj9pUchW2SKiRFGRVEIkKoQiW5aK
kqwXY8YwdrJVyFKyE9Gmd17/+JzPvfdZzjnPd+5VPHXusCs7GxtbCgcb2///
/xhsrCdEZW5/8+cf628OdadJXN7RF4YuLQqndLEwiLadkui7j3JqePwtWVjs
gxC34K4UdO6SUKTv2hwKsMrrXd+Xgc5fqftM+TuHTr5m5v27m4PkfTVD837P
oQNiM1d/7yxAxxUavOp+zqGUrbdzf195hTxdbxdcX5lDQrPi93/2FiPPtab9
E0tz6NaT3OAVgxLU5Xrq6I+FOfTHiuK6fLcU3XsS05k/O4fOszdZfp8oQ4fY
1nVzTc2hidd2Jgs7KxFldsCd7+sccnSdUpxLq0YryYVpZSNzyHNT9c0fV2qQ
YunlSL7BOTRUaXluqbcONYVqtxd0zaFkUXGXCxvq0eLv7darLXPoqM+QzaIB
De0tTx+faphDTfK+ZvN3G5C5mUcMs3wO3bxkYnyugoGePXT5VPqaxU8Hm/bs
RCPSN/+ceaBgDr0NixOd3tmMrl4nSvmmzCHfD7Y8Xn4tKOTuKve/+DmkZaj0
71taK/Jq1PxBjppD7edtl75faUfh3DuPZ1yaQ3sIk58WejvRpgr9eK+DcyjT
ytKmyKcLpfYfeb1n1xxad7W403dDN6oRNpNuNplDle+DGuYM3qPpkuKwHoU5
pH97U9HM3V7UMxqxfW56FsW8PqdVSOhDPasLikpDs2h6qCvrbEUfEjp1eIGt
YxZlm6QkT030I5XuDUB9PYtkJrXDv+38iAZXVBxOXpxFQWJxa7kDLEx4ceyX
yyzqNVu+5OH3CQ3IbTPecXQW3X9c5f01bRB98Npb368/i8JVc/IXrwyjlNQb
K9u+zaCfvcYP5ntH0LqmG5Zi+2bQOwMu5xyNUTR6XW1gWH8GBdzt03QMHkXx
3s41VlIzaNHscg1TbgypOLd5KE1Oo8nC8qls13FkpfNYNvnmNPp4Y5uZw/ev
aI/hLqW9BVMoeZCPb/PuCXRAYqQkPXYK2VAGe5seTqCnkQPxueen0PvZa94m
pt+QetDpUzXGU6jVtiZR5Pok6skz5lSvnkQ1ejvnGvlnUGCeO9Gu8hu6FilS
Huo8g/bmbrnZkvwNbR0fDTcunkEHbganrFz6hsqSw6WyrGdRaoJu+nnDb6h4
A313KEvnJGGikVjuBOr0JlhKiy6grGuJW56HfUXUnTmZHRnfkWbhE95J7nFE
jHn5bYXxHf1SOei6b3QMpfWV6srNfUeCRJR5pXIMXfJmvPPcsoS6l+JPnPQZ
Q7qPvjWv715Cd7MMw4zaR1HypNay0YYfiPtenX5S9AjyjXu1O9l9FQXJpDYM
9A8hmaGyL6e0/6LKT9Xxc6PdiO27X2Ljob9oJeK5xVh0NxrbqGlBDPyLwpB1
ba9RNyrUTS78W/sXrb90U6vmdhfafi3IP/H4GmpI+RhXodWJnGS3sLeG/UPm
ca9b2KZaUYfOYEzKNBvE/2ftHmVQj+qNy78e/McG/i2bP6rdoaK3Ox7CeuF1
8GmkuU5kuA4lW1sunjFeB9d+7a8bjalFp65WWxuHrYNUnfLthz9XocXmNJlO
cXaY2b9ZpvXua7T5rFMe5871EM0eKX7kpQ3W5HxGtzq+HqKu3qEJawZjyPgy
kuS1HuqjrmV2c0Xgs33e0toJ62GTrNCVYbeHuH7XlWir8fVAM6z4znc+C/vL
Jvkk3eYAsXY9Jdv8Nzjy3cfIkccckIHy/FmWwU+PKORoveKA3Y7aAlLipbj5
Ts5QVR8HvBoMzmoPLsOEHyVWIxobYMftJJebetW4q7XTQKt5A/QOeYSzpVHx
xBmxg/7DGwDHLcfbatbjNQ47r6qlDUBb53HwZUk91tzy+dlB2Y2wZ0+3395G
Gg7Lmdvs77MRNpfGmK+ONmCDUN6VSkFOmNk+qZg0zsR7pa1ENqpwQuectkCb
czN2fBuvd5DCCSIn9DhHB5px5LSUx+eTnLDm0b0vjdmCR2w0+je85oR4+21j
pCdt+L7+ngpLay44UHsrHd/qwHofbM23eXBBh50m+WJpB24O9+7SCuaC+Axj
toyvHXhjX8IUVzoX/OzWkXHa04mDr41KU6e54PRJPzvbv53YhRl6xTicGyKc
VWvHrbrxuosJXKqPuMFMz2jL+0vdOE0uN2FzHjeIJdwtM3zajfv82goW2rih
h7vmiNlMN/5PQu5TvjQPJBDJd2JC32Oya8U2hdc8EK+mqZ0b1YO7+Nsa+ek8
UGJneuF8Xg/2fTdi/bePB+RbPU1zGT04bxOPz8AaD8gcU75tvb4XyxfbpCVY
bIKhMmuXYr9eXHnirOYNh01gfbhstCuqF9ttCH3r57sJSOa82U5ZvTjBJqfV
8uEmGHR9G1HS04u5/i2vcY1sAgWCwQUbgz6clcsdtbK0CZA8f2ajeR82Oywr
/oWTF2bixe9k2vfhK1m79Kg6vMC9n83+UXgfljxoU1EEvKDa0brn5aM+/HbV
y/zpEV5IEssdIub14fn98U5XL/MC2YBA8mvpw3eXs6e8onnBw9yBjTjYhzWf
lAfaPeGF2XnmU5vZPuyy+DnWmMYLBVpyaV95+/G6lGVp1T5ekHAjKFtK9+O0
3dy5m6d4wTrwGVNOox/3JxJrFgT5wEO1ZWnNrB8nd+ULBKjwQXLDBx8eq35s
x6/m9IvCB9Z5lcFu9v1Yel/Gi2uWfMC8fH2/iEc//nhDdo39NB9MuYwJCV3o
x6nVif/dDuSDhHV7Njpf7ceOP0VSN0XzQaB0/mm22/142Idn6+YSPrhoWX6c
nNiP05/fjEps5IN6ckxA85N+fGqM7YPMIB9o7n/DX5Ldj5Xlr2imL/LBmxoz
7/mCfjxmu3JZhZMfTA3HR64V9+OshPONz6X5YWC6n+pc2o/d2mYkdIn8EMMz
5/6woh+r8ZzxKN7FD3zpIZoKuB9P7BorJdvyw3bs67lW24+fhzhxVnjzQ+Up
3Uj9+n7sWT5wDIXxwxab3LkyWj/WWrbOpj7kh/NcBzkS6f14Wq9j2TyfH27q
Cxo1s3Ch54HdzZiF7x5ZPMbCPlkNCVbd/HDfdeWlCeu83rDZWPcEP3AK/zfu
R+3H81LVJNu//FDuLsq3npW/yJpy45OQABwRvpo1XdWPz99703lSVQA+f5Ag
6pX3YxJTT+mLqQDUff6szyzpx0sb8v08DwoAW6k+qfZVPy4B1drZ0wKww78a
C+X344DgdMELlwRAqeShW1VmPzZ+K+O8Ei0AYTdky+tT+/Hq/KOXwekCUEjc
aKX+sB+XaYn8+1ciAGIyVrUTd/txkFuMZXgTa93DLG/jzX7850P4TPR3ARDY
ecfFwY+l56bQNC4OQbi6P//aI7d+jHO30S34BSEikTND/0Q/Dh19J9qmJAi5
EnvLIlh+Gg4N2CakIwh8gTcEzI368Q45Q9cjxoIQ151K8lDrx+y2L9/07hcE
xrXI5vfc/Ti8NevIsL8gKIY5owsNfXjM63SwUoggjP15N21f0od3cys+c7kj
CF+a4m++zOjDG3elLE6kCoLH4fTa+8F9OKLsftwCnZXffvSPh2ofnjhmVUbq
EAS6/7aoIoE+vG+J7/PFD4LwI7th6MxqL+bRu0P8NScIl79dvKbD6MVRmSFt
7JJCoDTm8lTqZC+2MDwjLKosBDe3yhkF72HNe/1hazUdIYDft7hstHpx+KjK
h/07hED2S5N25PcefEWp+UvCGSEIPNxmMnW1B/s8lVhTLRcC/0Pde68Fv8fa
RPYdlHrW+Z4eQwnb93gST93Y3yoEb1S+e20nv8fuQ9XcviNC8F+HPbfhXDd2
lnMVLeMRBuHtB+6NnOjGh1KKtPefEIb9TR6B5opdWFD78TkHV2F4bmOnqrXa
iVsrwovPnRMGr9gAYmFrJ7b4cNwk4YYw2PfEisUFdWIzqbWdn/KFwf+qAvVn
Swc2TLQ4ce6PMEQ5Vao6u7Rj8YTRO/GpIlAllB/79FUTltAqCV/NFoF1Ur/Y
cw81Yam6WyEOr0Rgha+jYf9iI5ab17ioRhWBYJvzY74GjVjlgK9zxYQIrNnG
LXq/aMAkjr/kUdJmuGzT+5/Uo3p80F9szKBpM7ScPZorf7ES3z66b3vnD1H4
/XfAYHxfOJZ60yrFvk4Mct/K3O3JCcIvRI6u6G8Sg4m+E5MHbpzBPZ2Or+Lk
xWDvdxVB03lvRDjkr3RorxhoVWwbWXcrDtX992Rje5IY3G7rryLYZKO/e5Zb
W7aKwxEaeN03eYfuZQfl/90jDn8LvvSvritDhI1sETqHxEFol5uGa1MZOkDj
2XHXVRzYf41e3GZTgZJ3Krw+ECMOsuvm2n3dq5EJ7H/EHBIHgSuKfALqdegC
Jd2pMUwCSss7vso9akAWT/mX9kdLwLqq/euZIw1IifNKROsDCZh4EfCtU4eB
2ruPFXXlSsA1oedZ87UMpOvLu36wVQLEGp7mbR9pRBPZgdmLUpIQV73pARd7
M8J846YXCZIwNv0iqsesGT30P9y2oiMJ19jyT02HNaPdZjqrf0ASlvuYe6fY
WlDGp5F9nO6SkKKZwymx1ILsN1vOSL+WhDDOtzIH3rYhUnDF9bRKSUjenEWV
mWpDPCPqYop0SajXG2q7L9COyl6uR6r9kjCbWXPEx6wdie0vu0f8JwlT7/Q/
uzxrRzNFqiqvuaSA381gOKO8HdVLJJQZCUuB+N6cscsd7ejCF58RUxUp+H3i
UdrC33bUfp1guHu/FMw35lasHepAORNxjIajUlBuf6bit2sHunbwn72FoxSs
bi/eFnu5A+nIDtw86CcFGffRm0tPOlDku9he20dSEN/57Yjllw50Uv6v18en
UuAq42C2+qMDmdzyZHPKk4ImuRv1ZM5O9PXIbg2XKilY11P2zle1E+2a+xXk
MyoFkf2HrbucOtHlvQmatdNScJ99/OvA2U70Il1nQOSHFPxx/b1w+XInkjjq
TCnjkoafFO/vV+M60X+FPyc2CUvDWkHk65GUThS2MT7RUVoaivVeXRnM6UTT
72gr63Wl4eXPo13JlZ1IUdgp55ixNJTb9pueoHeiY16rx56DNDwJPOdU3NaJ
amS13loekQYNl5h8wudOtBxQ75puLw1M3uPV6Fsn0mx3EF1ylYbv+1+5LMx3
oviwe/5Jl6RBbtTITuJfJ2J80CBMX2dhtbasuxu60B9Datf2KGnIz++4mrSp
C+nH2N+IS5AG9rMt41uEupDb12WDsVRpeP/Lf9RfrAs9htgRcg6r/oaUa7uk
u1B7kvr9O6+kIcvatDZPvgtt+F6742OZNJDPnC7NUe5CpgdOLOhSpWFc979z
W9S60LmspafXm1nYav9PV80ulLl216r7vTTYcrW5q+l0of7jamxqQyys6NYW
oteF+ItqXl6ekAaO5bI95/S70E4eO6fmBWlIson5smzQhS6d/s4v/1saCLdq
GkUMu1BhZXS1H4cMJC/u5mtk4RFRVZ96Phm4QdBqFzXqQuLnsKy4uAxA4H3S
L9b6AYZNyxkFGfjcV2wXwMLXFRevVGrIwLcrPZ6RpC70NihKW4AkA1rhtlFk
Vr6pLsLHk1tlICAldzyI2IUUdKqj3uyWgT3xKOu4bheyvnV8C+dBGXgwkrPS
rNWFIofmJ21tZCBeL5D3g3oXwiaRyQUnZeAX/k80TKULLcUpW/zzlIGTk927
6xS7kMZU5c9D/jJw1r+q67FsF3Lcdex55lUZWLdQ9YNfsgvFp87ZrNySgRWe
uAnpzV2I8SOCy+KeDEQ0fx+r4+9CBs8r3OcyZEA63+HHEHsXcme3FjcrkIGX
6QPRx/50opQTs/SEEhnYub2N6LHciTbyK6qaMmQgz7SlzOFLJ9riXv4+ukMG
/O6KEs0GO5FvzZGbQwOsej0O9tS970QD52+Nhc/IgLhX6GQStRMJNMsn9P6Q
gVh79HO+jDUvKmU7NdlkgSYbfHn8JWs+eqcy2oRlQfXNBpXc5E50feuhk1Im
srDtVcx8qlcn2uuYtmhsJguP+xb9Ohw6EX/o1A3rA7IwdY1yPOEgq17qzex7
zrIQ0Zdv1aTfid5ZlE9tvCMLT3wuZGxY6EAhZzmvEuJlIbjkSHfdUAfaE3OU
3yxVFq4buBaJtHag7o5Z4tUiWejTs8bnn3egeRvlgO/9slB7+fwc+UQHKg3y
5RQak4XPnh90M/awvicpVYm6s7Iw12j/O0u/A/EOH684wy4HV1Mz+i5v7EBq
7tFsw5py8OlDzlnX/HbkeHE5sjlYDsyKtrR10tqQyiMzmcmbctDWcLHb+V4b
a75jCznvycGkvU4X2a4NBf3RaDfLlIP0q+Ebalnv1wc3HEXLmuVgMapYMHhj
K2qOa3iSJSsPno3XIlelm5Hpi6Q317A8MCwOb3bpakC7elv/zjLk4dXvhAb1
2AZkycZh7tQpDxEvDNKvWTSg04d9+tG4PPxaE9IZw3S0J1gxJHSDAtSIBHVR
s2jIV/7Hsx1aCkA8wti7y4mK6t2fzFADFGBR4EG9jGYVOru6EMrgU4T9L1ua
/r1JR6Z+bmJfhBWh/rDWfomDTxHX5ED+eglFSDTufH6qMxVlfaD2bFdShI+c
W5SEtySiweoH2iVkRZC4ZnFSSz4SHbxJ6Ut3UoSC0gBvh2Nh2ED4ul5wkSJI
JTvXXLTLw2xRy/WJbxWBGS0ipPkyH7eu97R7W6EIM+8ucjawF2Kv5cM3F2iK
cJ+5NJeU/RJn9hE+uA8ogovjVNTQuWIs9oRx6+h6JRhgSxu4HlGKf2oJDupY
K8HXLc+FvGNq8I9UqeskOyUAM/6p2vc1eElAhUBxUoK1MjmtJJlaPPud4rnr
jBJ0b467zcitxSMVp3/YXVWCkOYswX/ldbhpfyl/RJYSVL7rMg2i1eOGqtqi
u3lKoOOWmbudg4br9ZqPxr9UAs6j9vXeZjRcLfI5Oa1MCQb3haZsrKLh4g88
aiUtSpBjttD+N4+Ok70c0ciyEuzxC6Z+9WDgR588Rr7+UoL2kxV6VakMnHDw
ws2Zf0rgs+YS9q2DgWNIEcxVbmX4TzL2qplJIw77XXRcQE4Zyrv6SX1/GnGI
d+WvzcrKsMc+S9ZcuwlfGaKnSqkrw0N1kWyOE004gPphVMVAGaRvb6h3f9uE
vaI2+G7dowx1bFVRb1yY2OOvgIjZfmWod47MuBbDxG7npN6aWymD/cuj+vdK
mdj5iN6fw3bK0EGzCb7F2YyPSttGnPFRBtWTtap5ac340N3TWucuKEMtI9Es
ua4ZW/7zbvW/pAw0wYR+5ngz3jsatjk0TBnKQm90z2u04K35BU8fPlQGEwHB
KOLzFvxBIf/J7sfKwFFzf0GG1oKDHj5PW3rCqucJX4jTcAsuvZ6dcvi5MtiM
gOv45lZ8bCXz8boXyhDGa7WoptuKl84+S35VrAzkGE4BvKcVG9g8TeSvVIaC
pISIbxdbcUdL2qOqGmUQnzM0vhLdin13pj48S1OGwKXNkqcyWvEL3eSEplZl
mOVsM1NtbsUaGxLu3fqsDC7HCfER4m2YEXQ/1ugLi99fH1UL1duw2/y9mLFJ
ZeC2fvZFidKGMz/cjTZbUoZWN9BZZ9OGdx6KjlpYZcUX63Y849aGR+iRkU//
KsNq0JyQkn8bVii+HbG2kQDfPDcHh99tw1jt1u3CTQRQsb7/UyepDTumht+y
FyTA/v9CI9Uy2/Af4Rs3N4kSINXWWdrvRRt+HHE9vFySAJrLZ1J53rVh07WQ
G2fkCEBl3NmwVNOG+y5cC5NQJsC87MkDOo1tOPDblesNagQwmtzl87a9DYs5
BYcGaBPgufc2r9jeNlzSfTlERZ8ARIUN5u8+teGjFpeudRsR4PEqJ7f+aBv+
jgOu3jAlAM31VOXPr234vtHFKwaIFW/f8Dnh6Tasn38h+PNOAsh++G0UPNeG
2xXOB93bS4CtwR8Jhott2Oeh72X0HwHu+lgf27bUhvl4z12aPUSAwTtjXx8u
t+GC696BqccIcKzx1S/40YYtVrwCDpwgwGx3xOstLPztrOfF304EWPX7bHqb
tT9ixMM/z4UALz93VSqz4qnZuF+wPUOAz9oyZ4RY+egtrue5fAjQYi9+wYpV
j+tOF7/S8yx+02uFPk+1YY6yU75ugQRwOf0mhMrq55nuyXOiVwjgbk74vTLS
hs0ynXzqQwlwRnKIdo3Fx7Cko/eFmwTwfb5PxYbFV0is/VmlSAKoJjicCmfx
KbfhhFdHDAEO/cxuXM/iuzLI1jM0ngCeimb5PSw9frke8xhMIUDQ8FO9Syz9
kj4cdb+bToAfacfDzVn6mhw64rY1m6Uf/45SL5b+AVutXJJfEuCF8D6zN9fb
sGix5el9bwjQXeDv0c/yzxu1/06tviNAo+BXLmv3NrwgbOF8rI6ll9hS0CEL
lv5nldo9GwjgHGGwGMzyZw39FwppJgCjX5v4Wa0N3wvKl8/tYfVzKv62I3sb
vtR9I7byAwEsDjnNB862Ymdd+3/twyz/WKZUt/a3YuII79DPSQLsKvB2MH7R
iiW2jlvyz7P4eh6bYfGoFbM9rKpWWiaAnIMBOS2kFbft80nb/48AogOuLtyW
rdinqM0hVUQFOmUNkzaOtOBjm3JbiiRU4FD94qwBa963u4Zuo8uqQODXnO3Z
OS2YT1Jfdk5NBQrisi66erbggtD7H2GrCizM6vc6f23GkwetT4y5qMCeZxtn
dWqYuPO5DnP1jAoUDnPEQiITl6/fuIXvnAoI3XV+l3eOie+UvpUiX1aBcy6+
1pEyTKwuLzFw+64K6LVd8kj0acLuswM2Wm9V4MFf6zzuZQa23PuagSpUwMRB
wV6DysDkjCiTozUqcH23LnfJPQbeeGyrxNUmFSCLsM+IajJwdlVqb+ugCvj9
Z1GucqwBj0U7HzvPqQr1vNWl9AQa9pnUViLyqkKKjcSWbY40vGL+c2ZGUBWk
ZBfOmqvRMM/6+zfPSKmCzw85Dpl39Zh4mfrGWUcVzp2ejpjspuKrrqoiB4+o
gu2frEDzP7VYbPt0m9YTVdC9VZbjJF6J980F7hsnqwFlFyHA4k8WltGXu8W1
VQ1qr4ffZjRl4tnz9XVaO9RgYfOdX2xJz3DCD8Gt5/ergfq2+sgaw3Q8+Pe5
7j8nNZAaFGUWdifi87wfRSTvqEHIhTPd/NkBOFkDBg98UIP5NWjqVXqKznp9
kfIdVoNDWU/dvv6XjlBh9PH4cTX4XhoTvetSBhoj9rf3z6nB1r3/ohqbMpGu
yXmqG4c6zPjJuOq6PUfUPZm5oTrqoDsSfeevcRGaPs114U2IOqivS6RztJWh
2bRdVThcHY5on5HktSpHc/2hnMw76iAf9OnhofZytHjw5+PP8epg836SL6q1
Aq1smaznz1WHP9cPbXStrULsm5vFzrSrw+uc3uMSuAZxHOQ66f9eHRKPdvwa
XK1BGyJ35YcMqIPMxZM/dQxqERdbFXo4pg6/PsTSnJ7VIv7pQg/qqjrkncsL
mA2pQ5L1seWyihpQ2lYgm6FQj6T+MTk0VDXA5O4Rn+OH65GMKddBQy0NSPTS
vH/9Rj2SexU6amGkAe5MwrTeWD0ipPjxXtqnATc908d60mhItbfw2A1LDQhI
ff9qczMNqQlPPo05ogHlKXIj1as0pBlxyijLQQN8A0PCj1rREdH/iGOnnwZM
mUdt9lylI4OXsbmfAjSgh2vQdF6hAZEmmYsTwRqg3HnswIe9DYjsvOv2v5sa
YB5/q/rjwwa05YDRK22WiPE/ZNMvajHQHoI4++06DZBP5qg5TG5E306Z525p
0ACuRw9T6w43ouj0QMt5pgbr99dPPd2nEXXJ9SXbvteAPW5ClrmZjchZMomk
PaEB7exEWgd3E1pv09g/PK0BjzwXRp4rNqHshz9DHixoQMdMm9CMSROaFrFr
XvulAVcUbYVfuzahy/zSrh18mrC79eVJ0rsmJPPf/k23hDXBvfvFG1tmE6qJ
Ci4yFdeEubv0AxOfmtBG7o9/nyloghp+Tti2jomem/Nm2qhogsC9yT52YSY6
cGurBZ+mJlQ9IlboKTHR/fWpDwNImpCzICFeDUxkZNayVctEEz6R8+TlDzJR
X+jfkaGtmvCoX97/iz0Tya856O3bowmXH4vuzAlgorqtMe//WmjCxyPC7k/D
mMgtuDq4+KAmVB6Y0fh3l4kKVuUY0raa4NzdsH4mg4kOGh/0aXfQhO68j4PB
BUy0eDFk881TmnDR79fwuRImevjmZTnFXRPeH76yxKhiIsr3IedZL00orxHk
vE1joo/6gpzPfDXBaXcZd14zE4X6QuHxi6x8Zk3z+l1MpPzS9whvkCZ0PJl8
LdfPRPSZpz9rrmmCvIuIpe8gE53R7nhy8YYmyO2IrVIdZSJer3V7NCM0YYb7
13qzr0z08rn+9GC0JghJgmrdJBMdnjh5Pz5OE7wyU7VzZphoWfW+yd6HmuDw
L1VpYY6JEl3rBv8ka4IyU0r86QITbc1cDC96ogneoltk3iwy0dCIkpZbJks/
1/PmOt+ZKEzxSIfUc00wfhtStImFVZ1vBLYVasLgybMBB1n7G9Ney4YXawJj
JbJkdZ6Jzn4apZqUakLd+oA4TlY+AZnNnjMVmpBYx0+8Ms1ExXa7BDNqNOEQ
Lbj82Dcmsk7yf3uMpgmLYWoOj8aZaLU3035TkyY09lWbb//MRI/F3rPXtGqC
/WW9wv0fmWi79Ybn/l2asLovm4p7mGgk3uigRp8mLL+4W5/czkQ3O12XP33U
hFJ61PTHRiZSF3r4+P5nTTgfHxp8q46Jmg/Sd5h/0QSmSPibR+VMJNyiGvNq
ThNMDZV3LOYy0docMatpSRNIjmaTp9OYaFJ4S+XYT03AbpaTyvEs/9gcnJTg
0ILwMsHUe0FM9CLYdh2JWwsUZLL1t3szUXLaaYn/+LXghtXQ8BYnJrowFrjn
uoQWLP7GYRo7mMiZM8zhsawWrPnOX5bSZ/lbM9q/REkLptJaExwUmIjg+zTj
m7YWtI1UeH/804S6fzPWDu3QgqHEbKWWQtb8yHWJnt2jBQ2TkbFOiU2oYMcn
7Vv7teD2HMfa3rAmdPP2gl25tRbc1+hKVT7ahMgiUqVKnlqwTWc7G+98I1Ii
E1q3ntOC5mJdf8/3jYjfVnf8mL8WHDp2sU2lvBF9STMTibqmBb8VZ4PeXm9E
jzS9zn2/rwURefUmx7kbUfh/F2/xJWpBaH2t45tvDOTrG5KqlqoFq8cbLS82
MtDet/HMEzlasC+8aY/qbQZa3VGpVl/B4ieRLdjpdwOys+UbThjTglli5U8h
Buv9ekV85cU3LSho3yOk/IT1/XuiyN84qwWMO+JXci/SEc+40da/q1qgZ5Ty
ZbMiHVX4Oia68mmDzrID+wM/GpKJeGlFJmtD0/CVbbt+UVHei0LqT1NtYC9d
ovo2U5HJ+3xyFdKGxjsnsWEaFR1VypXZtU8bNjno+t0GKoqufDpxyF4bQiwf
vQsIrUO/5+NCvcO0wccxRTR4tgYN2Pq/ymzVhplA1+w+sQqUqEURFHHXAfmf
ax3bduQi6/0t96q9dGBmNvFx14EcJOx1UsjTVweyi67oCdlko6i8O8K1l3XA
N/PSi0TvTHRNY2DzuWgdyPc4su7sg6fIRS1YklmkA6d6fl0NKotD+spVSjf+
6ADPBT/Gp12ReNbs0DPddbrgZdN5elUyBuedGlce2KALAvJdylM/7mFCBp+K
voAuCDerddYzErCEoqPakKIuLPsnPdh7OgWvyf3T2mKuCyGPHN4cL8nCTVI7
jL7H6ULbR392O/li3C73UpXjkS6QrBJCKpOKcY+SrIRoii7wFZafiRd5jT9r
/vxFztaFldL6yvsb3uBV06KaoHJdaKS8YtwcKcGqJxQPsI/qwq1VhZXqq2VY
2yl2m8iELtxp+pAiMFuGDU7/1SXM6EIK6fLtHIdyvM2rX2jPii5I8Wy9lWFa
gY8Gx/Xe2aQHK46X6cFTlTjs8brTQoZ64P7v1jCI1OCIJ+eOKlH0gDZTqsG9
uwbHPPu0m7RdDxJOGK8/GVCDk/LL1K336sFGXRN6eW8NflXhN5torweNj4fb
fiTU4sEPny8r3NQDitlGi9TVOjw2dNBLP1IPFJrLVAeUqHhytMreLFYPCg2D
gx8coOLlqSTkkqQH7Cf3lN1Io2LeP4c25BbqgfljwyDC1npsKlN3T69HD5bO
vFAodqDhEWXC4LcBPXhAcUvSvUrDd7RuaWUO6cG2NcsTuik03GdqQZf4pgcu
zLvWJX00HGjb+XvdH1a9F03+tu+n41hiMsGRjQh71gfdPO5Ox6cN9++vYCdC
rYBIj30YHW/aWph4kZMITHlh+ue3dGy33480KUiEgvqiLQ2SDVj3oJKduQgR
qq14/yPrN2D2I12hmaJEuLqX5qCwtwE/tzNqdZQiAiPIq/20fwNePfPTo0uZ
CIc/vx9PoTfgZu+8WKIqEa5lf2b09Tfgp34n3t5VJ8IDnYdp0dMN2Pxy1fq9
OkRYK93bbSfIwA8jrqdVkolAe3Z4IeIQA3tGG9AkKUSQvW3wKdiZgbffG50K
2EKExxWZPmM+DDz+aDdFH4iQfonwQDSSgd89/uEUY0aEKrctFZ8eMnD0k5xb
U7uIsLy6miv1jIENc7i7s/YR4XLVvNxiGQNz5Zf/Yj9AhB2md62i6xn44wsv
RWdLIpgsPEhJbmXgV8Uye6usiGAsaz8k08fAN962+EgdIcJE0PZV4c8MfKz8
2oNAayL4xTxvvPKNgTWr9Sq7jxNBsk+cYrfAwJ20OO5YeyLo1uk+OvePdd9v
NCNOOxLh03YR55wNjTio5fuxfSeJ0JZ6PvjwpkZs2ZF5Nfs0Eb6L8g/6CjZi
xffWmevdiOBR8iaEXbQRL/VtZDp7EOGOws4TnJKNmPGxdKHKkwhq8MwnRKYR
pwx7SEh7E4F3iFnuKd+Ifcck0aVzRMDkmp2Nio1410ST63s/IjzyihV8rNyI
JaaDow38WftXj2gNExrx9Jz269gAIpzhJKUnqjRi/P1T//QlIrTiE2H1LHx/
JYbNIpgI94M3jpxmYbffSC3nKhH4Fi/0BLDOm/6b/48jlAiNB6cv/VVqxPzr
M/xPhhFBY3v1+IpCI974Ex9ZCCfC9LHDtepyjXht9pPB9dtEqOnfuKVEqhH/
GPstJBRJhANPv4SlijXiuQHJhafRrPhPlVo+CzXiiXbjdmIsESp+CBwO423E
w3TrlzVxRKB8VLEM2diI+yovxFglsPoJ+r2un8V3e3Gc9/BDIlzP3V0cu8rA
jNyXB3yTiBAb153zbJ6Ba9JatNhSiHCOEqcnOsHyT8IUz700Fp8zQcljgwxc
FMk9KZ9OhKWHmduE3zNwXqha48tnLL1W9c+nNTFwRsDuXJRNBJ6Wow/uYAa+
f+q6m1M+EYhp1sRrOQwcafNk91whEdqzagMikhk4zLKKEPKKCAl1fXu/RzPw
BdOfI2klrP6xqu30OQY+SxSv031HhK2jH27+3+8uqkbp1eWs+XTRl/a2YuCj
wn5Og5gIHKvyEZd1GfgAV+x2nzoiWJW89n4gw8C71gpk1+qJ4KT8vleUh4GN
Jic+yDYRYbLQJ3TPaAMWq3O2cehmzfdqzURgTAPmf3fNeKaHCCIj5qmMwAa8
8UWK2NV+Ilys4mgIc27AK0l93SmDRIicEjclExtwn5/VoY8TRJApkigsZNBx
u7sP8ewUEbR1Q/85FNIxwyFa4M8MEer5XbOvxtFx2T5Gi/R3Ioy+H1Pht6Hj
ZEWwOPGXNV8lYXJRgzR8X9xRY+ofEUrvXNFtqabhSL4rXMHs+uAXue3YzTQa
Dv5ZSk/m1Iefd4ZiT9jTsH2H3s4BIX1Q07vYX9ZRj+Wuy2+1VdUH9CWjTzKT
il9c4FL6pK4Pb1Wr309foeLtbgucJ7X0oVj590ELayp22E/t8iDqg1dh8WQu
BxWniLp7XTLVh5eR6x8JO9ZhybwXyY8s9cHg1n1K7J8avLlr28/3AfownHde
qW24AmfSVIdsL+tDq03f35DLFZj0ToD2KVgfmj7Zf48TqsCHUz/fGw/Vh5FI
c8YoKsdx7jfVlyP14d2MiETkg3eY/0/z8c1P9CH/6Jf8nWolmFvF/u3hBn3Q
T8jTl57Px56SyCK/kVVfVJ2uzeZ83MSnNLi+WR/OPZFQlTXJw9E/vm4oadeH
xCVXwuFruZifccFafEAfHK37smc3ZGFhr6ilD9P68DymSO8QbwqWKSo3cBU2
ALB9t177ujK6kpVKr9psAEqhW/STUh3Rp6RQOzFxA8h21rZ3PO2N0sL2hDVI
G4DcrcTvnnVXkMLRzg4NFQOIeyosqu0RjVRWvvnOGhtATkzvDw35FKS7TfJl
oIMB2D6WiduQkY9eK5/5ze5sABKu7LTe2wXIhKfMPOaUAfBxnorqOFuIzHpt
hjPdDYDt7hMTFcOX6JhfolCnnwFIERSIfSeKUEiWuL/2LQNoDVh/lUp/gzii
3WtKIwwgVFz/dKp+CYo8X8q7M8oA+nbbBQ89LkEJ6HiW7T0DoOwaGInzeYty
+x/23Eo2gF/f6r+6875D7XxilM8vDGDqL7LKU6tA1kuuN88WGcCMY4lP/+0K
NDBQ0rHy2gD2qVkf2ve1Ao3lWHvylxnA6RJl/ZFnlaz75YPHW6gGwHl2r1KZ
SDVSDNi89qDXAEZkrQe53WpQtr2LheKAAbTpV+g8i61B2jvfPCz4aAAG4eZv
me9qEFnwqB71swGccj4WTeeuRRZ58c7zUwaAZ1Ny9mbXovODwlQLNhLck2m8
/5pRhxh0+6o8dhIc7FNpuDdRh+ReZpfybCDBy3B88h8nFTWFmBY0cZOguuws
xOymIiXFUw8sREhwfibB92QFFV3iLojNEyXBlbeW99/1UlHrwvIdHgkScJ4Y
2ZfynYqC6u5ca5IhwUej/Ts5NetRx+kidwtVEpx9Vu9jH1ePVA/8PpmnToId
eW1bufPq0RXD3fY8WiR4VBQRsL2uHqlv6Ldq0iNBgqKfBSzUo9BsNlMLCgnY
56X6E/bRUE+MhWHeFhK8+v752CVHGtIOTNDl2U6ClYrY2uHzNNRnrq7cZEaC
zyYinduTaYj47SCvxQEStG4481xllIZudSRtzLMkgZjIxC7VJRr6WDbKxnOI
BE1klbVcDjqKiAxcbrQmAUlL/RGJQEeD52vnNGxIIHr20ZgpiY4MT2yavGNH
Apq6lBZ1Bx0Naz0Z3OdEAifJtFRrBzoib/7W9/wkCZZ3t/3n5ElH0X8Murhd
SDA3fvHfRAAdmbTQGxo9SKA6kBETHENHMSWCdRpeJBgUZuMMT6KjsVS7yjve
JBjlD3u7KZOO7vnMvtp3ngQD/WMCiaV09OWYSf5zfxKETpzwSqmho60oLIs7
kAT/7VA5Kd9IR/fVmp+cuUwCBUPtDoUOOpoQEEtuDCbByHly2tM+Otq+6pSg
cY0ELg5jhWlDdJQw/DzmTigJKNuKJqS+0NEk43vEtzASvPP7ThGdpiMo2nZj
300SjEd9jL27QEcPk25ffX6bBLF2lz/c+EFH09c7ArkjSWD2pUhw9RcdmXlK
nz8TTYI4h32qk2t0lHjY9WxjDAnQwidRO/YGNGv60k0jjgS3nk58MN/QgHYp
/3S+E8/Cy5WBrzkbUPKmnSe+PSABoyhiKoW7Ac19j7bel0iCRs8jWzk2NaCP
fenHUpNZfBb0631h4aaqt8cXUlj1ft2vsp+3AZVmMG12PyHB0XJHDRILZ94e
tk1KJ0EF021/Gmv//bPLdjPPSPBewyY1mqcBhRzisd+RTYLwZBppjasBnSXL
OzzIJUHz4JDK942s9560oeO3PBL8+up/14ujAe1l2+e0rZAE39Zmb7mva0BG
4w7OcS9Z/H86ov/1Lx0pNZ0/OV5EAmLZzheTP+lI8OXtU5Q3rP7MVhXPL9PR
3/iU03ffkmDt/s7XV+dZfF8qcvn8jgQzArFRfFN0RDP74HaniqVvZBm1fJCO
itXm3T9hElxYO3qjr5eOnvJuOKNfRwKLObd9we10FNSj69VPJ0FwUV69FcsP
HhU7z+o0kiBvTH72Bssv1k9tvK8zSXDzYOzGbS/oiOgZdk6jnQSr1HEus2Q6
kjv4yPdqJ2t/tFtwTCwdbTIs8OvoJkHSQ6HZk+Esv/19f+FyPwmE4zvYnpyl
o8dxGpcaR0jgf9MnI8iYNS8B2y/LjpMgYxMvk1ODjgJOHAny+0qCOwf8YuSk
6MhK5eoVyWkSeOu0npz8RUMby9pDzyyT4OLtd+obS2loKXX8etUKCboKEMdU
Jg19DvsVJvSLBPQf7MX292mo8gDhZtkaCRK5w/6b8KIhv+HAO9xchvB6TvRO
oSQNOdKiIx14DCEy58rkBg4aOpCXHlXEawgSH+7MzM6wvjf+zLu2QoagfMFk
2r+mHn3klL//XMoQ6j9xdDs51yNzPXryPh1D6OC92E+MpiKbjXuPtusZgpTB
tk53byry/NTId9zAEBRxxitVSyqKiWoJdTE2hCOPZy4hfirq+drtFrLDENbf
zrFajqhDLk9HDUqsDcHPzntxy5laFBDoOr3FxhAabcOfndhZiyIsv2bV2RlC
TdXMiJBsLSr4MynR7mQI0h22wnvaatB3m8W1yTMsrFs4+k23BoUJrWMqXDME
l50HRCXfVaGEibDwnFBD2G216KHiXIWyMcd23RuGYGl8knCdswo1eXMVbYkw
BO8bd9f0jlYioSaBR8fuG4KG85fDBePl6GmY3OnobENoY5y5YThViqq/b/m9
0moIHBpyVoNxRSi9ufTUkQ5DaC1XZ6bqFaHwLFLTiy5DCNbUnOdqeYX2HddK
cu0zBNH3qxOTG1+h7nIp467PhhBxwPCa0WwBmrz+8/yLJUMIG0b79B5mIzHB
0kkXKSMotRS/mb0rHvloGwx0uBpBvVxZc8bxp/jiitQvJw8juB5YaqNnmI6v
1K2XmvU0gmaOfHN9wQwcZfPelsfXCM736OiH0J/h3PBL/WZBRkAW1Hd6rpWD
Rz5W972OMQK/9baPLnUV4mN39/c+KDUCvMzLI2tagh1sDFeUy42Ay3os/V5y
CXZRlhUvrjQC1w8PB71+leALZbPHWmuNwDp/rv3gu7f43nhcz8ZmIzD69MEq
WvsdbtrW9z5w2AgyMhv5Pi6V4w6u2uUNo0ZQ+KNrT6lFBe7rei6aMG4Ee/wf
WPc8qcBfzwRbv5o0Arq1ZU6veSXmeCj3fmKJhTk/yb+IqcLbZl26bbnJ4H3a
ou/7MsZiFeYZlZvIoPlpt7mqbA2eva3pK89PhuEiR8r37TU4TXF+07gwGeof
cPOfvV6D144G7/SVIcMW12uq9HW1uEfRUahLjgwmDx17RxVq8YtZGDJSJMPN
N4GvUlAtdozYGPxbhQyUIMLBT8G1GFfEFd/SI8MmieCpiLlanBjhH/pNnwxO
AjrBPpvqsK/1ccsDhmR4oJxxfFK1DivMyUwKUchwPAS9zbCvw6FKuYqpZmRY
efy9ZSO1Du+4U33vtTUZticpP9QMpmKpY+mOYjZkYKdrXiDfo+JFpXDty3Zk
SOYOfdfOuj9nVO5jbHciQ6Dmpg8vmqmYfb77X6MHGYT+S8ndKF6PBypLW7S9
WPUo6wwFqdfj4jvJj2O9yZAXrh4SRKnHp5Sdja3Ps9b/O1UoZVePqcemfIaD
yeCysNWw50E9TlFu3brzGhk2fzEQTX1Wj/3nX/Fkh7L2dytzzbyqx4TIgGyv
m6x6+xM11Zrq8Z9jtv6tt8ngT5MYE+ypx93KW830I8mw4/RdatjnehxetW7w
RwwZzrqXqqz9qMf2kWP5tnFkCLboNOdcR8OGxxsuV8aTId7rResjHhoem48W
DUskw4+3HO6WMjRcWXVudCyZDI5G7jr+BBpOiDxcZJ5KBu7X9nUK2jS8myDx
H18GGfYFBw3xmdLwmxmaoksmGRqzLdb0gIYJpRd+lGeToYMvh/JpN+t8qCJT
6DkZYnY+uya6n4Y5LNqeeOST4alGZ2XfQRr2F7nqjwvJoMq154vqURoe/ai5
T+wVGSwT7839O07Dh7P7ZL2LyWC7jtp2+gQN1527tUh9QwYOhnfoYUcaNqAY
NkiVksH11dO/TGcaTmcfeexXRoY99yd3t5+iYcHmWF9GBas/eVs7JxcaDn2w
bbd8NRluP7m0/bIrDc87TkkG1JDh0cMjq7JuNOyknjTbXEeGOI/z9/5j4daF
PVRlGou/rwNCXCy8vWLpUVADGUi9ApH/sc6/CM8429FIBpvTgtxyrPiyllY7
1JvJkHn7ePplVv5o8TXRkFYyTHt+cHdm1fdnOH/yfTsZSgp4/TsdaPhsni3W
7iKDc9b7oTY7Gv5wgTPhxnsy/E1MarBh9W+xrcRjoJcMzR9JFt5HaLh84+lt
+gNkODH3I4KPxZ9mu6BwxEcynL+Rn0OxoOGkpOovg4NkyLka27ywi4a5Tp+t
MPpMhsqxowpkRMOXtKXuRY+S4U29QutGCg1PLDe4jI6TYZwjcr2LAQ0fxxcp
phNkKCYmzv+nRcPkwx0jX6fJ0LNhpoohTcPZ0iGl2+fIMHTIk8dOhIZFx7Wj
HyyQYYZj5csllp+WAiOMdv4gg1Tzjp3OK/XYZQeZJ3mVDH3x4WYaM/W4i2ds
cP4XGXRXP7aHjrDmJRVFpP0jg/YmjTcfmfVYyX3GfnmdMfS4Vj7+jOtxHPGx
/gEOY5CSTTcOeF2Pfak/Bn5yGYOJfTrzYFI91vtWqGMtbAyvT6dntDjV47Ti
E+wFm43B4JOlna1VPea/wt3LLm4M93bcvR4I9XiW3zX0lbQxpIZY5Z6Vr8cF
hjJdm1SMweVlYNLuPiqWWWvMOaVmDPKNgmy+NCqOagi8UqZhDBmv9xGIxVTs
adel4q5rDFu/6QReiKRi9dDIS3XGxtB1iHpFhEzFlVuyNhwwNYZPgeq/N8tR
sdUKvv9+qzEI1d3flLaBii/5LBdM7DAGh6xXMfu66jDD3vkz/wFj4AiMD5A8
U4c9KGSLE87GUFQiNwkhtfjPklXv2CljeLZtU5aQcy2+98rLxcfVGB6O90xd
hFr8Ti392nVPY+DZyBb8518N5hLjfZ3jbwwlxpO1kkE1+PniZ+mlCGOw1seh
lW+r8fYXf3KvRhmD2MDQzDOvatx5RpzMGWMMdMpEZpt8Nf41fMBKKt4Yqo2b
R37frMIWbaXhkGoMwwqnDIb3VeLJ/Lsz0UXGUOCQkpJXVIY1XSlYZcAYsvsa
JLMF3+BYJctfNz4aQ+6ttfmod6/x0tApo5FBY6DN2yxtcn6Nq+2i89NGjYGi
qO4+UliMD1sNPRKfMQaFb2lYYXcRvrzlpi83mwnwhfZ5WTYUYIZQh+KMigk8
UZJ+9GDwKXat9gh/42cC//m/zWrYGYNmvScDd/ubQHizRBvrhYguyZ716gkw
gbSW7YotXvdR5JVzh1eDTeCIQEq/wusH6JVpgMLWWyZw8WvosSKTFPTn7Y1K
arIJeBQf7ZeIykT3X6YtdVJNQEPG3eKu/ysk46QwcZpuAkkg7bna9Qpl8Wd8
WGKYwKKy0sdJgyL0zjurTqzVBCQt+LXt54rQJ62Ce3Z9JrD/TcA53VOvkXpu
mfbItAn48u6QvavzFuGn3S4LohRgnLcv/Ly/Ag0fUHQKkKBAhkaEQsjDCsT2
09v2txQFgvbnrnMbrkBmhzgtNyiw1vtqeLjPVyL6OlNjSU0KVF130/WPrkLN
p55w79hOgaJ4CPFJwWiGf3o9HSjwqFksamAAI/4KkzWLnRTYvLlfcgtvDbIS
6Vw8upcChH6J/x7vrUFdVI6PHocpYLzy2squsgYNEDxf3HOjwPmbksdRbC36
3f42V/QMBfa8GE5Iz6lFMlfXP0v2ogAPV499HK5FDu9THmX6UmCuZtBefLYW
Dd9sC30XRIG3uw8Gv9hdh9YZyARvu0oBLZ7DR33s6pDSoMfFuhAKmO1Mzy71
Yd0/yeyezeEUOG3R9GXsQR36+sXwyHAMBSQ/3GxKHaxDXPHX/3ONo4BOmptl
6lwdUket5pPxFOA6suGnEhvrvvvIfetSIgXe/aIdxvJUFLXzDfnyYwp0Whcf
eq9LRQVzbPprqax6SMtivtuoaNY8WYXrGQVye4ZLDGypSGDpi/zdLArs11tc
sXWjIuJTkpRwLgUeWut2cFygIr/VZn6ZQgp0/+DdOhZJRfczJbnTX1Jg0HPC
UuIhFRVbua1XLWbpQTj9u/UpFS3l/lvRK2XFa/2xm/qGynr/7nl6p4wCKgrk
B65VVNTHcXfvaAUFFk5wiSfTqKipuGt+azUFDouTc51bqKjCWSrpYQ0FtM9O
qJV1s+rnP7ljvo6lT8DzwGcfqCitMufbPhoFLKkuwfIjVBQmYWT6t5HF39BJ
0+YZKvKnB48ca6ZAB7g2/lmkIjf/ushXrax4sV9eV6+w3gtK3CSeDgr8dKj6
JvSHiva1H/xwuosCQzsIDj/+UZHptYc3qt5TYOv4O/az6+uRtvYnLfE+CjwQ
uNJxfmM9khtQ7vYdoMDak446Hu56JBjheaXpIwXsg0I7SZvqETu5iEAYokCs
e/HaDG89Whpdab76mQL3Jr6bU/jr0Ze47Rd7Ryng9odUJCpQj3rRTVn9LxSQ
66eiGyzMmGHSIicokP3o2O/rLFz+WNhnbJICTzvZZoVYuGCfrdj2GQpompgQ
SKx4aStPqh/NUSCTv6tgnJXvXtYXt4UFCpwr4EzSYNUTdkRHYP8SBV6OeP1Z
46pH/uv8SzN/UEDmxNK0K6sf15flTmurFKBOfA9zZPV7zGEdl81vCnA2S/VP
sPjYu2nvq6K/FLj67SLvBhZfpmUxNpvYTEFkyXvraxaf2u7v2VzZTWFLJD3y
O4tvOVGZ59UcprB7T6o0naWHIPXUIQlOU5iq9RDVmqAidr/nP/24TWHj3ZWn
Siz9vsvNpzM3mUKw+LlvBSx9x5rJFir8puAfYyHTxNK/J+jq4jVBU/hUYHsm
iOWP8h6enQaiphAhtSDzgOWngvBDU1HirHzmb2b/sfyWZpAYPy5pCu/l5IrW
8qnoeozKWKKcKTirVK+8S2T1swdu/lMzhQOhlx+rsd6Lpku3dGw1TYFqG7Ng
cpLVT0bL+2JtU0hbOX1k+ChrPtbsVN30TWF0efH8oimrnpKLDc2mprAofEJL
h52KGKcrz6luMwVZG4f+lcU6VCa0XiIUmYLXJ+vtJ0brUIr3PQ/SLlMgXnhd
MFNXh06r5HMn/2cKVctXhQ5crUNBNEdPVStTeO030GN9pg7dcxVmFh9m8XES
sU0erUOVWZejmcdNwf6fbu1rzTq0WXWvwN+TpjA52+31qb0WadJ/n7vjwuK/
RqTQoqwWgdvLdlF3U7BeL6tonl6LvLPF7uueNYWmTbnb58/VIrrq+GbnAFNw
UX1mJMZViz7SEy9OXzIFSn70kMBMDVp0O9BzKdgUYg/e3ZbWUYPkc14/igv9
X8NVHg713sV7EYlKCLlIJbkqSVma+X7NqaRGskzdlnnJ1fbqTSlJckmLLFkK
ZUuS5A03IRnG5Mz8uLltCqPcRooSskSWiuKdP89zls/nOedznuccFnS8D1EN
SRNzghaf1a++wAIBL87A3UTMMTebZ2x6nQWlHh/Q1KWKA383nC65wYLKkBfr
fdWqONt8Itrsc1iw4/y4/kjtA865233Z2/NY0OJ7pumV/QNOi5loUfQ9eT+7
lE5qm4g48b/uXNJbywIVKrTSqKvgDJon2ZQMsIATrBSlVVjKaX4K67WGWLCS
n/eV61nKER/u3xIwwoJ2zzNcbfVSTnwJ96jNGAu8o4Y6D/rc45izpvwpVGTD
i763Ur5BCWc399D8ah02cBXt+eUdhRzpfzaoSwkbwoyiK1qe3+SU54y3jUSx
YdD4xLCK7CTarAv46hTDBtcrZ5Z/CA/D+2296llxbPBYoW/0LPkslhi12jol
suF7zfUbsTQK/0wVx2VeZUNmAbYz4gTMij2/ekMhGyJDvdao9WRgdMCshNRG
Nti5JM9by8vDaVpRuX1NbIDf+dyr43kYUTxFtLaZDTmbOIM7cvIxvH/wY28L
G4rL67OGhgrwlI+UrPkoxxPYJjvEFKK/R1pX9zc2pJjkOOc9KUa+w0JgGxFI
1zJZMBZRhj+l02ZWGxMovOT5XiQtw6x9/TKnhQRCJ0aDP84X4MeIihN8MwK5
h9tL9gsF6P/I9e5JKwKep9bXd74vxwsuIUbljgS89IMmdulW4rK33r0cLoEj
O+yCBPxKfOG3QVi7iYD/bOsn/GuVqJOgue2VG4FF0QrpfxiLMLvxdtwonwCN
MbccM3yAwh1NP1b5EZjmU/fq2nAVenYLH4uOyv07Lm7uX4I4JTgr1SGAQFN+
haP/bkTHqwdXbT1JYHhGf+asZ4gNb/7le+wcga0VvZH2zmI8frhz9fh5AiY/
HvFu7hWj3uRTlXNRBJRlqlOuhYhxl3HqzcQ4AiOGq/5yLhDjp90WsuIUAqcs
invjFSUYN6SVtzqdwI/3pvkxehK0DP8eKMkgYOr9j97cZRIMvFWjWX9Dnu/1
h+mHrRJU6OI7DRQQiJ7/xwGL6xK8FQR6QYUEdN2+KOYUSXCjqunHySICMYLW
hlyJBOPNB8/MKiMwVXdfBK9dgr8ciqywEBNQ0bm4ws6IwfjJ/dYxjBz/eNoi
kyUMKiQ6FnfWELCp+58kz5bBT2VT87IeEdjoUztx2pXBXdwOk59PCGQoDS9p
4DPYIKvJ2llHQC3Ac65oH4PCKeGpmo0EOsKG9u0MZtAiaY+2X5O8nqfbHvVw
BrMXrbv05BWBbW7OntvjGLzgpBAV3kIgpT8sozSTwYmWNsW2VgIez/USH+Yy
6O8nCaNtBO7Hanf4FTLIv3z6xGgHAaDahlEiButMfx/idRFw0hTXjDIMrq3g
+N39RMAtdJ7rj78ZLNs0r0etj0BCEtxMrWPQvHViv89nAuKLIflP5Pd/5pHW
9ppBAlzjILcrzQxqKlbtmj9MoPr2wnMjLQxGXLn2OnSUwO3ASqvedwx+Xxy6
7fU3ArzuWveTHxj0FXo02IwTWB5n2JTRyeA7Z+KS9JOArfmbe9s+Mbj17S+P
P08SSPzrWGdur/zfODq+3lmBQlpy+sG4fgaJkkxyW4mC8udt9tMHGCxKFtKp
KhQO6Ix5GQ4yaPJreoW3KoVOvfmND+V2auVJ6yo1CjS6NEP5C4PqLjuL9WdS
ULfpqm6R+0+/s1t2QoOCbwOLx5Xbw/56eY2aFN4kHN/iLK/vM/WbieUcCkGC
gqYOOX5LyqusWF0KJ/RY3XP6GHQzFxh0z6Vgk/gwq0XOv0aUnLregMJvxziz
WV0M2roGamcbUQhsfu1u0cFgfttvlyaMKdj/mBNS0cagUYC1+r8XUngSXFog
e8NgovKcKMEiCtlROHH5HwaV04YVtc0oKBiev9IhZTB4iTTsiDmF0lkpic+e
M9j/4N7406VyfuaP9Tc/ZvBlu//Q+RUU3B8tP6hVxaDTcZ5f+0oKPZHuUXwB
g1UqVj32NhTs7sqvoiIGc5cOtn9lyeNlVu8kWQzq44tdWymFW1A89t9Uud7d
i14XcSjk2rXp3rnIYGCgX8MBBwpDS8/CzxC53qe5ujx0pLCXk1Cjdkyu96sW
jxdwKQzrxpBSHwYdxX0S2WYK3rVFs6U8BudM9y3evJ0Cx8tyxvYFDOasCw0e
2Cnnd1jsVKTFoFVo/LokDwqJR445xikx6DJQ1NTsTSHd0tlZ+kGCES9Hvu/x
pZC/qkgnR77P2hoq1cp+FJo2t5aYxUkwm6sXm3eUwhffuOnWwRJEEcvocyCF
jSp3zTp5EvyWHbY2+AyFDLvoE5IJMUa0XFIzDKcQ3l1qeblLjNo62VKMoDDD
odtvqF6MltE1+6fGUvBUEBnzb4rxgJ9qzKVkChp137bLQIyv2UmNuQVyfdZr
+GfWVaHP8ZwMbiGFKue0hFOXq3C08P6+3iIKtxv7fC/urELNBc1fV5RRWNx5
X9Wp7QFummZo8EBM4U5RZg+vU4Qiae7exiYKzbrWPQ7Pheg0s3xZYDMFfopV
qlK0EJs3PBrVk1HQD6o30VwrxGFhT9SudxRu7EmvNyqpwGU3LO90f6Lw9tAM
M9sL5Sh6vSYwto/CgPSlV6Z9OTppb+EsH6BgvFIm3fNFgPsjj9cHjMjn9ePo
19k7BDgsjkjX/UZhnkj4eUJVgGfHUvYIxyg8zo8V8irLUGNV3lLPnxRypjtG
zvItw8xDwpHJSQoz082jbQ3K8P9EwsTP
       "]]},
     Annotation[#, "Charting`Private`Tag$208293#1"]& ], 
    TagBox[
     {GrayLevel[0], AbsoluteThickness[1.6], Opacity[1.], 
      Dashing[{Small, Small}], LineBox[CompressedData["
1:eJwUWHk8lN8XFrJk32XL2LPPMAzhnjZlqVS2JCQqreorEUVSKRQtyBZFlJJ9
51rGYOxrspNKsqTshd/8/no/z+fc+5znnHvO+97zElwvH3FnZmJiCmVlYvr/
c3GogaoQmmLyffD/z2cmXYnivjt7g9AH2tpp3d6rCERaXcV7nyCT6UHJ8U9B
yNvq3SeW3leI9rK7kvTpCRKYEXuy8ikHxZs7uuR3vULDZQcvz3+qRjsjqYtf
6TnIVGFycO5TB/py7oPRwOtqlGJ10D77Uidan/B78pxcgzbdzOnw3NyFSj6c
Et6g1aCy7ht1s6RuRIwM1/k8QUXE+1zZ0+Gf0D9jaduzKnVIalI9+MfuAeQ0
zWbz81kjWvmk//zXpzF0s9yZ6zNnByoicbikbf+CpOLWz7Me7kDe4b2qTn5f
ULnptw890R3o9y7fykaZceQr+d/dcwqdaPJDyc837l9R6UggVjXoQgN3jHed
+PMdLa9/mJg+1INih3h4hPdOIIKcrvxURA+yNxj6RI+aQEJlcz/923tQ98yt
ixTDHyjM8qvz4cOfUMuxyhih25Po3PXqgRSLXlSptXu2gXca/Zs7dndxex+6
9VCoJNBlGsmfeUV8eqoPGX39EqyfM43Y+nXPZsX3oeLYYIlUmxk09ezugbM8
/ShnM21vYPwskgmeCsqe6EcdFxUOSorMIWLOdbHWu4OIGBeWu2g8h7K40pLX
CgZRRP28eMfpOXQo2eBkwvdBdFC+9ktI0Rzi8zcX0Ng3hOi97r6Lx3+jCK4X
Xdc2hlDN7rSU9ld/kENfBuv69hGk/ejjj6X6P2jl+B2caDSCEnsLNWVm/yBS
Uvfw34MjyOdifdG5HfPoz19no8mrI0gz+kcTS9c8spjeJBlROILiR+cEVFfn
UV705o/c9SOIU33V1kp2Af3H+efl7t4RNF65ZTT+wgJSWTB+P7w0gmIn1RbI
mxeRnaoo0HVGEQdZ19BRbRFdO7wlWGjXKLoWYBQQdHgRff7w7qKI1SiyEj7A
2ZqwiJJ4Ri/tOj+KNptckj6rt4Tov8ekjBJH0dUQb9dHjktoljDms/fdKBrp
uJWWF7SE9OP9RdkKRlHJmcfETa1LKEbt9s33TaPIMzJrb+yZZcTJwSv6cHEU
DfUXPawMX0YCBdMRZkxjyEKpqvVb7jLSNV4yxpxjSKm0/ZgO0wpSGFGvbJIc
Q0839yUeU1pBI6N3T7opjCEmq7EvAZYrKHbPqeZs9THUP/77YlPMCrrk35xx
0WgM7df6m/O7YgVtUjVb6N89hgp8WZbFv66g157KhRvmYyiCVzjInbiKAo9W
uJyxH0Pr9lJ1oXarqFhdWzXDaQydf63AnXNzFamfv66V4jaGTCnkqPWGVeSi
243zL4+hvCDjfoVfq8j+jpd+i9cYIjTvlbUQ/YvEBldr4nzH0COxg+5XjP6i
SD5eZ5lbY+jfSdt30a5/0bJoJott0BjyeO80Wx7yF60LkzN33RtDPYundccz
/6KCnXaO4w/G0J6dl323dP9F77vleHaEj6Hs0OsV2n//IrfpjUrTiDEk0xPA
Ykf4h46czvJlfzqGwmRD9t/c9w9J5x8yvPl8DK2ciwh/ffEfsso/wp4ePYZO
58d0NDz9h25cvf/t/osx1LWRJPar+B96Oyk8LBU3hnaav3UUHWGsp99YOR0/
hjKfZScbsa2h94RIdDphDEkNF39zVV9DnkIhZRKJjPz/uRLTcHgNne8uI9xh
4HE2VXPt62toYDSt4jUD10uM/Y2KX0N2es+T/Rn4g2bsh7WqNfRsH08fDwM/
2XXE2e37GgqN7fKxY/B7224RaOReR2/sfj4+xvDvcK66mkhaRxa9YSRhhj6T
Wze8YuzWUbim1rX/65d7QlLa8F9HYmlBF3MZ8bG9mfzk/mod/bf3CimGEf9k
8asHTXXr6IqhzACZkZ+WZocdOtPraND6650wRv5yRgWnXwhuoKQLDnviGfmN
WqAnMlE20FTdfgP3h2PIWXoHc0vQBpqsaiXL32GcB/FPrm76BuKx4fUTDxhD
Knsz3OOaN1BkIb9n3Y0x5FMQ7qbLzQQ/E2bmjlwZQ+cqPcq/yzDBtqf8NK0L
Y8iRvlc0jsgEZ7Ju99JOjyEYWqvbZMcEpLb1owrHxxBp4rNsvgcTVMh+5vlp
PYYUfuf7nvVngh+3EtIuHBxDHGyX1FqTmeCRt//2ZBhD7RpDj+KnmKCaZHmp
izCGqPol3w9tMEFIyA+l61sZ9b4zClgEN8G7N/OGPfxjKNbm4G8P/U2g585t
Rl8fRa43K2z0gzYB830+9ohPo8j6fmzm5LNNUHWxN16yeRSZRnqzJ6Ztgohb
y0fcq0eRaqpmMWvzJhiYZRLXfT+KfjclSnWIMUP6RTInzX8UjffcuHZXlRl+
bPmRYOY5inpGbFsoxsyw0rHgFH6K8T6Y5w186coMFzTeBtqajaI7UgFfLnxg
hsbw9/pLAqNI+ILzO/bdLJD8RC0kP3oEqbK/plnZscBY8u2FlbsjCF59G3tx
ngUShkX4V/4bQRd6L0qqP2OB8twkzu2HRhB1j3+Y1VcWML+tc9uReQR5Sb+4
9OI+K6wva+T+LhpCD4sGHo7FsQKVUNFuEj6Eko7KpqllscKyaJsD38kh1PQg
bbi8lxX+7nhO28k+hBQW863Gtm8GSmqIEefBQdTZ0kFSa9oMn0sFc4Ro/WjC
Q/SQ18hmsKjZpaX0tB+tszqcL5/fDAoRWoEtzv1Idcfo60PSbGAYeBG+LvWh
oLRZYa9LbMCtFSdpKd+HSIHcS2X87MC55fVO7rO96AnRtPSgDQcMt9y2E8np
Qlr9x/YZn+UAdVV2DzefLtQUfLFTzY8Drh5wW/c16UJsvc9+ciRzAMk7TmSt
oRP53foiWTPFAfuPVdfdHupAbo2B/vrBnKBgLSd6a70N6bmXGsvmboFHff1K
B/fQ0ecY7co5fh5QKTqh4T2ah2I7M/i8FXmgvjJlPb81FznwKjuvGvCAf+CL
aeOKHMb3Wnqd+RQPDJCurhrFZ6GRS1uMhPN5YNrBrU+jOB1N7Bkv1DvGC1s3
+8fqJTxGy7+iP/ol88F9Zm+L5LJ0XKwmtLGRzwfsg+XHoove4RunHx0MpvPB
YdW5tqSc9/hff/B02B8+2KE4nu9qlYUDvxSJtMrxg35u5G4ZUh4Obkk9OuLF
D2xOtWZvcCkOTQloZd4qAFzP270U5qjYXNdDUEReADQKT7moOdRiDuoRG2UN
Achxpjd7Vdfi4C+K/RY7BUDAhiO2LoKG/eWavj3zEAC7EMXfFIV6fClJfF2p
RAB61gQ0ShQasbo2804DqgC0bx8r5bvdiCfxzzsWLQJw/ZJIRuhAIz4zXMHp
OSYAP7arHf4V0YRdZNxFircIguy7mIs7Z5vx4fhsdYvjgtDIuzTlCG2YXz3u
8gl3QVj2jvvlcqYNt5QG51y+LAjej+ZSp8LbsHm/HeXZHUEoUI5JjfnchndJ
rO8ezBCESX5/EdL5dsz07vu92XxB6Ob5/tH1UTuuMGhv2FQpCD0lOntFs9vx
jmMph5S6BEHxDXEH60I71o0xP375nyCcnGyam/LuwL+VdRNvswmBTozplFJU
B84qlB59yi8ElpNBY8N5HVjj06/TRQpC4BSlu9r0qwMriUZf3XRACLiTTrGE
uHZisWdfHjxNEILjfqEp6hpdWFwtP3j5jRAcOXp0+uWuLixRfS/gRJYQGMVo
ziXYdWGZX9uvKdcIgdsh0SMGgV1Y0dLTpXRCCOKoxfwTjV1Y6cvO47K/hcAj
RK0kY7ALq9wQsr37VwieOxi/W57pwurpBRaHeIVhQyujVYO/G+uwrul90RGG
sBfn6JsOdGPduBbifmNhGGq8pcN9vBvrkZLUP5gKw0+Xz5tenu3Ghi675a4f
E4ZLrBcenAjqxkZLwtIDrsLwuGtC8cGjbmzy6JvYzgvCoCxEnjGK7cY7yx7w
cAUIw5/+LWNGWd1419HjHJ4hwpDzkMLyoKQb75lUZ+mOFAaqzM0dJ6jdeL94
23JiijBk/axbSOjpxuYfk/+wZApDTCg1YMtwN7Y0/W/mbKEw9OXUaG9868aH
vETHSXRhWA/u0L690I2tuCaGojuFgVlSPJb3Xzc+8qr4878BYQh/QHdSYO7B
1gahXSe/CQOhNCeymr0H27Y5ttJmhcHn3eC+H9w92P6MJl1tRRhWfeJiYgR6
sMP6BjWCWQRWfW8ltIn0YMfn7XiBSwQe6zhcjdzag0+ovy5xEBGB9aO7yP1S
Pdipxisfy4iAQvwDtsxtPdjFwTRLQUUEzuNKji1yPdh1TizjAVEEdlHyXWbl
e7BbyI/UGUMRmBHwJDsp9uDT20qTju4RAcF03SxbpR58tiAsruiACDA7BPzr
ZeBzB5yipO1EYEGXdf9XBj4/rhUZ5CICB558qPZj4At+m8K+e4hAQUZsYjyD
75Jg5z3L/0TAVEGGf79CD/Z8m3I7218EZO+XHbjF0HMVvP1F74nAzVLVCCTb
g70+7bvu91gEKJcsBcOke7D3pa1XR2JEwNyTJOAm0YN9Nv+8sPeVCIRybW2q
E+3BvvFlZ95liMBly9PBhYI9+IbOI1e+fBHo3pl+U4e3B/vTnU94VYiAI/Hp
2g7OHnzrJNH+c50ILFdvWLSz9ODAZeajJu0i0CL7I+fPWjcOetx14HWfCLTx
nL/1eqkbByu92c8xLgJn5vC/kV/d+L61mUnHoghIXjlmwzbWjSXyWiSYN4nC
g4qgScPP3ThTyHqJyCUK3Z4N7yZbu3FPh1NW5DZRyO63uFZe2o3PkcbDqraL
gn/8yrlRRj2uRXp4zOmIAh/vK9eg1G6scNhL7vB+URBv+HbAOLwbF2WtrAce
YdiH7u62D2TUH39Af5ajKOgsS6PfV7vxf60PnvFfEYXq+5XnUm27cfWBl2xt
L0Th3LkkGXHxbmz7QeHLxmtRWMxwLTVk78aT3O+wVqYotEk1/xhZ6MICTXk+
j6tFgWsEvErau7CLOX3y4E9RWDmxTSbvTheef3uo7taCKMj9xyq8+XIXvs/Z
/TpzQxS4rSTbho514cz6YUdeYTHgee/irqXZhddMF1qajcTgmFeb2LH2Thzx
5kbGmqkYvNdR2sla3IkV2JhCNA6LQcJnzc0mSZ3YsnbLznB3MfhgznLN5WIn
jt0tm2v5SAxW3r+SuM7ciSlgEd04LAa2BFf+FPEO3PSy7b+/P8TA1fCiXexK
O3bZsLFSmxeDTZIHY9X72vH9ChfOUA5xMHfqzFeJbcc9Rt5+5kRx6PgbSXgh
0o7/M0h2bggSBwu9yk7nxVZsnsQ7bxEmDpXPkxJjsluxHLt/SMtzcTBdOEUz
vtCK27psszvTxcHw2Ie2zuEWrOnJzTLUIg4w7NB5orIZT7y5/ua3xFaI05pX
9jjbiB2FD05L5m6FXK+7abUuNLxndvXGpS8SkItNmcQLCrDv/meqVVMSoG5l
WdjMXIAzkzX6hBYl4P6P6QTLQ/lY3NrFoJhDEnSdXzflfc/FU0W1SyyakiDq
ZewRJZqNnwZFeL3wkQRqlYJpwfAbPCaidInKIwVNbPsXbwvsxWKXsbSYmBRc
T6N5jEieRJb19s0eslKwhz9AS6PkP1RwI1SdT0cKtA4kxHGz3EUPh39NHrOX
gsotiQ6uL54j0tvSM7OvpEA+Iu+IYXUqum10+KQERRpmdHbvlb+Rj/Y7Jf7W
3yUNhht1r1LVCxBv4M87NpbSoB98cLfzUAGKr7n7JsJFGsY7Iy3OoiJUZF7y
k+2BNDg0JNa4LpWgX/by3n8+S8Pen6esm6QrUeENT3aBcWmQmVTlG7pciW7F
l8dozkiDxyv2oQtVlYh7xK7Ug1kGHj/WDl91rULKZ8KYRlRlgDfyWHfKy2rk
dG3hYZOfDHQ/E64oWKMixehdUpN3ZcD/d91Tumktmip6/IE9QgbEP36NgMe1
6Ma/7W27UmSgs/B2p6UMDT2/4yRS3CQD4Ze/KJfp1qGmyLqXqdLb4GvpyYbs
nQ3oaa4wsUZ5G9xll8jSD2xADt0nq0eI26DnfRgzZ0UDmhD/Ny5pug0uDRr3
hejTEUuStuqTS9tAsbj3Rx+hERlmvsi7hbcBa6vjV2pHE9rzqWVtpn4biH69
5yPC3IwOMrHuc+7YBk30c/LF2s3o1JFLn9HXbXAh+0/CYmgzMvUjBARuloXU
X7+3kA1bUCNf2WvKFlkw2WSvxOnWgqxSbOt/8crCAd49PqrhLeh4c6jASXGG
/aG/+JHBFuS5bfH1TjVZkNIqeSJ/rRUt5EbUr2gxMPZ/fOhFK7qxX206W1cW
2hWJfTVlrejuFRc9ORNZ4DBkiqliakOxNfR65sOyIGzdYam8sw1ts3efLrGR
Bbrn8aN2Vm0oZWpD4D8HWRj5oRa63bkNfRQhH/9yisH3pqo4168NUc+8nK7x
lgXZcYnsY1ltyOyfgaC/nyw8FNfteF7WhloiuvR0A2VBNVDm49X6NvS5mDMw
5YEsRKytsvMOtyGngykpjo9kwbyAatL0ow2Nj5k0CD+VhUfufGmq821ohstL
8G68LMw+FoupY29H/yXx6hsny8Ln8wM/Nwu0o2Xdt8cXUmVBSZHIPr61HbE4
DaW4f5QFrqlBCFBtRyG/fRqk82TB+MplQyNSO+K9LzTTXSQLJ8NYcmIM2pF4
1n5902pZcE6a+K61rx0l7PlyfJ0mCytaryLPHWhHcp9vBhY0yoK0oFbEnqPt
KP2ieOqlNllIuGQ1VG7fjjSYcxuUumWBeaPRp+dEO8qJOjAz9FkWil+ed3rk
2o4oahOC0UOMfA38e/z1dDsqx0H6h77IwpMgK/6Bc+1ol7W0I/uELGzjMhy/
cqkd1U0UBuIpWbgl9Fgw7Uo7srx5JPX6nCx4VCml+Hm1ow6B6QatRVngVPz8
eta7Hdm9uT/zfVUWnvndkmHxbUcDhnJCSRuykB8wI1dwox25tpbp27MSgPRm
o4rDvx19P2XnyM9JgJsH7/H+ZeALy3OB9TwEuPH9qHT4zXZkeOW06DdBAkhp
hvZUMDDHZF8GizgB9g175wcwcI/roZ0EaQJcWb850MrYn9pf02MiR4CBb5We
H/3akZc15YKjMgGk88ViZRj+dzW/33RDnQDOH/nvSPu0I35TQnQ0kQDVj2bs
319rR0MVz9Xz9QgQmP3GovFqO3qvv6W6YweDz2E4/MbldnQj65bdLyAAoXDa
uuR8O9q//c8UjykBHFY6ex+eaUeir84EqVkQQNgSWU8x8j0uMSBmZkUArfq7
rMP/P4+nVh9O2xCgb3fK9lOM8zp016A32ZkAPHKRw7KW7Uhm/cNF7EaAzpF7
aw5729GUtxzLoAcBJF8nvlM2YdTPWS5NcS8CeO81+eGr2Y5sRwNqyL4EcCPR
pJiU2pGCw7z90VsEeLtxTl5Cuh1VWgzeeRRCgFJ22y1cW9rRI+rhre/DCbCH
Skge22hDjsa0zIYnBPhWx+dzaKENrWh+/MyaQAAVOY3Lk0NtiCR4W8svmwDi
23c2aX9oQ0yhC9SYAgJkbtGLL3/J6CeWcw4FpQT4QnyyPhbZhs4vHLk7V0sA
T371IytejH7tVeg/00cAFrMPSSf12tDVwy887w4TIK7nuVOlYhsCOg/b63EC
QI9AfKlwGxosXdQemiGA+ee4K0JfWpHoy/p71ixy4I8sB5QPtKJxMWOpqxxy
kLV6VqJJsRXlRGRnP+aRA9sXh4/lrLWgQ0GxA3QxObj74GmmWUYLCnG/QNqp
LgfnX9Bu0Naa0Yoa/5CGjRzj/n/MS+p2E1pMkLit4yAHsr+3rZw91ITm+RQV
DJzlIHGe1iQo3YRm/hic2+MhB11EnYk7BY1orPTUosNNOWgM7XJjGaMjukUh
b0iqHCSULW+pkGpAseed0NiCHKxWiXOtqNWi6MGzY99X5WAs2TT8///Hnx36
7+70hhyw25y6bZZKRY90QhqXOeVhq1RfwZAUFQX9zbbjk5GH6AjCMz72GnQ+
dLOnkak8uL+OeyvZUImMMt4nRUXJQ8T34Qd+hCLUL5vxcm+cPBD9BR/ERRSi
G1FvE+dfysO9qUJLp40CVHj7TfyRt/Kw79KOtN7+fESyT4rhLZOHw+81IpYj
ctH2zc8i7o3Kg5zw77yDgx+QqLNfoLe6AsT//Kv5UT8K5Xf5BigSFRjf0zwv
jqGnyNrc51YXWQH4o/pdbwdHoifka/4kpABOZzi1OVMeIB7uyz4zhxXg9wXC
jtt3zyPWYlfP09cVoO5FFPz0fITnBM1dbKsVgI+VOWDv97e494Jc27k6BRC3
N210kMnAlbRVFNCkAL057D3e1u9xxI2Mbek9CvD4zaxXankm1h7jHl6ZVIC1
tHcn71dl40vZrScShBQhlfdJw5BHAbblSm/OFleEqmnZT5N/C7CJe6AxTVoR
eL9rD0N4IebZSpSeVVYEFwsfrfIPRfh94JMBMFIEy9EEnZivJXjykM3xcTdF
SOOSOLeggXHHW43GZQ9F4ERPFQRzMS5hYdvBc1kRwv4ztn8lWYkfFBZI6Pkq
wtHMvDuXEyuxyjbxvvvhinDgZreteWIVPjPTZ69WoAhZ2/o2yu7W4IP7c+tR
qSL0q6TWmFXWYL1XoRTrSkWYfJEWab5ag9lsjcRv0hXhpTy/4OsLVPymPOFT
y5AiDP9NHwk1r8XjYS62V9mVIP+B5QG1SRq+NKkup82tBOaXNMwI4nV4ad/K
9DS/EsS8WioM21uHt7A8ueshoQS2/N03KhPrsLZvTZ6LhhLwcVzeFmxej0t6
HgfKkJRAdtMFJV6verxb19FyQE8JKqje3OwJ9dh2dv6LHShB2EUDj13T9fim
u5LQoaNKAOseNPq9BsxW83uI214JBgrZ+QszGnCELH5Hd1QC52+F17jbGnBK
v90u09NKcGjjwJ9ZUTqmH35wxdhXCW7lyrGHJNCx9Ucb4783laBILcUjo5yO
B7nlOIuDlCAg98M/0iAd/6orSdINU4IZqA64INGIRU2mWtVeKoFXsrzljfBG
nBRXFPfjtRIYav+7kJXeiLevBJ9JS1cCtf/SP5rWNGKjPOkNuRwlcNRK745c
bMSnVA9pStQqwcQOPY5omyY8dV9y9VODEmSns9+pPt+Evb9+r33eogSb1zf9
Nr/dhB8mBZ4Q6GXE5ydz7Mq7JpwlmhPG8VMJOnTpTVwLTdjQ65Y9bVYJDkfX
WYmyNeOadnOF4Hkl2H/bPMBPtBn3hH0p3VhTgtBg4l9rcjN2mfx4v5xZGWSq
DUfrdzfjH/v8j/qxK0PdO+HXUYeb8T9mkZ+L/MpgNyQuhM4343suowV5Isrw
53SO99brzZiv4kPQVQlleGn9V/ZAUDOOkbxxUHubMohUZCx8DmvGcr6mEjPy
yvDwusgAjmrG73sEv2WoKMP7aXm8/rIZ6+kOZ3toKIPg9PHwqPRmXBmZcVOZ
pAzItp9yP6sZm81eN/uqpwxaFfaFbYXNWIooc4/DSBm2rlx0WqloxjNXqdVq
Oxl8s++zTtQ246q8cxsHTZVhTGD/xzV6M362yG901UIZuFpPuXxubcanKYU+
z62UwclTpPVXZzM2uHEiv8hGGUy7TnLt+dSMuctYfvc7KMOFLUaqnZ+b8dDa
W80NZ2XIbruzN7G/GWchq/Ny7srAOcfinzrQjO/cXkzbe04ZDgd6zk0wsG1N
/PjZy8pAWndrOcvAKpt3E8K8lGGbrSsoMvavmv448dFXGYKrmnxlGPzNIY9j
O24pg1roj2zrnmacRCd/WrijDNx5Awr1Hc34KveA0NYHDD2+b4R8W5rxnoNB
VkaPlCG0TJZ6pqEZi0WohDs/VYYvFv8Cn9U048n2loagGGXY4Kl4sVHWjMuE
rrG9SVAGI94y17f5zfiRjeTuhlcMfeclyE8+NOOT0VUBU2nKoKJcf6kkpRmz
SfKukHKU4e/+rDR6RDPudcwj2xYqA/lT0o3cu804I9Hhqm+ZMlh+3es46NuM
reTSfmKaMrzS3q686Mw4b7cDKl8alYE17hvnN0b9LKT+cWNrV4aj1IMz4oz6
it0OQ5b9ysD/8+aYmXwzvnD+m4TniDI8Ps8lYCbYjNGHMLunX5Whv6DuVjhT
Mx7X/tz2eVYZ2noX70/0NeGCqwE8a/PKgLW/n2aqa8IP8hTNZVeVQWlmicsl
pwlrUq7WnGZVgXQxo5Mr95ow0w1xpoecKoz7KZuvrmcT7iytMPrAqwKLiYJK
JfZN2AdxFfwRV4HfymsoXbkJ15impAdqqMD3xz1nFcsbcVSI+dfXJBUga+/f
1JjUiM/SfxHq9FVgH7dtUtWdRsx70DiOZ5cKKK4E+afua8T2Nj3hsbYqsP+j
s/PJOjqeOsXxX16AChyN5uoNTmvAM4l7ynGwCkztSeFxu92AZz8Hsjc+UIG3
bkss7xwa8O9DK3GjT1WAVuhw6xJXA17aMUnlTVeBva6L/svu9ZhZuEnUo00F
fnitmQoy1WHWQxwnvboZWOTx2a9tNLz54Z6MgD4VOJmeuEZMpmEOpnIUNa4C
LQXHE42AhnmnPpytWVYBmyhTRSOfWryV+rhEmrAdNJVFNvjba7DERiPrdqXt
0D2XGScRW4OlDDkO6apth67uWbdc1xoskxX4xZy8HZJppvtjfldjhfgr3D5m
2yEotdDNnqcaa3sddeq4sh3uhwxuYtauxKYKYsz3q7fDkb2vXzR5FOEfrvvS
d9RtB/YwaozfTCEOS75+8FfjdtjN9/Na+dVC3CnTG3usezuU3Ut/z3qjALts
faGjPrEdmB+vx0/fycO+vJLu7TyqMNCjLPH0fhZ+vyxTL3lMFb5eTbp1oSYJ
CzYrPcqaVQWNVbe3w5uS0Pqsdip9XhWEYo4PUcWT0aTgjrLxFVX4He6cz6b1
ClXbH5oUZ1UDKQ7t9uBjKei/8eumt8XVGPOJQW5Gajrq+lu/fninGhRZbOVy
eZiFolXPX/7zRA2gYfi2ZkQRCj5w7R5PjBqc0N4fysJVjDw9AxKUE9Sgv/JM
17a7xWh/wdPG42lqkM9mc07uegla3lmmTC1Vg2xV+vv1w2XI4RjPyLNxNdi7
laM/YQQjqZCPVnp66nButTUlQLkGvcv8ULNiqA5WTnujE4/WIEp3hl45UodZ
yXBus4AaZC2XLrXHTB2mBiP/GnXXoLCypInDjurQadL5PcSPiv7+igy8GKQO
Dz3OL61k1aIQsYg/2vfVQbWxwvZidy0SNXl0ej5UHY7rfD7vvFKLSKEPLf2e
q0PHRZ+JMkRD5xTviD9IV2f045KKOY2G+o55ZaW0qIOs59PH20rq0NnAq/Jn
O9XB/AgL0u6pQ4tvPKPUetXBca2/Nn+uDgnOX/DPGVWHPJR3QFq5Hpk/ct9f
Oa8OlDKHZKvQetSbd6r0zoo6nNZNOLz6qh6d7j+puW9dHSbWuYRESupRkIqT
cAu7BvjvjZaL/1aPiqttR/olNMDXciz6K6UBmf6wPvpymwbcvFc6xG3ZgLr4
jtJcFTTgm3Wo0SunBvTL8dD7HxoaYGe4c00kqAHdunNg2weSBlx6caL+z5MG
xP3O4omnvgYwnRu+YfK6Aaks7fNZAg2Y7TR/uLW6ARVIm/4s2asBfzKue7xt
a0B79uxxumWuAYKaT3RThxqQSyTs2WytAV5vOQuHlxvQTKFJYb29BvwN69gi
s5mO/IeMVMNOaMBzcdc7dfx0FKNmwC90RgNE75Wi40p0ZGPRHFFxXgN6v5/s
FNamI8HzJwXOeWoA9a59g4kBHbU8XIgUuaYB4VX5bJ930lHouweCVb4asCkp
5r8vZnS0ny799MItDYjqUvl74jAdsU5mC4nf0YDGsqjQ/fZ0VMVp+qzmvgZc
tJAUfe1ER7e29wlfDtOAuC9Ljy660dEOs0vPJSI1AMt7T6d50NHyWWZR2nMN
sEr6rnbkEh3lhURFXYnVgMBHqfsuXKWjK+mqYtIvNaDLiX/n4jU60qyviK5/
zfC/77HkLx86mvx+RNwrXQNM8ePBY350lMb+PWbbBw1Y+hYcoXOTjtyU/bY2
ZmtA6vg3uHmLjgj7+GK9CzQgTIO0rhdAR0OnX0vIlWpAQOW3PhcGjr2nH9eM
NeCI1f2pVcZ6uzeNkr5UDdjvFGOxmYGFac7xCg0akLnnpVCgPx21ff0j1das
AdeJhFPnb9BR+OaQBL8ODZATeHW87jodmStKySh/0oB8j9eEZ150xL43K7Gj
XwNWFF8PtHvSEdVtz7ZbIxqwbCVRGHiBjm4H977c/lUDKqr8hpLO0JFJygXZ
7h8a4FlIukNypaO/NUzJgTMaUOKe3Et2pKOiL88I6n8Yeq5sE8mwoSOifLnc
nX8M+7SH2pQpHc3sOvxac5MmvD37KrDIhI7euX6V79usCVzjFblLZDpSeMWj
SOTThOLthfRWOToarUpOHRDSBMVzp3d6iNNR4ihZKURcE8Lfxpd689CROMFJ
eZigCbUP1JhmFxpQN/xOe6ikCaukQC+HHw3oics9FT01TWC5ewh2DDQgrqTM
7eG6mpDrP3jYqbIBrctsqO3YpwnmY3YKZEZ/lJo8ff/NQhOKpjk5bK80IB8n
ZY0nVprA/aH5v1nnBjSXcEjzxzFNULbfmh2+owGNSyVpR1/QhKDjyv+Cp+pR
spFu9q4rmqD7HJle/1SPnBzriTPXNOHUhYnVr1X16FPcL9LeAE1QJxfXGz6v
R3SJneQ/kZoQN7se1k6uR20yH5VYozXhVyQEPJaoRz1y0uIi8ZqQoOW2qWi9
Do2qrqzqvWHoOa05bFFbh5YNsytvlGhC1p7zP59b1CGl4wRL5i+akLalaO6a
MQ2pOz82FprQhE47WN21lYZIp9Y0FaY14TOLUEPIfC0yPv9ZwHRJE4R9tpQG
va1F1n6Rnx5waYENx5+3ljy1KChu0ykBXS1wcz8QqFJeg0JeXraWM9ACJtmU
q0yRNejR68G9OiZa4KxwIMLVrQa9yChWsdmvBafdL3HROWtQVumVmRhHLRAq
t6jbd6gaDfWP+sre1YJMV84FYVolMpSqjtDq0QI/UbPAg70laExeYehHnxac
HI+X5b5cgh6o3VNLGdaCIqFiM9PNJajX0Jwm/kMLFNGPTAPtYnT9WMffTf+0
QIa6P9o5sBA5WFzRmeTXhqPWI8W1XHkoKuR2YpmeNijvlnGPrXyLeFleeZ0M
0oZelbba34IBmG0FH50L1oY1aZmjCWF38PrMIOn2fW04+GZI59Wj+3i2b+tc
Upg2TIfaiX1/9Bi35UReHInShuqbkaq1FdH4ievt084Z2qDx6bufDn6NRatd
7E90acPcg0803xvZmLfolv50jzYsFkeK7PqVjdky40VvftZmzOejmnfcc/DS
i96u+CFtuBG3ruR2MBf3XrE6PDChDaHuGd1WW/NxLAHMj69pg0PtPiuXyCIs
c3ub0TElIlj5PX2TslSBM//jkBtUIUJz6nr2LRuMTU7PsZ9UI0KxPcfNuzkY
n7Co6TyrTYR7Yg/tOciVOF7kzHkfQyJIdL8gXvleibe+y4yNPkiElb3blHv0
qnF6fHSg5GGGXUk5+YNTNaY8Djz98igR7FIU73Pdq8b2XkdIafZEKK9mY7Hr
rMZRJosNBa5EuBnm6CR8tgYLdxqvdHsT4Z1HoamnLxWn1CoNH/MlQhLHkWqz
F1SsU8RXO+hHBEupypb4Iio+kjAa8TWQCNZp4p/eL1Bx5Jm7KgsPidAvROJ3
9ajFsg6XeH3DiRCWY+K+EFyLsyzt5v89JkLes4syay9rcRtxeyXrcyL0NTad
PdNVi3n/NdkJvyTC7gb5rmg9Gk6cyTeOSSZCvvPZ9IoDNKw5migvlUKEGeZ/
T23caPgAzXNW/i0RfH6ca2l/TMMDRce60zKIcFlrQbcghYYvZOwqVcskQhSZ
OMZRTMNhEcL3dXKJIOw7e2ZpmIal7qxdKMwnwrK03LUnv2k449q3IzuKiKBi
dp4Uy1qH6Q5FMrvLiaD0seXgjFId5lR0LDhSR4RXPOjTS7c6fG4rMs9oIILH
1C7jjCuM9TxyQyxNRFD/77S17q06HLb4fXN+GxGC3q/SK57X4alJ+gueTiLo
cn5jDNt1+MDwB43T3USY+/C90jijDvPW/2cj1keEsV/cPz5W1OFLZbY/Lg8Q
YZP19q7XdXW4NcvgZv0QEUQdDsoLt9Vh7VQpAcIoEZ7a3Clm6q3DES82Uny/
EMHZMtnfY7gO/wofo3R8JcK46lGbg9/q8OGg2ibVCSLg7yJaH6fqcI53usud
SSJsjaEsh/6uw4LnQ+f7p4jwyWsgeXypDl91vhSiO0sE+7b5bcX/6nDn0cNS
4XNEkFoz9eDcVI919+tmff1DhC8K5653s9bjZ0Zie0wWidDBX2cqzVGPF7RX
P0UtM/jHontGttRjW8XB87OrRIgu/a4iy1OPC7ZWbuxbI8IWxye7+nnrsRjv
66dJG0TY+Xa3miB/PfZhvqe8sokEU2rXp6kM3Lt4tvQwKwlc/K9H/WFgg58W
h96xkcAk6YReIgPHDmt+YeYkQbs9/wiVrx6vdgpcP85FAg/X3W/PMPiP189v
yeMhwasU73f3uOtxWdmnRG5+Ejw4urBOYOiTyi4huQuSYHBTN9WAvR77pybQ
yoVJwJEyL9XCUo8HXwQ6iIqRwD34r+rwRh02eXRq5tJWElxVsRe5+LcOJwaZ
BtVJkoBPGW32WazD697bRWVlSNA/+1aJaa4OO5/nfucjS4LqOzbpm3/WYVnr
jvbtiiTw6VB//mCwDgfuz3cPUibBT8GY8xw9dXjUKGalbzsJHHQqfTa31OFX
ik6EME0SxO2fUPMrq8MsEjvzx7VJ8HeA8+h8Th1241UwM9YhwayCSu5Ueh1W
XPrhOaNPgsqn3iaOT+vwvZ9NrPsMSXCk/D+mrvt1+Nvwx5iXRiRIqmTZ3uRX
h9Prr1Va7STB291/l01c6zBHub31290kGNVLsCyxrsMe2TsmNpmSQPfFLudC
0zqsGruJP9ecBHVbdPUp2+vww0fjr7kOkODOxFh52dY6/DOoTt/tEAks+G3v
UTnr8Pvz4c4i1iRw1ubzd55g9LPx1o/XT5AgfavLRMtLGs6V9/jL7MLQe+pm
fftDGqZsKd73yJUES1x8BNNrNLzrk/1IyhkSbNxtK7y7n4Ztr8QIdFwhgafS
yqurE7W4327ixAkvEtSG2tsItdZiFxPKuwlvEqQaT7er5tfic1y9uzb8GPni
6xesCqjFAaliXur3SPANv2l6yVuLWcPOVBaGkCDakLWDa46KH14t5N4dSoLx
cZGG+Q4qfobsUo9FkMAmbu8gPKfi9M9RPfdiSaD9+OWdz0JU3MYjajCaSQKV
45r/uleqsc28+90L2SS4/Zl54UZXNe7ry29fyiWBgWDZnYzMajyeZnOOt5gE
C2UpV3JPVuPlnc/jdtSQoIiU8tivugoTvIXXn39ixHc47/bg5Up8dUiwxpxJ
B+TDyH2DLKW4nuZY/o5ZB9I8WLdtvCnBMh/fFG7ZrAMySloyUWYlmB5g+J7O
qQOn9LWrNcKLsRzB9bm5kA4QWty9EG8Rbj+VfcZcSQd0FllOdK7kYe0fh7jN
LXXAOS5Vu437A579E2ZjFqMDs6k94qUrl/BAb7JtQqwOfPrtWEEIP4np5QV2
c/E6UM/NbMx2H3DK/ZFjL5J1gG9E6Dkp6zRykNR1+vFOB4j1Bym7eO+g2l39
px+UM/SJmS4vdEahuMjtPg1jOmC2PSNS/GI6CvE28ZX+qgNvOu26Oyhvkffx
ozeufNeBE4VHZqZY3iErxZv+W6d0oGE2skMrJgOxFbcFeizogM8v8Td+RZno
ysj1B5wcuuCiRWwzO5eD9mnRYs00dGFQ0dP8tlYRsmfbb92mpQtp1ZpPJh8V
oXODDTx2JF2otYC4jOki9Ci0OdBNXxcCywy/qL0tRj3fu04H7NSForHAb9/E
SpFb0hdSvo0uCAvLi5zqKEfe192ndtjrQv68se8upQoUcvB7arWDLuzcsxRm
51uB3v+bFG9z1oU/J11mJKQx+mP/e33SQxcu20/4nNWoREECmxplb+nCE34f
p4+2VejZRFBwWqAuXCWaFw74VqE3mNVE844u+JOu3oyKr0L0ixzZO0J0QcTL
SfL9SBUSoPNF2z7RhUOab+rNTlUjueRIq8FnupAXH/aKGlSNdH2EtrhF68Ji
j0djbXI1slcSu3klXheG3TjJ9kPVKClI5lTYG10Qeqi7593hGpRzLElK6K0u
bGyLdNxzsQZRteV6XmToAlWj6rxzSA2aGFI0S8vSBe4lqQ0Rxn1Sa4eGVnWJ
LowUC772kqUiEPw4sb9cF+ZTv7GyUajoyA/tV61YF+I97DqFDlGRd7SuyCBV
F5ZMQj6+Ysz3FX92/F1q0QWBTaG/A1qoKLmp0PVouy44CfyXmThCRcGpOvTM
Tl2IqozI2Pebiszs1F649+rCr+IgCX3hWqSuncZU1acLnUp2P/0VahEvp/xZ
qUFG/I5upRa6tairREK/c1QXTp3K0blzpBYVPo1K1BzXhZO1JYd+utSi2AuC
bA+/6QIhOPxI/6Va5CyzpRt+6kLf3VH+Iw9q0eTtlauZ87rwo+Y84VlRLWp2
uNbHucTAp14LkmtqUZbO3E73FV3o/pGg79hci659neCXWtcFpvvXrhmN1CL7
Cjef60xkOP3HeOfCRC0yjB4Z7mAmA5E1+Y3OXC1iMuvNfMBOBh5xShUw0dAX
grXoV04yXI57bMLHTkO01dabwE0GuVMNX115aCi90+JrHC8Z2n3jkncI0VDo
+zrLJX4y6Lm5Ob8Qp6FLd3fnHRFi7DdW4/OXpiErJyyZKUKGH9SXr78QaEhH
f8cdTnEyJJ2QEGxTpCFR/sJJNwkyZK3HHdm5nYZWJkhHKqXI4CHS4qyvTkMD
VZnFktvIUGvPrJ+jSUMVsaqE6wQyGD0i9WZr01Dyf29COuTJIA5MpnokGgq2
lPuloUQGknveXaRDQ6cVE+0eqJBBdtXkZTMDm61vxeOqZBgO1UsYYWD1T8+V
QIMMonmfwnwYmC9L4FGcFhke32O99ZzB9zskfGGRSIb4X7vv6BNpqOsk54kj
umR4w1mV7aRFQ4WGd6kf9MgQaWNO4NKgoVihTeqcBmSIXbaaMlKlIf8p/6du
O8hQMvBda16Jhpxrl1exMSMf9dVcRHka2pXo5SoJZKj2IL/6I0NDitd/NXjv
IgOrJUncSIKGOKwuEDv2kKGy3uz5FhEamlSZiNHYRwbKl/Tdznw01LzJjemB
GRnCxMWtDDlpKKtv+My4BRk0Cas/4php6Enu8VZ0kAy7U8x3B/9l1IP70cTF
I2Q4qS3BOfmzFu0wad18xIYMf4oCv535UotkxCwufrAjAx8muF/sq0Vf6ncZ
uTmSoblNcw9/XS2iJVe8xk5ksP3Oq5pZVovSbxhySZ4kw3tF3rKu7Fp0SZ3U
1+5OhnJWG67yWEY9LkmsOp8lg4SuZ/TV8FrkX80iMXOODAkbo8cSAmpRqH33
sS2eZLjyjKZp7VqLnshX+MZcJQNbgb3sKKNfYmfevFC6Rga7XF+2r7sY/oJ9
Pu+6QQavNdtnRwm16OOhkytt/mToZnuoh/lqUYGE+VbnADLUm5KqX69RUW2W
5DG/YDLMZn/9+PkTFY0NVPTmPiLD5J4wG457VPQjLW15ZyQZ1P5eizf3pKJf
VyPE256Swfo1u90WByra4HC1n4ohQ1mb6ztWdSqSIm/uVXhNhs1D80JLDTXI
Ntzi0/NCMmyVuxd5eaYanbDXXZIvIYNSRN+/vrZq5CYvLZZTxtAjWne0Naca
/Vc8Y9tSRYaMLWRu22vVKOJrZA9bExn8/uqhP/OM96txb/f1ETLoyAkkk4Yr
UTtH1cLmL2RQjV9hf15SiXo734o8+0qG37YW5Y+eV6LvHn42WZNkmMpc57A0
r0SsUTLdE/NkWJ3wbxd2wsh4xq3rGKceRF5fimJqLkOipftelXHpAT4yf+To
zTI0c1/VcxuvHhwP1R/k1ihDiYRfXF8F9eDFSFV56cNStG7tt9tTSg9WTbdt
NkYlCJdG5tzT0oPl6hXJG48K0c4HFRG5NnpwrFTfubUzG+1VED/A80oP4k7t
PRBT9RzlTdcS3FL0wFRT+sQK8RlSKPxvseSNHnjqrlwWefUEsZq3vjyboQeu
bL8f72R5jKov3/tdk6cH+QkOg99uBiGT0vnoG3V6sFQyxrqidQ7rHWkf+z6l
B2N2fadaBOPxG8mAQpNZPcjLsQx/EpuARb6qhz2f04NGnSKZcMJLPH89hLx7
UQ+8rVt2BYkm45wEFJK4oQdD57SuhUqlYK0fHzRsBPXBgMN13Z7vHVYJfOhT
ra8Pr26KvpcqycFlO1I3WxrqQ3Wmjb3l1lxstYSfdBvpA5Nkws/F67nY59LC
+4md+jDb/ywkVycP1zu6jPJa6kPaNF/ew5R8fNZAz/y4iz4Yy8ZBhUcR/jdv
9WncVR+0L6TPPsJFOCLrvNsld314f/zQoULhYlyknHzr9jl9GC/Q/spWXow5
RLlz07z0QYnmQj+7uRS//T0qOR+iD/suZbbf/q8cm2T+S78Zqg/rvIqUkfJy
3OEhpsf+SB9C73UEX2evwKsjllYST/UhUi+j0SymApu3FgZDgj5UedoLHMjC
eOhhhwD9pT5cqU2+v2se46um04lHX+nD1fCG7GzJShxbLld8Ok0fFsnnfCNO
VOLJjPDpsGx9sBF6vFV7oBLfOpN+QzRPHyYpp0qqVyuxoHwNe1KBPvC5W6yN
i1dhw9hlQm6pPkzPbo3uPlqFH4acsv1cqw/Y67/1o9QqrOpugBX79GGh9+51
vcfV+LHcwdU7A/rgEnAy42dKNZ4fdiWPDTHy1XLGSa+kGlc4hGUkftGHiiPx
Tx5+qcZHrIajxab1wXHee1qOWIMLeeY7rs3qQ8ytfzU+u2uwVCMHb9ccw84k
tOJiU4O/7SUFRyzqQ1fkaanv12uw7467npxMFAhr2y1TVViDh5ZfZJxhpgBP
4UZmEq0G7yrI/FbLSoETAmXi/N01mJvY6xjESYF3VUqnEn7V4CszU9EjXBQ4
hTZwyVoN7snY1GnCSwHpcc2Z01uoOElJzeyvIAUUP+/qOCdHxZvHUfAxEQqk
NO4Qr9ag4nPJ1rhQjAJvpAsPpVGoWFfqFtlLigI7wr62SByg4hefn3h2yFBg
H1thSbotFa9HpWVoEyhQL2M2UuNMxfUC7YRpRQo81YwySvakYo3Wr44WKhS4
eCtS7ZQPFT8JW41+q0oBf2IrNTuAipfM+DrZNShgk1gxGXaPih3ZFXhPa1Fg
1x+boPkwKq6iUsyoRApUPBL8b+IJFSsFHQiW06XAkNnKm7MxjHkEueJAPQrk
50VtuZZAxbP/vFeHKBS4u2cjjOcVFVuXhJKNd1Dg13+t20hvqLjoepJnnDEF
NnerFY69pWJpcn7GCqIAiFSZbftAxUG/G77Z7aLA/T81bd8/UvH3j0OEgj0U
GFae22eUQ8WWF/84Cu+jgK1x+AepPCrOVuWIuWrGyP8JN+YH+VQsOiHV2WZB
gU18dLPbBVTsl0rk1TrIiPdLzIPNhVQ84mpqFm5FgQ0JEl2EgffKHg/+eYQC
iXo3RXMY698NXsZmNhRwuPXdr4/BxxcXvJpmR4Fsn1NbHjP8edm/ILM5UOCy
9dmuVoaezyKZnm6OFFDfMzcTn0XFJp3VGdVOFLBo8r+yyIjndcSnb7InKdDM
zO098I6KOQ5OEQJOMexVhK2H0qj4ItemE4PuFNBuqPI9+JqKO+pFYnacpcCX
z5eL+xKpWP+eaueLcxT4r1jz358XVBy/G/EuX6CAvFbA2dhnVOxecTY47woF
ZAP3uT0OoeKZi5PX93pRIPTPxSaz21TsI33hfI83g29BQPuWL+O8/C8fWfaj
QOaBkTmbs1QsrD6398EtCnBrhA+sOFFxQv9VA4nbjPXuRf3iNlScZegta3SP
ArSduTYNiIoNJ5eEmkMo0P323/XjulRc88KX3SmUAnlrOWseKlTcs+w/ExBB
gV4bobQ1Xir+V3CnrCaWAu9PVFtv6anB905vzrJOoMB5ue1ODxn9xCd6//XX
lxQwlxHkeFhQg+WuPXzInsqo/71MElue1+B9OpH2Fh8psP+g6W8JyxrcNiZo
OZDNqP+uXymplBrs8OQZuphHARfvk6x5CjX4wly00uNiRj3Qc7mc/lbjJx8T
5ztqKMB3iVS09KoaSznLTpyiMfI9IK+fFVqNU3lf9c/XM+qpmlN/7r9qXHQx
tVq0hQJBhfYn+HZX40G19xEOvRS4+lDgVGt/FVZJL1Yfm6LAg02SjUzLlTjH
bofsf7MUME6JDov6XIl3sJcLsf6mAJvrl4zKkkp88HTlquISBdjDNB27/Sqx
l0JdvccmA9Dzl9hE/I0xTupymxMxANeHfSbxVeV4xJLg7C1uABufew0CfMsx
08rFY38lDIBLfvhjpnY53nWY/eBmWQPoP/U8dDW+DNM2GepvVTUAwug/Z7+L
pbjJ9SXnThMDkG5LCPk8W4T7FM5lRpw2AEkndcqDkFw8n76xpFVoAJYXcliv
ySTib7amSQ+KDUCb56/EXHo87mUN3/+l1ADuXbE1nSPF4VIXiRdRlQZw41Wf
fuLeGBwkTjZcazCA4NBS5/DTTzB/yDl/+oAB3IlQ/Hj++g2sfqabyZ3ZEAqW
+crXxyOQjIjU2wpWQ+ig/V00d3iC+GtcD4uzG8Ibvy2m/K1P0R+ZX8mNXIYQ
ta1o77eCKFTSs2U3ScQQuO9kRI/eikf7TeHuhrIh+DzrP/xi/jU6pZjBGXvA
EB6Spa+lLGeiG7VO55SsDOGQ9/P7mdkfUYS7YGPOEUMo3HPyxZRuFipL9Q1r
tDMEVm9jdvwzCwkr7edbO2kI5MysDzVHcxBN6auwi7ch1NIuCZ3gykcDtJhr
Uz6G4Ctb/bbfOR/9Pm3Z4+NnCGGVCg/qcvPRtrTc6MhAQ8jasWVs6FgB8lEO
kqh5aAi/nQ1EOhMLkarKNlmll4YgGGj1S2xLCYL6jsCcZEO4rPZik791CbI9
e2/UJMUQpmZ7jTUTS9Cd9OlXdm8Nge6ox+WtVYoGVMoUH+QagkiBbutJszL0
aPsxtak6Q8j0EMzWPlaBUhq4w3zohvBrlN/6XXQFKvGonGJtNgRtTlKGXXcF
+v5WOVO6wxC8r1qF7juIEaguah8aMIRKysbkdslKNKf6VC/nF8N/dOfRpRnG
/bEJ9gr9Yfg7JUAc3VyFKi/NHPVaYPDTdLvOSlWhRzlmV/RWDcGa78SzQ/ur
kKoh0/sSlh1QOfY38lIcY94f+FAiybYDXrm2KRh+rELLN483+HPsANPWJfak
6ipEqyr4ZsKzA7Soh7UMJqqQq9lFQo3oDnDdNf4kSrMamf2U+F/D5R6NVdbH
8cZUo4kyoutQyFTuhVHtc/x+Ra4reruIoqKIKLnlXkhPFynJXZfndTeaPBSJ
h/M4R01o3nIdoZIidCOJngbv+fO71v5993d/1nevvbbByiUEc0s11mgBCwbx
j0zPLCMofylVe5c9C1NPNZwtVxD0TFHQP36MhT7/piMF6gTVzAYT90ey8Fjp
VOgcTYJNh4Wr++JYyHTsTGlcQ7Bop159ST4LMdKzuTo6BL9tKLaeuMvCkWvG
d+P1CI4FuL9tqWVhfU9Ck70hwfV/vThl3clC62FLuVaK1zJnn66azUHVnLGl
xkBw5FF6m4ICB1lFWWtSNhGcYp5h/BIOjn+atHC0IBg2bzQTtDnYfaVo130r
gnKW3RuDDDkwNXQ6tNSWYPOTBTdowoF88N3obnuCXU0rtATWHHxZ7JZAbyfI
PHNWnr2Ng+7K+Tdv7OR5QJn1YgcOOOfqP6cdCLbs87kt3svBH1NHxAecCF4r
XKs7eoCDK8LFjbV7CT4eUSutcucgZPPDZ+r7CPpk/6W98AgH+98EDJw+QLB1
ZGmczDEOLARq42/cCOqNR3NRfhzorn4yy8KdoNLDpw0JgRwoNUQo5R8m+PCo
dfq6YA6+e2tpyB4hmDicucYjlINe+Y61Xj4EU3X6Q7TDOagvPoMNxwi+Kr8j
iIngQPQfQ3ttP55XweRO70gO0kZ7XC4G8PMHtAb6eH0q+ZLPhyCCiuvkLT/z
2sOECrcLIfherj8sgdd2zwbPF4cRFCu6XpbwfsbhqWkKkQQrVqQkxvD7/aqy
Jd/vFO9nK5vczuf5kflc1hzN93FrbqGYzzt0QFhnGEvQbKCuzyiIgyYZu5Yk
Ac/beLUr+HNQkfP91dg5gm+HJ4y7eR6/mwWO28TxPGJs2eXeHJS9ei8njCdo
fS5cU+rBgVGUu/rYZYKuooGT3m4clKq+MLFJJDg0f81wgAsHBtUOW28mESwF
2esLHDko3vvE7UsKwVXegiKb7RzcSpPE38gkeNbKNeHUFg60TDZkj14n+Iui
uDrSlIPCtpIKKyFBp+Zi6QITDvIUs19/ziFY7nPUa84qDlaWLPtmmU8wVHD7
Ry9VDrLtk+ZdL+T9YgNPuipzILx4ZoPlbYJUwK4pFRkOVLWn7K6JeL4ik8je
cRau1584NFJKcGG41lP8wELGbM/LmfcIWvV4Tja2s5AUZdP3ScLncU3YuDKX
BcXlnNSc4/vqZqTApLJwpZooZDwg+P25809fz7NwSapDzBv4vkneFmw4ysL5
wPlX0loINmRk7VDTZ0F2wbm8D238/TaLqM1TZUFQMkO8uYOgwmCLRqM8C7Ef
R/rfdxPM8TJ1+DxUCyc9W6lN/QST/zez9YGwFv6dvXV7ygBBv8T0DXbxtRCe
++DwuyGCOl0yAyGhtRDSW56Y/Imf/+3Vx/JtteDvnD4wOEEwUnyxulcqgWHp
L1Om3wn6BzQFXngjAd/0CwuSJgnu6qrf0vG3BHzaw01NZSgMU1He5HlTAh7b
9iUlzqXQ117i5GkqgT3mGkhUKYxJCa6t76iByVbZedwKCqUm1zWzrtWA0P1j
l40GhZ8cGn8X76+BfsH94D2rKZQNLxZXva4G/3r74tB1FMam3upUfi2GC3YR
qhUWFN5anv5KJKmESse2f418Kdy26Lcy3Znl4DJY2SD2ozA3Xy1GyL8vM8KE
aeaBFEpeKJdddisDi0xvo52hFPrnRye/q7kLzc9/8Ak4TeHeEc03LX53YMhN
r6sklUKvp0qLt7AiWHb07H09CYXLBgoMTDfmwaVpD+M4lsJkxTxfpfhckEm0
KHlbR+FB0aK3US9zYKh8VqGwnj/f5Oz72qezoXJGbJpiC4V/zGV6DR8KYU9S
VPDXPgrP+BP39ogUSKsKNa6ZS2PKrbp/FK+qg5ydU8nSeTRu3FOvO/zzTiaq
Z71usAKNPs1qozMM3RnPWRMrDZRptGrVz+iuC2JM7E8oZanSuHx9ty3zk4Bp
7/UfPbOWxmYVFYO9C1MY5Z99SrbupjFeDvUdn+cyOWaRYcNONHbqttWYZuQx
6yIvmV11plEzyiU22CGfsRsWtXW40vjyiTSx8XEBI2gf+3bQh0ZGXrTEX1TE
TGSd2hwWzWsDG897+SJG0J0wVyWWxrLTxeeTpkWM0sKsVkZAo+o42zPqUMIY
nK/zmHWRxtOdOKQ/s5Tx8p0Tl5BCI1sr3OHieIfpJFdb8opo3KS+Jz+9j//P
B+Vcs77N+1spTscZlTNfb5e5vxfRaGfbjM9jyhlF9Y7xteU0bj7+3DxJ5R5j
K6vya7WEz98el7PMtoIRt+Ydammj8V6I6cbO2ErGZl6F7okOGkdbd7/4+1El
02FZ/3VxF43ZmtsLfpCrYr5Uvju3r4fGkfn1xeoJVYzufw3+HByiUbpPt2Hp
ZTEj7tx04uIHGmdG3yh7+VjM2CjtAP1hGnMibZz+mVPNeJwNagocozG0fyDC
Mbqa+SIRZCya4Ne7z+p7UVXNxEhTD1ZKaTS3fNB2ZayaUTAq1HGZpNF6R0OT
r14Nc+No5dj0NI2fp9Jdgz1qmP8DNCDLQw==
       "]]},
     Annotation[#, "Charting`Private`Tag$208293#2"]& ], 
    TagBox[
     {GrayLevel[0], AbsoluteThickness[1.6], Opacity[1.], 
      Dashing[{0, Small, Small, Small}], LineBox[CompressedData["
1:eJwUV3c81d8bL3uUIntmc63L5Zo5T2gYSUKUokVIEVE0JIRQSlZGChktMjIP
7rVl7x0lfAlFlPC7v7/u6/36nPs87+f9vM9zzhE/d9XyIt22bdviGLZt+//v
79FGqtTDdH06B7n1Z46Efd0p/Df39weiomfzK79Up/SBp+0cf/8TtG1z8YK3
KhPiHeJk3W2UhNgD7BaMVvmRj0VOH33/S7TcZvulgSiDzn5sztmKfI3601X2
fbZWRWa887fXDd+gufoiupkVLZSk9yBr/dYHtG3OuOTgP0CcP/ie/OnLR7fE
bhyiKh9EIalZ/qtqhSjHedragssM/bPQvrgSWYy4ru4Wvnj8GLpG12T+a7oE
PUydLWT6bYWmP57UWjIsRxrOnS1ri7bozMX/xBdSKtE0z28TaaPTyJW9Mvj3
rSrkRHXlL111RGPl5leX+2pQ+jShm1nWCSXy8F3wYqSihqToE9HbXJDVlTHb
n2q1qM0tPugn42XUJOZhsBhZjy7FO82tG3ui4BtamlfLGpCfV1qbLocXgo5t
ij+mG1FTsaWs4bQ3KgqM5pkzbEHMwcapd0ZuII8hOzY3z8+Ibt/1+qQ1P6Sg
LrE1k9KKRrbbeNvI30bt1+yWf91qR0cp5S8KvwWgg1KzI0t9nSjKf+OcFUsI
Srcwt8270oUcSxL3Jbo9QNtv53d6MHYjEZU7eT4Doai8x69+Qa0HaXT9dO3q
fohUH7DnzUf2IbmqfZVxUtEo6uNVhbdS/cgvyv+h2LYnaG6sK+NyWT+KeiRX
0Db+BGVqJSX+Nz2AIjclbj7Li0HCs4pBM4bDyC9OWk/2cTzy443ezBocRoUk
L4HzMQmoz2DlxiXPEfRYslI1OTkRPXle4f49ZRRFkoLnliuTUJDM69yft8aR
Fs8xzQMpL9CfPs1ni30T6GvjtpyBqAz0SY3F8bX8JLoru8lRdiAT+UT2E874
T6IPt7xjj2xlop8GN6uaRb+iw5dLt675ZaHZt6X/ZV78hoZOCbCSH+ei4fv7
DE7/+o6oUXeDIgXzUJWK4UIjxzwa/i3x0i/lE7oTvqc0wHEejSwJidSIlSC9
b5NBmvnzKOFEnw3TyxJUkhgkmGH9A73N6Yr3zS5F+Yx1BwKSFtDco9vTyZRy
1OkuZS7Es4Sc12N6lx9XIYrh6/SOl7/QhAfjojO5FhGj3s+sNvxCz528Mg3u
1KKU/mJl0YVfCBKL2WzratEN94ZPrrrLaPiVlJXiiTqkHDfTQt+9jLzlE8bM
/OtR4qzCigbjb6Siw27wp7kReUR/OJDovIbuW16fF7/fikaHPoVXRa6hD6d8
vnG2tSJTmeq2qY9rqDMdNJiE2pBMWYcdadsfNHuVOLGc34aGvv50b4n/gx5k
Hqyz92xHB7U0Yjcb/yIep7/6ii86kPBYydQ5xQ3k4bOjb+BXF9r2yzO+8dgG
4q3RV3jP142+MhFMiL4bSM/ZuM9Ntxu9VU58u1G9gfIOfNqIC+xG+nf8vONP
bKKpxUa2jF09yEFEl641cAt1npr5MibZizqURqOS5rZB2eUzc+dV+hFVs/T7
0a1tMLURaphi3o+K9scCPdd20FI+rv3avR8lWpv/dNHcDvIEIUGJ3H507nal
tWbgdiAYPol5LTmAfrakCHfy0UHcoua742yD6Guv3/VgAh38HHQclJAZRL3j
Nq1a++jg8hqdX+H+QVS6zBGQeo4Oek6ruEvcGET3he9OXn5LBzy/O7tZJgYR
92WHHGZDenBcfcVxM3sIEZhf1VmcoAcXHpYhVcoQgpdTEwlu9PDA1CggbngI
Xe53F1KMoYf5vogTThzDiGp0K8LiGz3s31v0YcN9GA2O4ayEP/TA75n+jiV4
GC360ddO7GQAAcu7paXPh5FwXviGN5kBaoQHdTgbhpG3SMKVhAcMoL5bk/G6
8AgK/zQcPvGcATj8uCMyiCPoxfG9rxU+MMBro+ROX6MR1BL2eqyinwHCzc6I
brmOIKnfhRYT8oxg9PpA+oOPI0gn+s9lBX1GEEsp2llIHUEWivvCvC0ZYWDx
lPvdnhF06xy1msmfEa6aP+uaXhlBXa2dagotjOB6RJF3S3UUTbvwHvUeZ4Sy
VJd/DDCKNhlOulUsM4K5ZdjzV0dGEUH3y6ujIkwweqp3d7bzKIJeqap4VSYY
FNz4yeE9imw8Lw1/OcAEhb82M9gDRlHg6wVu7ytMYDCm9KE+dhTFG5BUKwKZ
YH2YTSYkbRS9G/E5whTHBAcPyOUM5I6iwT2bwfGYCWJsMtT18ShafLf/5Zcu
WnxuymXzhlHEZBJcSZhmgmLPl7w/20eRWsCO1fLdzEAt+bjv5/goOixksYdJ
mhnmbtJtM58eRWeKnqoc1WaGPQLHKnUXRpH3sT7T+CPMkEQ2Fy9bGUXhc4KX
vpxlhutZYt3N66PoxYMzQQQfZrB8eiHIffsYKpJ4+cIrnBmOeGtOpDKNoZaK
b+XlKcxQLkR8cY59DE3Yyg8wfmQGYsJFr8JdY2jt1+UV83pmaOT32BO/Zwxx
PPrAGT/EDE/zXHXY+MaQFGFZ6csCM2xIraSzC44hnVpNEwIDC5x+pMGVJDyG
LBz9nbz4WSCUddCwTHQMOa1XBpYrssAJXcHNS3vH0K1YulTG/Sywe+wTc4b4
GHqierDM3JoFhjQYCVclxpDKkN2hfZdYgEjJHaPScEuQe5eCPwvkpu1jK6Zh
F+V7DoJRLJD32Pz+ARpm6o/5jyWNBXIULsp40OK9upflu/qRBYor1tvJtHyg
UE4/VccCJuz3ziXQ+Ix2tz3qHmCBN5x25XE0vv53JoUocyxwrHykWpVWD7/c
6uu8LRYQf+xg60yrt6iDTf0FFysEm8k4a3GPoeP+olVR0qzgFujZl757DC1K
qZnd1mKF9b03Y97sGEORrQf63UxZQW/N/eFRljFEuGF34eQZVvBW9cuNpB9D
F5oDbmkGsYLRp3NKQ2ujaPv1GBaZOFaIolz3nf05ilJEs2K4c1ghzJqjLGZu
FPV7tr1ZamOFtnRGntLRUXRdaFJrfIIVGj56SWr0jSKu2t/U1hVWOGgUImTa
NoqO8IuO5AqxQZ5ZaOuhylE0W63qkqjMBiBxMVq5cBSFuh1YCd3PBho61Uc+
0PxaU3l5p5MzGxw6kN4fFDeKyBfL9u39yAbvLg++9XIdRV0cbY0cdWzAOPo4
g3RmFHl8mrDe6GcDjsXXPI+OjaIcdrYrg5tssEuWnsqvOYrE8m1TYkzYwfI/
nYd+GyOo/NRlwv3T7HB3dtpF4McIOskYUOTpwQ6FFqaVVqMjKMb2dat5LDtk
BShcTqsYQSxbK5ssE+xQFphfG+c7gjKyWB+uLrPDKWqKktjFEWRgKcI3xbwD
zh6eDzaypM2DDCMVitIOKFj9NuOiMIIWTZ863L65AwTXfAVlBobRQDyxamn3
TvCLD9ZNlRhGiV25u3ykd0KxaJzyHpZhdJJD1uGv9k7g/GcvLzA/RDt/RTbp
zu+E0uFDS8OFQ2j8Cpsed+FOEKbu9bUwGELTRl+LyXYc8KYmbtHq0CDKvuvA
XObOAUwPdAL+P79dSwdtUCAHRMfaS4czDKI5lY6VQ7kcUHwylIVQNYAWBStJ
dhsc4LQYsLdCbQCtLca990/bBT/v/nuEGftRicKera3CXcBpkpJ4c7QP+TlF
mQc17YLHDC+l+4v60L+hoPmIX7tAJQinBzv1oYDJTzxtErthd74ld3F1Lwpq
zTg+7r0bLrb0du291IMept9toxPghI2FhpkRv05kou7CxSPJCaLkoKHnJp2I
hWppLavECXTr9BFCgp0oaFJ6yHQ/Jyhtz6o9/6kD3ZJomYpx4YR/F02VVX+2
oysv+DdlSjlB7cOEvXhxKzqWlKdoeooLno69EzvC34D4YibDnibvgd+rxUGb
PgWIX6EwaC1zDyS3nvgxlPERCdaE3D39YQ+YXzD5WtOdj0QX5a/LUvbAUvSK
c5laHpI283Asm94DtvWx9R5juYjEsEGeJHHDr4xunUJKMjrqzftVrYkbuF2P
5hqfeYYt2KdH47q4of2rBFH3fjy2fFky8G+YG7y64mvNM59jm3b7troFbjh1
WuLS8V8v8GnFV6UneXigKT//+XHZ19jtq0p0oCMPlNaIOAm/ycMPrIz1O3/z
AM/Uzj4f2wosWNAqSLedF5T2F1hlC1Xid3usVlXZeeFRl7F2/0gl7u088yFa
jBfi35bKRalUYalj3hLHDvPCxK4tR7ecalxzJJWpPYEXPLfbP14LomKbt1KT
W694YTZkcfb5CBXP7sjBKu944eAgA3+aRi3mbCm48aiGF5YidA42TdZiR5Om
WfP/aOufiRm5atXjjYMrrZ/1+KAo3uj23epG/DjTL3fjIB80Xwm6EbCrCUsx
bQtVOsYHYvlnXJrsm7BZLdv+yIt8EGb29jZppQknGu79aBbFB4VPv8eQRFqw
FpjGNY/xgWUZ//2aw624JbXda32GD048xlJ54a3YccvaQmGZDwKYZBa7mlvx
g0pH1ocs/LD8DdzyTNtwr56Pv4kqP/heNT3Xu7cde2mnOTQG8sPRn5OXR+g6
sMkLjmXTCH7o7mmXuSnUgSWYb4W2PuMH07/p/wpIHbi92yavK4sfnjn4x7Gf
78DKHjvoR1v54fV4tppCRQdm7LsZ59jPD40bOc6VnR14eN93hckv/KDiRd67
8L0DP2SvsZpe5gceixe/ZDk78XSmb+ZPQQH4S83zXjjTifHObzrXpQRgiDuP
1dmzE8d6W7atKglA67Ub9H73O/EBA6W1fyAAp5szdDwzO/HLkQljZmcBCPRz
K0n53olvGlmMhnkIgOueXS7//e7EFrkV13b4CUCBbdVgB2MX3roR/5wzUgDC
thRs3SS6sD23+bzQRwF461Hm3WLThUn+ZfdSygUgvD5lfOJcF2abkOMVrxOA
V73ZM9FXunDJe3okMyAAY9NOTiVBXfgxr2dX1oQAML3KylJ91IUv3R51VpgT
AH81NWmDhC7Ma1rymLglAB8UxAIU3nTh+TwZ6Y8sgnDqyqYeQ2EXpvLHlGhw
CYJljMiSd0UX9pq6MqEjLQiZelucop+7sMmRYZ8KZUEgBKq423R3YYkCY3bQ
EoQmXf8kmaEu3H5PSv2AqSAIxyi7Rn3vwq+noxvqrQRhIug3k8x8F75zdMve
5IwgmB5I9Lb+2YVtii4vtTgLwu1+o2Lh1S6sJDIYfNRTEEZbRHv817swQ9Ah
wU4/QTi3cqT32lYXHp4teGcVROPDu0LdTt+NPx6TMOyLFITlcNJbOaZuHP7p
UZ9dnCDsGJZK/s7Sjc+KbbgNvxAEm2Pj6frs3VgrxHWbQ44gfLp+o1dpZzfe
Pd8X8+WjICg++XugkKMbfz9+QP5ChSCQRK+w9uzqxpWl+RVTdYLwV6ZbK3J3
N44V32vp0i4ILjkyP0Zo2D00cuq/AUFImT1xoJ6GjRb++l2ZpOHCY/bGNHzz
cAyhek4Qnj6ndrrQ4r1LUxrc81sQapN0jsjS8k3+rQtz2hIEOjOH+Xs7ujG/
laN2CYsQtFq+6b3J1o2PvP0zzc4lBAGpl5R30eoJZHoaf0ZICCQevBYyYOzG
xQ6Kh/OkhGBl7FA9F103nvtUu0qvTFvP/evUvc0uLM7l8NpGUwj+KAgzRf2l
6e22ZpMNQtDQuPlL63cXfkiNZvpnLAR6MinWgUtduEpEocj8uBDErVPsXee6
8IoP9WKavRC0uW/pLU11YUL7aZ7li0Iw8+2VAt+XLvw08LF3wg0hCB4x5NpP
80PDkLzU3D0h0B76cPsAzS//1Cld+g+FYJut8+hMbRd2+r6i9jVZCHga62/u
KerCz+HRBPm1EPiXdGkkvKX5J0HuSdgHIWCzn53B6V1Yx+zUkjJFCMIe/jq6
FN2Fr2Ysv7jXIgRTCjui/z3owumbkRbdPULw4vmN6ezbXZgjr+r9zWkhkPtn
zj7n3IUneGSuUHcKQ+P08V5erS7MdxWL8PEJwzOXu166Cl3YrMH2s8teYVD0
fl7AINqFi/weKu4iCcPh5N+hIXRdOHxscdbOVhikNXLTjtXT5oFWeOKbs8Lw
w32fX0ZxJ16OljTZchWGva8C51+87sRnjGyy028LQwHL7L7HIZ1YLbvMeeGl
MJS90+Cyh07sTGfNZ/BGGI57Hdi/ptSJk079qIspFIbTV+mdkVAnZuIQl9Fp
EAZHcsbZ9uUOPHgt5GvQvDBknV9ZZk3vwPf0jp0V1BIBo8Nx7od+tePDZ1J+
ahqIwHDIBdPGgXbMEfDffWszEbhyDlkt4nacRAnOfOwoAt8S7F4TH7bjTyal
/zGFiUBP3dp6pEg7XrSV9Pk1IAKirhqsFRda8ZnrK+Et/qJwSbL862PDJiwd
ZyA8GywK8WKnGJv/NdL89egt82NRqBDfM3OvsBH7/ZNvN0gXhathYhzu0o34
2f0zPCUtoiDjyDHtulWPW6LrUzNExCDSzOJ0cnIt1nmXUHAHiwF/6Uofx+Mq
bNTXuvGjQQxM5l6y7TGowubbGA45dIqB4YKD8cfvGJ+3vDKAvomBrsUHEZe3
lfigv/jdAMa9EHmqsSOZVI49xH6/2q+wFyb/HVpmUy7GVOfUeYrPXmjfk9lq
9jUbX15bCmjYKQ5+RnrO17RTkI6nE+8Ulzi80WpOlrv5ArHMDubS84tDiKDS
VGN3GsoYovTqS4jDtELOf/fC0tFo5TPFQrI4CPx9cHD6ezY6Gqzdn+YgDqGh
Bt49WvlIjeuein+eOLz0Jj0c2F+Otj1cocYXiYPK5r7n+UPlqJXe9WRRmTgw
1AuqvfGuQG4rlsFLteKQ55xr+OtVJUrvlxpyHhSH62hmX4l/FeJNbQixopcA
VYev+3KLa9Afhd2jStYSoP479fDTujr0O1nwHumkBNQsG5g6bK9Hy7ukpbQd
JGCs+otEtG49+vFL29XIRQJOky+Hi7+rRxNl53+fvC0BOy63vex+2ICaTIs5
QjNo63UjdkTINaH6iuq8yBwJsOahk1a2a0JUlRarp+8lgPCgoFIqrAlV7vmS
mFIiARcKie/Yvzeh/CE22cLPErAk/3spM7EZJbqdQRMrEhDp0RptNd6C4kYu
TXz/KwGX+A5y9zJ+RjFHvYLntyRg3yvjbymEzyiKFNq8xioJ/eTnFfTXPqPA
9bwTu0QlQc/grDHL2md01738L7ekJDwLDJTM52tFt8bqkgXlJMFeo8AqhdyK
fChDk9JqkpCtYvZM91orcnvI6KF3UBJakm77+Y+3oksbu/YYmErCPZf1fvm/
rcjpqmDRIQtJoHcfLOTd04Ycj6v8szwpCTtd71rlGLSh07XaqbYOkqARG25j
YdeGTmoaGZy5IAlK14NOkK62ISshu1CXK5Lw8BIr6/v4NnQs8rzCVS9JCAxx
Fj30pg2Zb7m3et+QBJkj9v8EcRs6PBnIHRAoCf9iBDiuT7ShA9aRxcEPJMH4
1bnmvz/bkEF93MmHEZJg4SqRf3p7O9LLffMiNlYSLrQqaf7e1Y6G9uamHngu
CX+nrvvu421HfrHZKcupkhC/8aVQWbgd8e/ISn6VLgnTfCemGsXbUfG9zCTL
bEkQPuy7ySHbjmxW059vfycJn2LSVjYU2tHy5VeJH/IlYWl8iRpLbEdPJ9IS
HIolwa0SnAfU25Ga7Yt4jnJJCDopOVCr1Y46PqfEVVRJwk2F//jt9dqRh2Fy
7OVaSTAsypBJQu1oV8nzZ0JNkrD/kjBDiEE7eqecGNPUKgnme7oLBA60oyPp
8U9vdtH0r9qhf+JQO5oTiHsi1y8JvKTqTH3jdhT+6Fl037AkFEVkrraZtCN5
xpjHIV8kwblLQZfdrB01+D15pDElCd+9b95epGGnxcdRX2cl4VqDR8vdI+2I
0elR5NMFSThwI1ezhIbThyIjDJYlQX3Zrz2Jhg2PRTxcWpOEi03fswk0PFEX
Hv5ig9af9Q/952jx7umFhR2lk4JrZ0y9Dpi2o735D0I3maTgS/t4dCeNH5YN
efCWXQqa7hw1Zzvcjs4kB4XY75aCZwLy1Dlaff+47gez80hBA2v+bj/DdvQ8
9F5QqYAUvPUbt8yHdqSzefe+i6gU0D05lftsXzvq97oTyC8pBQX3/PSkdNqR
78yte/WyUoB8DAlnyO2I18E/wEdRCo5XuCYaqrWjwu6bd6VVpWDmxbGCbqV2
ZGVy4063hhSkuTGmccq3oyca12+pISmoUjuT+ki0Hanmevl/MZQCr7dX2Tv4
21H73mt+jw9LAeMbqa1Krna0c8fVGz+OSUH6wB2jNMZ29Oaeu2+yjRQUNt9f
V9hoQyarbj5mp6TgihJFyONHGwqduOSdc0EKOBI+y7K1tSGGknMeTr5SYOQ1
6fUktA29Uj57leeWFCwpShieuU7zc7rDFWoAjb/ly/jQs23o7iP7yxLhtHyz
xlt/NdvQ34s2l0aTpEDNTTHMaaQVJQxZOUemScH7OkUDcm0r0jp23EkvUwra
vjhJubyh7W89iwuJ76Wg1Dhz8e+NVrTEZeJoUyMFpozxMl/YWlH/ZYl213op
mCq7K3r2v8+oqu4vutsiBfHXdtCrNH9Gj/1yxbJ6paBoWNT8U+hnRJzYMfZn
Vgo+j35afL7egq7ktZ1O3iMNN29TXCOqm5ENe9bnPH5pSM8Xdzgf14z0Lwbs
qxORBvZOmZX4y81op4CqyIKsNOhHjRZJ8TSjNwFPhkFPGkZcjJTGzzSh2aPW
p75ekAbDP4/FtnoaUGe2UvOaizTsCXvFb/WyAZXSM+nuvCoN4eRGBuErDSis
uEiQfFMaVKxa9NgYGpCcGP/gg0hpqIuiBj6Qr0fOPwZtFYqkgWoo/d7YvhZ9
jXC0ucYsA/dn5/Fzt2p0ZVZRgrhDBr5wLLx9oVSNVg/9mZ/fLQM215YSrReq
EBv9k2AXQRnwq1lb7PasQsSblAJHJRngfFiS/mKqEt2+KLPn6HEZGHxf7j/d
WYp49efaFFJlwEX/uvSabT4yXvA1/kaWhSe/P4pG7riEhFVFQ1j0ZGGfos8x
7k+G6Mc1ao3Cflk4GHb/fIetPY75vVvvmqksRHH2/QqT98OjG9nKWw6ykPtB
88Ax9sf42o7hPQJhsvCa4yBX8pU0nCgPo2ZDsrDmEdjX1JuHL7tNCXqMy4Js
/PV/wRfyMXobceLpN1l4ap9c9mYpH38lDrQPLMjCPHnrlgpbAVbWukZxYpCD
jkNL6m9IRZhyMD0rQEkOXlL1NF9dLMVz51m8Cu7KQeM5lqZWvmr8I8WoAgfR
1uc7Xd93rBovDAQwN4fJAePacSmN8Gr88+if51+eyoF63UHv0r/VeFV3lsqR
JQevdJ+M/empwXTcLbwu7XKQEGL3QN+bihmOspz17pGDnlJVmdwMKmYMN8q9
OygHbrZDw5G9VMyyrQLFfpUDjz0PzfLItZhj7u0lypoc3L4cwnd8sRYLUB+V
iojLg/nRcCR9uB4LbjUzyMvIg/vwv3d+HvVYWIflqLqCPKS6k2rJ8fVY9EPA
pImGPLw8vPlw7Fs9lkry3HHDWB5iPNW/Dd9swDJ9b23um8uDdY1Vp0VyA5bl
mn0RdVweeuM3eaWrGjAh9JxGxml5+Eh52/gffSMmeh8/0+kpDwcf2WeO3m/E
au8fZY34yAMPx14mg5eNmDTb/HPaXx6iTha4bqtqxGRHowdbwfKQOXz928M/
jVjXTOODIq2J3LVF658vNGG9B55/NVNp3z+wVf253YT1a94aGabLQ616i/at
2CYMWjIDdu9o+UMEvO/XNuGDUnx0D2rk4emH33+ihJrxzLlDWbr18uC2i7LB
rdyMI9J8zReb5UGvrKCXAZpxl2h/ol2PPMg5Xvy591wz9jnNsp9jUB5kiIfy
za41Y8Ekre81o/JwterZ/i/3mrGjQAJJcVoeOsnt/xmmNmN628aB8Tl5GPl0
PpnzbTPOjP1z99mSPIR4FJgeKm3Gc3tOtmz+lQfDA+wLM53N+JFl+LWPW/Jw
6vmxGJvRZqwWXcp/iYEAHua9sYSZZnyTQ+hix04CDOqd0mTZaMbCR0zZQ7gI
sD0dpXIyteCqh/55OnwE2D1PWLvH0YLPN+WeWBAigJTLHhU73hbMxDq88Wov
AVh0pdTjRFpw9qEd6bbSBLBSq/irK9WCzUL0THYSCBD17NrNQ4QWvEC9vFit
TICzQztySlRa8BP65FgfEgG6LUPDnqi3YA2Dz3oKWgRIKuXm79Rqwf0BGxNj
egQIqOe2u6HXgm9hpbCY/QToTxA5HoxasNjmaRXjgwSQkfi968/+FlyjF9Wz
YUKAIe/YpC7DFuzkX+mff5QA+3fKsvIcaMGspT/Ena0I8Gxr61IFDb9ZE20Q
siOAtWBWZwsNH9U8eqX9NAHaf3c5GNLwz+t3uYPPEWBp7YKSuFELji14X6rt
TOOvf+mUk0EL1v415vjDjQBzt3h27oEWPKy6m/mVBwEs2j9fkt3XggM84O2J
6wSw9xWMf6XdgiXfexzf4UeA2IDc+gcaLbhu/sWfqjsEUHOyke0mtmAXxY7U
6/cJkJPAPRuq0IJ3uG0/SAglQPnm9oOZ0i34fbbq3GgEAQRtTnkrirVgy+mz
T55G0/SKu5UnxN+CV2SeaB2OJYC03pie9+4WHH+xZvRfIgHUffntyCwteGxC
QsEpnQCv2SdPr60040Dx4x2C2QSYf8o/tPZfM5ZxvO/b9pYAGlwuXBe+NOPL
I5MUrWICvPno89e/qRnvEuZ2nS8jQPgXJ1v5ymacf9Jo98sqAtgkdTUZ5DXj
tb50e/YmAozxrF8qe9aMn/P20FW1EuBYr8pJoQfNWN+aMdu7iwD7CO2z077N
OLjz4srIMAFSeo/Etp5oxlyfZaI+LBBAJeKNR/vuZry5QMxoWibAk4i9Bkz/
mvAsl2751z8ECCF8PhEz1YRrbI/O8jMoAPFD4H9lJU3Y66vvwXv8CsArsr3H
1LYJOzIHnn4uogBaWUktNvpN2IwQ4V0ooQBrn95kYskmLOXx4uWMogLYnnUT
ejfXiLvXGzaP7VeAwz2tkdy+jbhKtIvn8kEFKGI7yiBt24jf7B9RDDFVABYx
s58JWo04+MHSyVJrBTBr5qsrWG3A5D2CxRKuCvD04ifOhisNOI7gdvXXE1q+
vgQGtL8eBx25HrIzXgGc+j+cYRWoxx4ed5Nlk2m48eyuw4t1+HDR0+ZTrxWA
7fvahExyHV7bXy5LLVOAvLYBtnDavD1pt3M85qsCvPDcOvzjDhULh763IJMV
YfzD5Fkmw2qc8+4t5Y+OIjAv13c676rGWj255AqkCEbqbgpeQ1XYSiJL2MhY
EQaubjOJuFaFI8pfTB+zV4THE5ySXdoYry9GB7gHKsKKgNIqrivDg3beH9Jb
FUFM33GFLqAAxyto797jrARtaW4/a3bEYGvTz48r3ZRgykBIdkzkCeZyO8vp
6qEE/9q916aVH+OHOWFc1TeVwHbu+5GRtFB8R36Q+2qEEngE37YJO3ENX5D1
F2jOUwLWaYbL5NfBSFWyQuL+PyUYpKKvYbHp6IfBsVfK25Whb2QOGQRnoJxz
3yQHGZUh7wv//nNemUjq5U5p1V3KkJ7QimuPZCF+8TOyY+LKEFBSdOHp31y0
KbqloHtIGfyvOmZyxOehJsH9Gr+ileFUFn/FoeufULvoexmGOGV45y347tb3
T6hXQoSfJ0kZnvsU5m+3K0FfCH/+kjOVwXZq2HhJuxSt6eRV+ZUqw8mDPgwi
v8qQzClxM7pJZVjg2NvsAhgpOjzat2daGcTPzGx3zcRI7fyGstS8MvSaf11q
YKxC+9wGOA+uKgPr36MZr12qkJV/dF8YuwpsG2iR36tYjQKfbz/Pqa4C2o9m
BJie16DQ1KtWEtoqoFRUJlpRV4OiXo0cIOmrAH9h5rPfSzUoIbdEzvqwCtz5
Hj0/d5CCPpR5/oi3V4HJh79DWmYpqAiPjWWfpf3/38VDt7ioqJxypKPUSQX2
/Fz9nalNRfXN8gXDHirAsBae5hJCRaNDX27uDVYBtSRvmwgB2n1t7KibargK
OI245Kzr1aLZyQp7g0cq8JdZxXDMoRat/JeALiSoQE6WK3Fbei3a8e8YY9Zb
FZAcVdePka5DOsI1j1V6VaBEv1febSft/S4pNTozqALWzltV7DL1KEwhRCF9
TAVEN665yuvXo34dkzr+GRVY/MGrNni5Hvnada5v/6cCqzOr3xip9egRMVHq
zDYixGwqH7nfX4/Oq5ualtERIStJLdJvrh6x672Nv85MhBzZcdUergZ00tST
NLubCJOqsjOqdg1I+ajEyUN7iMD7qGrE26UB0R3vCkjnIcJu/ioFlZsNKPuk
RusZQSKgv4ItLHEN6NaZqeUyYSJkpP1Ik81oQBbn4oQExIiQ+1Owvzy/Aa25
/LnUJUmE/N2MkcYtDajFPecRUYYI5Y0/M6G/Ab3wPFUUKUeE8xcST7ydbECH
blbQH1Yiwv0Npe6ptQYkePsKIUOFCG+D+I5/pGtEPwLEjtGpEYFjpKh1mb0R
xYbeSyknE+F2/4hBr3Ajco1QqxXQJoJKkD6Tj1Qj0n88+Z+PLhFqrzDbhys0
Iq6YGK7ufUSQdhdS3aPWiL7FHdBWBSIsRdld363ViD49/+0QZUCEL3uShQL3
NaKI1Nch/xkRQehYhcAlg0bk+Mr27eFDRJALibxUc7ARqb9m7c4wJsK2l8P0
0SaNiCW39C+dGRGyV71nu440ouF3buKO5kTomxASfWjRiD7kCx+usCDCWfvo
V0WWjeh+0ecrgseJ8ODOo0Abq0ZkU3rnma81ETT/NNa6WjciQqVKefcJIij5
zPv9ouHN6vEJ1ZNE+DOXkr9Iw5210ayP7Gn9+e4XcI6GMxsNiHNniND2kXv9
MC2e3+dfNsZniXAtYkU3nZbPvCP9duZ5IshnPXfwpvER77FOp3cigijcDC6h
8V3uZ2p2vESEvPu/2rxo9TQMFy9VuNL6d+vshVe0epPGL/ELudP8Msnmdpim
h8dXAXTjKhE8vsnsOk/Ty2i66WKPJxEGegbv/NJsRPxz/hFq3kT41av13x/V
RjS3oPjxkQ8R9N31Q31o/cC/RgbmbhAhgLErwoXWryerUdtM/IlQ71qn1kXr
p9M6kn19mwhVim1FH7kbEQf9S++zgUQw7r12cpDmB6Y/+PhSEBGirgkom9D8
svljRO3eAyL8x/dbTXC+AS0MCiy9iKD5MemF1XB3A5pu12wnPiLCetiVfW31
DWi8zvp9VTQRit0vL0iWNqD2/Gj38VgixIYxXVtOakANWe/NPBKIQNWcUPKM
bEBVKZ8VtiURobfnYtix2w0oL5x1ViyNCP6/T+1FpxrQk3P3nBxyiXCroCtn
eFcDCrdNPbDwlgjfVXKkg9frUaB5hdTdD0RIv7o949lUPfLS+TORUkjjt41X
Yam0HllxeTqMYiLsa6m4kW5fj8xYHulfqSHCCMFYPNWwHhltvhHZpBLBjSFI
nJlQjzRmp4dEmogw/dKRT2KlDvHWONqe7ibCRzZ5yYSgOsTx6Y7mfC/NX0ue
pXuc6xDTuyTe2wO0fqS7ftluXIdWE/q7k0aJMF/LrqfHXof6PS2ODU8T4fXs
i6v7w2pRojiYnNogwhOBY79OXqaiJ3xn5P/bIoLg6atWfgepKHznLRZ/OlUY
ma8jC++lIv8/xXWJzKqwcF06+78OCrLvUDEc5FQFwXuzu/pUKEj0npienYwq
jKvuTuvrqUbvvFgkRuRUQVEwVdsnuxrpOy0xn1VQhfiQ25Jvb1Wj06aUrktE
VThvrhM4LV6Nknic3W7oqELK6KedRc5VSCDnXWKcuSrIPjEw9aRUIO6ufX96
fFRhs8bW4yixGLFK2xdZ1qsCv5V1i51LGnIVQCa5jarwNkf/qHDYC9S0U2KU
vkUVvEQ2hA4cS0URv78zFrargrHeiRLB1ueIo8HLmm9QFYI0d1lSKTGIy+3h
8tCcKiTk7A2vSfZDwnmlahe51KD5rIcZk/szfCsjua6CWw2GL7xi5SbE4ZGE
gJO8fGqg69Qg7ToVj1MCDwbWC6mBcPQb1GSfhPdadXbIS6vBw2tzRrmpaVh6
dcbjh6YalFpyDTW7ZGHlfQLvfU+rgboH4/fblfn4o6TLOp2jGpy/tPFeRvEj
1mIrORR1Tg3eNed/PJDwERv02Y6nO6uByqzi0JBnAbbxjOfs9FSDH+xOT8WE
i/DdDD5vxRA1uPLtnGOjZQlmiHCuKg5VA88LXyzSikpw+LXiHYYP1UC1+4Ng
vUApjkEnMuweqwGxqKLi50gpzhqI7Q1JVAPHUPeZ0NPluH0nr/aXd2qw8CQ3
ukgTY+vli8GX89TgnM71NrtHGA8OFnasflQDzdhxfdkpjL++tnblKFGDcIGC
/UmHq2j3t2fPdSlq8N3BxPTOjyos7sO9+axPDQKnzD6/k6rBmfYXTMQH1WBm
xlvttHENVjQsiH0zTOP7RC0j2r0Gk3dbqVC+qMHZQPpTYQU12CTnqePif2pw
gmXb0WQ9Cr42ykUx2UYCo8Jg5TfqVNxQZ1+RQ0eCVfols5tHqVj0fWYxGyMJ
QtgU2jtcqLjprs6bJlYSCHAm/JZIpmIJ8XPPTPaQQFDXdFFzk4pvsL55lMND
gpbn7BaWPLW4dWkljI2fBKHJn3WXFWqxX03YnSZhEnglyG20nKjFHefznE1k
aPGOLWfUZddiGbP1szlyJKDX+NbBWVGLb6kfsGdTIMF5RdtTX9pqsRzjgEWT
Cgl0Ty1K7FiuxXfmJUwJaiTYOb1Z6MRYh7t7Lh8IVyfB7MGLFka8dTggc5uO
iTYJqAvq5x+Q63BvlIl6ji4J7LpvH5w7UIcVfWOU2fRJkGI3ztRlVYf7D8lJ
NhmQ4JwEzx5pzzpMnDm6w8SMBN8no9K6X9XhkI4EphxzEpw+kfpy//s6PFwy
uY3tGAm+3DXPUy6tw6HhviuN1iRYnqcahbbW4dFr1QvytiTYMpX3Xe6rw+qn
2GfDTpLgQpEz1/h4HR5XSB01diBBk/e9DfWlOkzmnunPPkuCT4RLnClrdTji
n1oX6wUStJ0E3pCtOjzx9dZnFycSbPDzrMwx1mOtz3X1jZdIINReldDJXo+j
CnfXyLuRIMFx/ieZsx5/TT5ZHuZOggAV7p8CvPVYJyS9aOYqjY/0nYf+gvX4
8ZUfH4yvkeBKmmHRKdF6PGWjlZvtTYLS42aXS8XrsR4KzGD1JYEb99GcOKl6
/ES2JdXlJgl4X3Zc/SVTj6d38SY2+pPguJUc/ixXj/XXHGLk75DgYOX1ZBlC
PY4Zz44KCyBB0v4crk0anm34FToTSAKNJ/flrRTqMeTtu28cTAI9QsSCHA3H
Jjy4nf2ABD/fCV6/RVs/d6/DlzWcBMwHj302l6/HBq5C11wiSBA7JMzxQrYe
x1tevNwYRfObrbqFh3Q9/qHz3kk+mgSEZr73WKIeG0n+cQx7SoK4W7uMo8Tq
cSK74amZZyTg/kdAw0L1eOFXhLVxPAnU+KAwm68eD/en2SQnkuCalz3etace
N1UUnVhKoukTfCX+7856XPyy2fZAKgls6H67uLLU4/QH43YJaSQ4YrDp4EBH
0+fyysn5VySY5BDJHlivw3ePsdnvzyQB2wVPn4HlOnxSSP3MTA4JfMuHr7h+
o73Xthk77HtLAtGaLpZ/w3VY49tpx+j3JGDxq2Dg7q7Du98/OKddQPOLb7NQ
f1Ud3niadD6yiKb34nhJUFEdnr2Rd+HLJxJw6TfgT7l1uNZgyCmsggS4ykTq
U0wdzpdddB7BJHjGUyAQFFqHX+xgdFGtIcHtzgfp/f512K9X2W2gjgTNDnwU
4bM0v7sGXpVvJ0HlD8ZsQZk6LHo0zuN2JwkG8z5WqNP2E7v6G8+ObhIY2xzU
GqTtt6mNHq+bA7T9L757pWGyFj+Plr/ROEHz/2yswv7EWhzqo39T5BsJTg7S
b1SH1GKfU8f9PL+T4G5eZHLHtVpsIX37lsAcLT4eVkw1rsVMJe0BLiu0eeNY
Rtj+k4qXk7/dq1glwVEbKXamISr+Evg3kPMvCYSTnhYnU6i43EwquGSTBE4/
4pMfPKViz3HfMFYWdWjRfqFlrUzFZ2ojwk+zqUPH1036bdxUbJaT9jBvhzpE
9KjJGPyhYBnv5kg7TnUIuA0jUTUUPMws9iRbUB3EV9YiT1lQ8CGVukRjJXXw
dtu4YmVXg22ZDlu1q6gDh0l136pGDXYdadx5Qk0dDrxrTFXkqsFRDz8HXNBU
h/aP1B3mjdW493u309396tDD6yr5UK0aX3gxqVZoTeO3O/pkwiTGgZzbm/fe
UQd77bv7Cqxp58l0YNDrAHVgQaeczFdLcCZm0Fe+rw7JFn94LeJLcJM7S55u
qDq4qLF8etr/CXM27YqzeaIOO5QvWzhaFuMXgaLnIzLVYWei+aSuUgGu/KW7
vtqqDuO1MnWzkrk4raX43PEOdRDoSF8/aZeDgzJITe+61MG8/JbosahsbHxC
IeFivzownrVpG//9GneXCmp2faHV5+pYxUpJx7P3/lx7t6wO77z43rbEJmHe
3cWzFwQ1oJOXu9689Dz+M61mWSWsAfcjF1JLk03wcPW7EiExDRCqCOAKzDJG
aV6ZoZ2SGjCTTd/Ea+SBFPueyYCSBsittFjvIAQjgxTvc0KgAfkmHznVH8Sh
K4pqgx0XNYBl61+Bm1sWur4q+Nfhkgas1wv8ZjXIRrdq6AV/uGrA7Wgzpf/4
ctBD2x47Ng8NOKQ5dfhsdS7KCroxYOCnAc/iy/6Fsr1HE8OV/R+jNODVyULS
i0/5aOb167X90RpQlnh3V5vwR7R47TF/+1MN+C62y8En4CPaYjlnOxevARsl
/lFSBwuQsAZjv9QrDQhIW/QpaypENpGmfc+KNcD6ZUp7TdEndNpWfVWyVAOc
1GeOnOIsQRckRfjyy2l8H/dOHXQrQV4lP2xaqzVgCCzfcoiUosffonuZWjRo
89LXUepGGWra19/jO64Bu4e+rMWyVaIOluoVxkkNECFXfL1gV4n6u7J5Yr5p
QJLva4WLryvRdxd/6w+zGvA6RuPoCmDEECvaM72sAXf2rTns1qhC+35c6LZj
JUOJc09GlHE14i079LKcnQw1zGlP/jhXox8PCB5iHGRg40TLm8HVKEV8kf0b
Fxm8Q3am9lZVo00rf0MPYTLo/U3pzlKtQb3iZzi7RMnwLPBNQq9ZDXr3A8Y0
xMnw4runRKJzDToTyuS/Lk0Gkedhx8ef1yBcFp0fokKG2cr6sJNbNSg+1Dtg
RpUMFweoebJ8FORhfcLcTJ0MpwTMgkOUKWjvgvAspzYZdhRfP7Z6ioICJLLE
kw3I8P230Hp8HgXZLoQvbBmR4bH87v+maimIWO5ece4QGSqYo3ZQBiho3Jpk
J2dGBr4U/hNS26hof1jl44/WZMj2lK4MOERFgjZpZ3htyeCxfmFYw5aKfkoE
Kd48SQZf4VIrn0tU9LLcuEHfgQyvU1f54x9QkV+YYmzaWTKcO8reeiOWiixt
dl1guECGiL+R7yfTqYhusXur8RIZjv39PWVTRUWD5cWfFd3IQO1fLT3zmYry
wxKfP3Ing6hAavHCABWdk3TUtL5GBshmM3qzREU6iwaMn7zJMDyz4dT3j4q4
KqS7BH1p9Riv9ocz1yKKzX9Xxv3JtPP25nyYUC1KkmzVM7xD+/72vFaPVC3y
XvzAlhlABpvzfJJZSrXIrOJpP8t9MnQ3uobSkWuRVLhPplswGdYjRg583VeL
/tnYebc+IIOyf4LukQO1qFtSz0A1nAxo+ZrZPrNaFFSxffR3FBmYd8ra5tvW
Ivvwr7l20WR4Z0Mno3mmFqmfqL9Z/pQMRb/+FRicr0U7pHIOicWSwSjCaKXb
uRZ9XYzgCYwnQ09x/sC8Wy0qr7g6+TWRDDr0n09EXq1FMeGWeYeSyeDyner8
8VotunxC425OKhm88nwZHK/XogNS/Ed2viTD3VNXFJ761qKC+VrxC+k0v9Dz
OBy4Saun2Ot3aSYZbhDWegP9aPECxJs5s8nwKGlfvKl/LWIwaUu9lEuGsXf3
clJp2HvPbW/8lgyZA718d2l4cphgzPuBDKlGtXMztP9bZvaLuOeTYf9BE61x
WvyaqyE/KQVkaOzpYz93oxapaavXCxaTYe/icf+rPrUojW7iuWcJGe4v8CWz
eNei3S2PPBrKyCDRuxCm5FmLAp7tOyBWSYZbDwVOj7rXosUz/wn4VJGhbYeR
upBrLXKQS/jRUkOGA4+jVL5erEWtSwcpkrVkIDx/4Kl9thbply3H+dWTQZxd
UUzIvha9C3p5uaORDFpcUw5hNrVIxNxiv1wLGeRkIk4HWdSiCL5NnrutZPCZ
cDDaYULr73jubE87GepHdhiKG9L0zbHDil00v117HU7RrUVDXswx93vIwHUz
1/wXqRaVMp3fpzpIhriGYel/ErWI0L6bK3SYDGUS67k9ArUoIaFyanSUpq/K
uZh9u2vRDUXBxxGTZHjpLxRRsk5FZMuOie9zNL9P8SS50PyeKXS3WH+Bptd6
elYFbT/wfFOMeLZEmzc/J6xefqSiZd9QDcPfZLhyJqxPNJ62P5JRaMoWGUw2
bnP/OEVFEs7z9ivbNWGVSkxuN6WiaOJzVTMGTdAoCY07qEtFHpTfg39YNCHr
58nrP/ipSGXmrZI1lya0vNN01G6joJT8U3RvuDVhdPXbYk0ZBXHcYu2j49OE
GqF71pOvKegHx8WAD0KaICTmfn32DgW9URfuYpfWhC+ursFichQkFxB+o0ZT
E0r/DQbH0eZZuW4Go5mOJogUl9yJNa1BFqv4SY+eJizs5EqXVKlBN66svJne
rwm5jA9u/7dcjRrsHb9wmGkC46Myo0P+1eiSNtnklKMmvFrOej7lVYX+LVv0
fT2nCVP37H/LHatCjz+4XbhyURMor1i6mZSr0CfZtDv3XDUhNqTmoepnjFh4
d3x87a0Jd7T2RzpkVqLsn1+ElkM1IUQu6jkzuRzpv/uXdfuhJrhPsn2Z+FqG
Ol34yMxRtPw/SjO4n5ahv+NmFoJPNSG6iSIWNF+KTNqKgyCZpl/pm57WxBI0
mxs5H5GnCV3yGx5b/UWIcFEbSw9qAumZNOPYrw/okYT53/vDmrBM9/2kR/wH
tDx2TmNiVBM2DQvPvNP7gCpPRuSmTGrCycYSbk+W98jSYiyOb14TpAMoa7fE
3qCbusEerNu0IGFq1KxMPRM1cHaIz0trQUn00i0ZtRh0sfJSUIGnFriho46x
T5LwD/dZ3wPeWjC8PeXwW9UUfEPksluvjxaEjNYpdLWl4vBbVy3X/LXA+w03
c3RQGv6g47NXL0QL/ukeeWJVnI7/Fd0vpyRqQReD74jKZg5+8j5luZOiBXEH
QjZkfD9iYYe90+frtOC5/aRwQOdHnMHxcmi5QQvWwixFzGn3pU/uGTW8rVow
kyBTir4U4BGFN49P9muBUactm65BEZbLKlGcmNMC11iuh2+mPuH8E7p7vRa0
4FayttoRrRKsy1yxh+GnFnx9MeoLYSXY3Knqr/SqFjDIrE7xypdib6n6Bpft
2jD//VOsmWMZxi+6LyzxaINbx4ODGrkVeNxM3MGHXxuWhTvu9C5U4G1/3O3W
BbVBZMKXvYBUiQ2OMZsz7tUGzw2repGSSly3XUdTgKANEaYRLgGlGH9/G6Ka
oqgN6oyBNf1rGLOc7FKQVNGGKjibShSqwsb5l/cqqWvDNQf363dOVOGWc6ms
+/W1gcjkJibcXIXnOebo60AbXheHnF6ZqsIcZVqbJoba8OvPfb2zdNXYYk/n
T6vDtPVOdrY/NKtxF4Vh+JKlNijZum3/nFyNB6Vc3z120oanM03yIlY1eL29
KIvHhYY/GRUPXqrBwrfpXyW6aQP/r0uCErdr8OmepLh0D23Ap0VjzNJr8Hhw
W8AnP22I/nLGnmG+Bm9XE/bfd1sbwqvKwhg2a7DE6KXrNXe1QUaJGT3koOAL
ZDrXliCaXj6PuwjKFPx9Sv34eBStPkvnI9nOFMzy9N6Ri9Ha4GArZN7tTcFy
qPXQ7FNtOGkkZXL/HgW7xjnrLcdrQ/UIq9zlBAp+aFhAvvlcGx66BD3MSKfg
NwvbVDeTtSFZ5Mn82fcU/ONQojTLK21o25baeY5CwbuWp8QiM7TBj+vPQmYL
BRNfkAS5smj1rSeDew8FW5gFcMflaEOq1p2EwhEK9lxr4RB+qw1CjzI7736j
4CfpAqxp77Wh7xPUN89RcL6FE71Mvjao0cdYJ/yi4OWsrVWVYm24rCrY8GmL
QnufH3wRVkL7rlu8ns9Axf0MkYcny7QhZbKgX5+Vipvyuxb1KrXBOk/Ywn4n
FZc5CibEVmmD12tra3ZOKn7DcXb/Yo02vLeWGjWlvYdSyl/PGNdqg89QzoQI
HxU/dv0R/apeG2D00ul7AlQcyK+hs9GoDUPXdE19hKjYu85/wqaF5t8/9rn/
hKnYybsm/EOrNu08vHCXW5SKbSVYSWwd2lD09lBzBQ0btx8dOt+lDQESNs/W
aFjnTuz9ih5tKLixb4pKw4qKIwp8/drAVMDUKEHDooOS3R6D2mADvKZcIlS8
O9T1VtOwNvB4K9x6SstPR86TkhrThnFGxyuZNH7Lk6stt7/Q6r0uSzal8Z+K
1r/eN6kNvM7ms/do9fWhYBHVKW3YufznlQmt/ob55trwaW1Y+S/zTgZNn9Ln
XFe+ztL2F7t8/BOafm+M7Xj157UhTjJnNxcjTZ/V1Mq4BW0I1M5mo90n8eOM
KaelJW2YffInp+EvBQceV9pluqwNXaXV/NtWKNh7u3dx+m9taPL1u930g4Iv
vi912FzThpbCeQa5aQq2Ob2dxXZdG16e1xjh/0LBh9kPf8jb0AaKYSk5eYCC
FZ17tl2k04EGqzSds40ULMojnF3JoAOfe44fS6ui4N2Uc8f4mXXgi9eX6uvF
FPxLdDGtmV0Hzl+1fDn8ioK/tpBNpDl0wFu3/vFVmp97/W7/vLNbB57PkHvj
oii4tJfNUI1HB/b3st3K9qX5O+jYfw/5dEBr7273p24UnKIW//SbgA6Ezpj3
7nGg4HtR0l/jRXUgesPCdMCIxvcgBG/J6oB87MX2u+wUrLMcomRH0IFxzrAg
mX81WPHl5558RR3go1897TRXg3dtnpRxUtUBXfGqbR+ba3Bv4fX6Fh0duHrk
82Z4cA0+L53LmnhEB74/6IuLmarGfrVnXGUsdOBilHqvXFs1fnyRqznfUgcK
ey6cMyuuxuUZNyOaT+iAed6pP4Yh1Zhb5vCujbO0+Bbtrcxi1bhO5hu3o48O
DHM8PRKgV4WH6+Kvz93QAfyZ6mMvWoV/Opn13vDXgb3Hny9kbmEs9vpjXHSA
Djy75uRPuI/xDdlAQUq4DgSEZ+7cDKjEBDmxvTKpOkDXjLzs7MoxNHQG5Kfp
0Ob/QKEWZzm2uRTyRT9dB5LOlGS7NJTh+1nzL09k60D5+T/QoF6Gh+XKpf/X
cLmHU53tYbyooSFjXCLJqaQaE8lEsdfq+5UQJaU0MVFijE7YUa6TrhK5JLoQ
Uy7llORS2uwd9t4rpxLd3BKOUCmRy7hEe+T8/nyf9Tzr+Tzv+1l/rNi7lqhQ
5eFSMFMkTvzJ9ee+R5bY7Fy4oS22VDxkmGJ+Z9ASBeHPdfiGd8TNtWijPmyJ
SQGZpaFNxWJJQP+2Q6OW+Fp9m6v+iWJx4h37QPOvlhj8Z4jZ/uYisaHltHyR
PA9dPDO/vJteKN5r77/wwRwewgkDDd3TN8UNf9gpNxAeVnrHynUFZYjLrsk6
R2N4eJjd6zwjPQfm1oe+OMTxsP+7tqTOZSlwr7NPOTOBh9nlE4Z3zp6HO3rt
qx2Sedge3TQz57dLkJ8qSbiSzkOLGRMHhnozIDP+lIVdAQ8FfTHjb4ZzIPbQ
D+dS63kYf22V0sX4AlBUj8n93MjD3Xa/XmcmhRBdPK18XTMP3ddXC9c0FEJU
/1B3XxsPg6bFdIXHF8ER3wZi1c3D1qcLK3NqiyFoV9rHnnEe+ryx56+zKAG3
9frI0yOoNvebVl5ZGUw2KKo8WEBwtv5Z1+HpQsj8vb/VQZ+g+bHdZRcdhNAd
LQx1W0ZwX6uw4d1rIQRVOxWGmxIcmq17O2BQBGc2H9YrsyUoSvlT+FhWDkZv
PPvAnuBn7aDmXosKeMG3Ez3aSPDxuv08p9AKmHNObcerLQSF+V9lLwYqILv+
RsKYG0HdnlUPUl9Vgmhn4z+r+ARvmwYFRqME3HtET8oDCXb6mKttcJXAtIjM
1PWHCGqWSndeDZSAbfr+VdvDCa752JKinCWBuv9N9zt4kuDR90Mn6r5KIDjg
g4XsFMGRIcVppqpS0J6qVTgZQ9BW3urtIgMpeCxIzUlOILi2XjIocJTCp73G
rcWXOL5EjR3paVJIGFa/aXGZYKpBo174LSmYRE2ESDMIRnsGSN6VSyHkepXa
yyyCmxZen/Rql8Jc87yOndcI6vz3l+aQfimUPzxb0JFLsDHt+Kw536Qg99HN
YfAWwTxVXZXxeQyuh6F2WAHB0vvnVlsaMtgwa0n3VBHBd3t0vRXWMEg0HDr+
g4BgCn802cqZwTz/00JjCUFB3Jooo+Pc+ZSPWRwjGD5QeUMljoFcsm3xhyou
VxzRiznP4JNg5s3Mam6PyOtO1rkMPOzfL56sIbjTvUgYVcCgrrUq0/UZQYMP
tM5dwEA0LSpVrZ5g91v1U01VDIxTvDT4jQT9LizqCK5hkG1gnVTziuvrgNX+
/JcM5pQtUl7Wwu0Xd0I54hWDMw5yMVFtBLfcW5vf3sbgW1unfGc7QX6NpllL
J4MgvvQo7SR4Zqo/xa+bQff0LFnaW4LPNSZKL3xi4Hb+WOjYe4IRiXnJLv0M
ni3ZM+z8kaBlnVQrf4jBOiHwCz8RnL7WhqaNMBBs/Fev0meCc1eelOl+YWDY
/s3Hd4BgraKa4+oJBlcOtHdVDRHcpvrC+ONXBmrylR4LRwiu9H57dcU/DKIv
/NUSOUZQpVqYNXuSwcTSyB0t4wTbgxXXnOCyn2hXnbmM6/9ljW8Clzs2kc0p
kwRXLLYjK7i8/c28JwNTBG14Myr+4O57HCiz2SRHUUmu/ou5jAGZ0Sq9MYNi
qXK1LIPjKbooojMVKJ7XsmpJ43gX/3RZ6DmLomt4S67RKIPU++FmlUoULWPD
Qnf+zUB5s2uxjgpFz3Erb50BBsc61hiFqlL8Wy/z9MFeBiNB2jfr1Sg+Imu/
eX1g4DtzfLGJJsXk24ofersYtF16lRmvRVGoutxLqZ37fxmW6vbMpfjKW+Mi
a2aw2ilEI1uP4vEZ84TjtQzyOl2Svi2gePmgjSz0IQO9Q2bKv+lT9Jc5pJ4V
M/gubUReYxnF5wdPX40pYhDxc8PRA4YUTSvS/f99g0F/xV1Z7XKK32+x9nh/
lUFTV9DwqZUU/5rnevo/CQwcgp35Xb9QNG5wNBs4yaBSwbR3rTlFw5E3gy/C
GeQuH+r6YknxScBkipc3Ax3xC4/tlKL3jjNymq6c71uLWoqA4owjJfGejgxC
Qvh1+9ZTNHIvnvt0Fee7otPmh7YUddJrS/qWcr6nGz9ZZE9RI1ot44YOA1vJ
Z2mrI0UDgfGlMe49an7vV+z4K8Uaw4yCESaFa9aREYOuHL8t765esRRMIxOt
U3ZRDN8jm3x+RQqbB4samz0pOo2KE56ESSG6aXTCy4/ijiVuu1cslYKGqsKD
7/gUrSHALudHKWTba8ffDOT2LAnTypFJQFxuqTcQQrHePUy24ZkExrOPros4
TtGjOGArBkggui1JaX4UxYVerzsNXCSgMSe7QRxNMb+nUJLBk4BJbJXPzHiK
egNLXawUJLCPPysu6SLFbNU9TaOmYmjhpdTn3qJoUoBLHmyvAN/gaxn2BRQT
VCSyIM0KGCu493tfEcXIx4XOuxvLQW1R85eVAoorzNSFI87lsFFxvm6FhOJr
NrvfxuY+lDfketc3Uhyan/ajsaIQHFTKjEKaKRb3tFnEVJRBs131mHYr5+fK
8100qAxGRL0xHh0UV/v7qVe9LgWjLJPbPZ84/qAhv9AsAZS3WIXEf6aYYlgz
8nGrABw0tsGKQa6fwtn6j6YLwOd08MtDoxRr07W21O2+ByOS6Mta4xQLlrKH
8ir34MTXS16ir5x/bofr8+6XgOqqm8vdJ7l9nxrfr/YtgSv+otGpKYrtkbyH
ezVL4P+kxhr0
       "]]},
     Annotation[#, "Charting`Private`Tag$208293#3"]& ]}, {}},
  AspectRatio->NCache[GoldenRatio^(-1), 0.6180339887498948],
  Axes->{True, True},
  AxesLabel->{None, None},
  AxesOrigin->{0, 0},
  DisplayFunction->Identity,
  Epilog->{{
     RGBColor[1, 0, 0], 
     PointBox[
      NCache[{
        BesselJZero[1, 1], 0}, {3.831705970207512, 0}]]}, {
     RGBColor[1, 0, 0], 
     PointBox[
      NCache[{
        BesselJZero[1, 2], 0}, {7.015586669815622, 0}]]}, {
     RGBColor[1, 0, 0], 
     PointBox[
      NCache[{
        BesselJZero[1, 3], 0}, {10.173468135062722`, 0}]]}, {
     RGBColor[1, 0, 0], 
     PointBox[
      NCache[{
        BesselJZero[1, 4], 0}, {13.323691936314223`, 0}]]}, {
     RGBColor[1, 0, 0], 
     PointBox[
      NCache[{
        BesselJZero[1, 5], 0}, {16.470630050877634`, 0}]]}, {
     RGBColor[1, 0, 0], 
     PointBox[
      NCache[{
        BesselJZero[1, 6], 0}, {19.615858510468243`, 0}]]}, {
     RGBColor[1, 0, 0], 
     PointBox[
      NCache[{
        BesselJZero[1, 7], 0}, {22.760084380592772`, 0}]]}, {
     RGBColor[1, 0, 0], 
     PointBox[
      NCache[{
        BesselJZero[1, 8], 0}, {25.903672087618382`, 0}]]}, {
     RGBColor[1, 0, 0], 
     PointBox[
      NCache[{
        BesselJZero[1, 9], 0}, {29.046828534916855`, 0}]]}, {
     RGBColor[1, 0, 0], 
     PointBox[
      NCache[{
        BesselJZero[1, 10], 0}, {32.189679910974405`, 0}]]}, {
     RGBColor[1, 0, 0], 
     PointBox[
      NCache[{
        BesselJZero[0, 1], 0}, {2.404825557695773, 0}]]}, {
     RGBColor[1, 0, 0], 
     PointBox[
      NCache[{
        BesselJZero[0, 2], 0}, {5.5200781102863115`, 0}]]}, {
     RGBColor[1, 0, 0], 
     PointBox[
      NCache[{
        BesselJZero[0, 3], 0}, {8.653727912911013, 0}]]}, {
     RGBColor[1, 0, 0], 
     PointBox[
      NCache[{
        BesselJZero[0, 4], 0}, {11.791534439014281`, 0}]]}, {
     RGBColor[1, 0, 0], 
     PointBox[
      NCache[{
        BesselJZero[0, 5], 0}, {14.930917708487787`, 0}]]}, {
     RGBColor[1, 0, 0], 
     PointBox[
      NCache[{
        BesselJZero[0, 6], 0}, {18.071063967910924`, 0}]]}, {
     RGBColor[1, 0, 0], 
     PointBox[
      NCache[{
        BesselJZero[0, 7], 0}, {21.21163662987926, 0}]]}, {
     RGBColor[1, 0, 0], 
     PointBox[
      NCache[{
        BesselJZero[0, 8], 0}, {24.352471530749302`, 0}]]}, {
     RGBColor[1, 0, 0], 
     PointBox[
      NCache[{
        BesselJZero[0, 9], 0}, {27.493479132040253`, 0}]]}, {
     RGBColor[1, 0, 0], 
     PointBox[
      NCache[{
        BesselJZero[0, 10], 0}, {30.634606468431976`, 0}]]}, {
     RGBColor[1, 0, 0], 
     PointBox[
      NCache[{
        BesselJZero[2, 1], 0}, {5.135622301840683, 0}]]}, {
     RGBColor[1, 0, 0], 
     PointBox[
      NCache[{
        BesselJZero[2, 2], 0}, {8.417244140399832, 0}]]}, {
     RGBColor[1, 0, 0], 
     PointBox[
      NCache[{
        BesselJZero[2, 3], 0}, {11.619841172149059`, 0}]]}, {
     RGBColor[1, 0, 0], 
     PointBox[
      NCache[{
        BesselJZero[2, 4], 0}, {14.79595178235126, 0}]]}, {
     RGBColor[1, 0, 0], 
     PointBox[
      NCache[{
        BesselJZero[2, 5], 0}, {17.959819494987826`, 0}]]}, {
     RGBColor[1, 0, 0], 
     PointBox[
      NCache[{
        BesselJZero[2, 6], 0}, {21.116997053021844`, 0}]]}, {
     RGBColor[1, 0, 0], 
     PointBox[
      NCache[{
        BesselJZero[2, 7], 0}, {24.2701123135731, 0}]]}, {
     RGBColor[1, 0, 0], 
     PointBox[
      NCache[{
        BesselJZero[2, 8], 0}, {27.420573549984557`, 0}]]}, {
     RGBColor[1, 0, 0], 
     PointBox[
      NCache[{
        BesselJZero[2, 9], 0}, {30.5692044955164, 0}]]}, {
     RGBColor[1, 0, 0], 
     PointBox[
      NCache[{
        BesselJZero[2, 10], 0}, {33.7165195092227, 0}]]}},
  Frame->{{True, True}, {True, True}},
  FrameLabel->{{None, None}, {None, None}},
  FrameStyle->Directive[
    Thickness[Large], 
    GrayLevel[0]],
  FrameTicks->{{Automatic, Automatic}, {Automatic, Automatic}},
  FrameTicksStyle->Directive[FontFamily -> "Arial", 15],
  GridLines->{None, None},
  GridLinesStyle->Directive[
    GrayLevel[0.5, 0.4]],
  ImagePadding->All,
  Method->{
   "DefaultBoundaryStyle" -> Automatic, 
    "DefaultGraphicsInteraction" -> {
     "Version" -> 1.2, "TrackMousePosition" -> {True, False}, 
      "Effects" -> {
       "Highlight" -> {"ratio" -> 2}, "HighlightPoint" -> {"ratio" -> 2}, 
        "Droplines" -> {
         "freeformCursorMode" -> True, 
          "placement" -> {"x" -> "All", "y" -> "None"}}}}, "DefaultMeshStyle" -> 
    AbsolutePointSize[6], "ScalingFunctions" -> None, 
    "CoordinatesToolOptions" -> {"DisplayFunction" -> ({
        (Identity[#]& )[
         Part[#, 1]], 
        (Identity[#]& )[
         Part[#, 2]]}& ), "CopiedValueFunction" -> ({
        (Identity[#]& )[
         Part[#, 1]], 
        (Identity[#]& )[
         Part[#, 2]]}& )}},
  PlotRange->{{0, 30}, {-0.40275864774664455`, 0.9999999999999063}},
  PlotRangeClipping->True,
  PlotRangePadding->{{
     Scaled[0.02], 
     Scaled[0.02]}, {
     Scaled[0.05], 
     Scaled[0.05]}},
  Ticks->{Automatic, Automatic}]], "Output",
 CellChangeTimes->{
  3.758911031265221*^9, {3.758911155139965*^9, 3.7589111600171423`*^9}, {
   3.758911518997357*^9, 3.758911538705482*^9}, 3.758911660361308*^9, 
   3.7589117292850733`*^9, {3.7589130687568817`*^9, 3.758913104182126*^9}, {
   3.758976097357564*^9, 3.758976117988574*^9}, {3.8262004079718094`*^9, 
   3.826200437019765*^9}, {3.8262051838438187`*^9, 3.8262052345014772`*^9}, {
   3.82741540256511*^9, 3.8274154140005684`*^9}, 3.827415450374303*^9, {
   3.8274154967436113`*^9, 3.827415520467744*^9}},
 CellLabel->
  "Out[102]=",ExpressionUUID->"a4766226-fb31-49fb-b030-5d231d14abbf"]
}, Open  ]],

Cell["\<\
This plot shows that the approximation is pretty good and can be used as a \
starting value for the root solver.\
\>", "Text",
 CellChangeTimes->{{3.8414921877030787`*^9, 
  3.841492222987531*^9}},ExpressionUUID->"4cb1057b-dabe-4609-8480-\
f8065d11caaf"],

Cell[CellGroupData[{

Cell[BoxData[
 RowBox[{"fig2", "=", 
  RowBox[{"ListPlot", "[", 
   RowBox[{
    RowBox[{"Table", "[", 
     RowBox[{
      RowBox[{
       RowBox[{"\[Beta]\[Beta]", "[", 
        RowBox[{"[", 
         RowBox[{"n", ",", "1"}], "]"}], "]"}], "-", "n"}], ",", 
      RowBox[{"{", 
       RowBox[{"n", ",", "1", ",", 
        RowBox[{"Length", "[", "\[Beta]\[Beta]", "]"}]}], "}"}]}], "]"}], ",", 
    RowBox[{"Frame", "\[Rule]", "True"}], ",", 
    RowBox[{"FrameTicks", "\[Rule]", "Automatic"}], ",", 
    RowBox[{"FrameStyle", "\[Rule]", 
     RowBox[{"Directive", "[", 
      RowBox[{"Thick", ",", "Black"}], "]"}]}], ",", 
    RowBox[{"PlotStyle", "\[Rule]", 
     RowBox[{"{", 
      RowBox[{"Directive", "[", "Black", "]"}], "}"}]}], ",", 
    RowBox[{"FrameTicksStyle", "\[Rule]", 
     RowBox[{"Directive", "[", 
      RowBox[{
       RowBox[{"FontFamily", "\[Rule]", "\"\<Arial\>\""}], ",", "15"}], 
      "]"}]}], ",", 
    RowBox[{"AxesOrigin", "\[Rule]", 
     RowBox[{"{", 
      RowBox[{"0", ",", "0"}], "}"}]}], ",", 
    RowBox[{"AxesStyle", "\[Rule]", 
     RowBox[{"Directive", "[", 
      RowBox[{"Thick", ",", "Black"}], "]"}]}], ",", 
    RowBox[{"FrameLabel", "\[Rule]", 
     RowBox[{"{", 
      RowBox[{
       RowBox[{"Style", "[", 
        RowBox[{"\"\<Order of Bessel Function\>\"", ",", "15", ",", 
         RowBox[{"FontFamily", "->", "\"\<Verdana\>\""}]}], "]"}], ",", 
       RowBox[{"Style", "[", 
        RowBox[{
        "\"\<(Location of First \nMaxima) - (Order)\>\"", ",", "15", ",", 
         RowBox[{"FontFamily", "->", "\"\<Verdana\>\""}]}], "]"}]}], 
      "}"}]}]}], "]"}]}]], "Input",
 CellChangeTimes->{{3.8262052730884676`*^9, 3.826205330497419*^9}, {
  3.827506196222333*^9, 3.8275063218796625`*^9}, {3.827506377615718*^9, 
  3.827506560863721*^9}, {3.8275066085442743`*^9, 3.8275066396791*^9}, {
  3.84149230136724*^9, 3.84149234824409*^9}, {3.8414938904750953`*^9, 
  3.841493892211482*^9}},ExpressionUUID->"ef484fbe-47bf-461c-b134-\
f8017247fe7d"],

Cell[BoxData[
 GraphicsBox[{{}, 
   {GrayLevel[0], PointSize[0.007333333333333334], AbsoluteThickness[1.6], 
    PointBox[CompressedData["
1:eJw112lczfn7x/GTfVdoYUoxSiRSoRTeJaKiVEj7RouWU53TvnzPSaRClpBI
NJF1MhhLUShUlihrhhCyJ2QL//6P33W5MR7P+XSd67y6bhnhG+64tItIJFrS
+Z////t/f1pn0N/l9D9gcDhPpOpcSe6FkgkfFnyoPEA/p4iV0sAx6yqqyUMw
JPmGS41jA1kNQ0c6h0pz75PV4bQQdl59mshaWGVu8nF30hPySPhsP7f90Ilm
8iiohB0ap1T5nKyDKw/T1nU/0ELWheZx19Idka/IYzHHYaGQoPmGPA7z9U6E
TD/+ljweb/LHRdZOfk82wFWbLinTnbh7Ir4tFY8e2fUD2RAXnCflNh1gG8Hk
08j9Y+a3kY0xdXTAuo2v2JMwPFXp7E7ZR/JkKK+9euDs4E/kKRhhW1TmuItt
ArfP2Rv/GfuZbIqWjbpvxpawpyI9d8ZQkWE72Qze8Y3m4SVsc/QNrJzzt94X
8jS80zGu/1DIno5Ho8Iv+w39Sp6Bm/sGicZnsYHWm36l0g6yALx/Xq3oEfyN
3i2wbsJ56663yYIFPn34MDptxnd6t8R2Wcy0n3vIgiWCg42HrOj3g95n4qA0
brmBmCzMhHmtuZ/qTX63wqV71wrtDDvo3Qo/x90TnmSTRbNQVOqg9uotv8/C
hbsvQ6Pm/qT32TiZkZa6ppAszIZW3s+w2R38bo0uUUWhB5x+0bs1Vo+r/nx5
H1k0ByP+Cbq4/xe/z8HDF8s/uzn+pve5UA8K6nj+F1mYi/KhtpUL2/ndBqVT
W+64/CnC/95toP87+6aCLVlki6N7rPqOjeR3Wzj/MEy7tZXf7SC9aqrUq5zf
7TBspemCqmZ+n4e1On+WKvZRoPd5MDt8Me/teLJoPi4PDhzq5cTv81FhpzU5
MIbf7THeauDNvnn8bo9SNb9Ddmf53QGqK0yC9R+T4YDjzYvXlnTtQj/vgDc9
bq64q02ucIBuXMrOvdZk0QK0vfNX0woiYwE62n8Nssrg+QXIGBizQ/kAzy9A
TtuFI5tred4RT6v+nVz9mucdIT3aLvq7b1ead0SLzZv6uXrkCkdMfbPDN8+G
LHLCba9kh6IgMpxQVzTeMCid550w+r3R2pY9PO+Eu/m7/xtVxfPOqNEoz9J8
yvPOiDfL+XFP1I3mnfGqamXywuHkCmcs/3zDc6MZWbQQfc0VGze5kLEQw38e
Gu0m5fmFOLfHLfzFep5fiJM7YuunHub5RYjwiw1ZVMPzi/B8oaWN2XOeX4Tu
vlmSVwrdaX4RNnw3eO2vQRYtRuhOYc8BEzIWY6/Zui3lTmRhMUrzkop3hfH8
YshMysscV/O8C2zWuR+pL+R5F6wzM/TQPsvzLujoor9+zl2ed4G9Qqra9Dae
X4Lo4a9O9ujXg+aXIKC91rBQmywswcHFMRZDZpArlkA5wT7P1YUscsWdId8+
REfwvCtMPdLagjJ43hUq+nmzjAt53hUFc/LX3S7leTdM/tAgXtDA825YfSsz
regNz7vhpdRkWX23njTvBhOlbXsb1ckid1To37t/1pgMdyjWFa1JsiML7ngi
drZR8+d5dww7/23LugSe98DLBWnfn27geQ94DGtsU97P8x640OfNL+1zPO+B
mC1Xc4fc5XlP6LjXmT15x/Oe+Kcxx3Vd91407wlxoHaQujq5whOV00V3VxuS
RV7Y3WisfHcOGV74sSUiq6cXz3thw3qVvWpSnveC3cvZV/pm8rw3dnt+835c
QNbyRpR9r8u5//LneaPfnxa+k66Qvb3xVSdq7bHH/PneOP40aZ/qF3KBNwzf
ew7w6teb9nnjqOUMlcwR5CZvOAwV1LZPJot8oOd+KXiDLVnLB2q7+vqEeZPh
A9uKnfMMpGRvH7h1ny67u5os+KDs9yDbgHxygQ/y2i99ffAP7/dBfdc1t00v
8X4fbL83ckJyI+/3hfnkZtv973m/L5R7X5ec7dqH9vtigN2a1tOqZG9fuG9K
6lagRxZ8EehR+il0BrnAF+sVR3fTdiJX+MLpSqikahm5yReWbxVX2seTRX6Y
5hYae2ENWcsPPXacXz1iF+/3g/iY6ZegY7zfD6OrXndsv8T7/dA7veXW6fu8
3w9tWeZlF97yfj9ctPvSckLUl/b7Iaz/xE1bBpNF/ojIVfzsq0PW8sepK3UW
w0zJ8Ee/r1V/n7Ele/tjv7pf1DxPsuCPcIUZFdVicoE/bo0cWm2YSq7wx/CU
h+XpObzfH/dnHL5Vu5f3L0W7xcOpHad4/1KkJf0ePuwK71+KWfOflGg/5P1L
8XHHtuGarbx/KRI+pOb06NKP9i9F85JZlg8Gkys6P3/uLYcCbXLTUqQsSHrj
OIUsWgZR+X8zPs0hay1Die4HyQpXMpZhzX8Dj3cNIXsvg9mMj7qRSWRhGVZ3
P/X1+lrevwxjQp7bahTw/mWItF0+1/UI71+Gf9SLVFed5/0BqH3l86CwnvcH
oGjC07KSZt4fAI2dTf8d+sz7A/DuUYZfXo/+tD8ARkZrI+JUyQUB+NlHWW+O
LrkiACnZNf/0NCU3BcBl2H9jT84liwIRsFF0fIkrWSsQxTfFkW+CyQjEyuaP
qeIEsncg+s9+0Pt5Ju8PROigvqPmbef9gdD7s+1D0UHe3/n5f27e0FrG+wOR
uzl7lP5V3h8ElXqli27/8f4glLc+2ZT4lvcHwfBgwOF1P3l/EM5NL5iQ038A
7Q/CBj29SWs0yAVB0Oti3RijT64IQolKw7SF08hNQRhjsChWex5ZFAxF/fai
FneyVjD881Mf54eQEYy1S6JnzUkkewfDQaH1dXMm7w9Gt5Vn3knyeH8wFu1w
Cfi6n/cH4+rEl2Hhp3l/MKbXzB5+v5r3L0f0y29rTO7x/uWYtWza7YwW3r8c
GmW/B9z4wvuXI8652b5vz4G0fzlQbVViqkIuWI45WobW7trkiuXQF0XrRRmT
m5Zj/8ONUckzyaIQbNGtmZTsSNYKwRm/wemRPmSEoMBmtOAmJnuHIOxJgpFp
Cu8PgUHm7BN91/L+zvc+SVr123l/CJyzb6euO8D7Q7D5xJXPOM37QzFc2J7x
4jLvD8UhK+tFqXd4fyg2HNgYMuQ57w/Fug0DHm/7xPtD0eNHml+mgiLtD8WD
l/Vqlb3IFaFYvOJp7peB5KZQ7FLu16qtShaFwcogY5T9cLJWGO6oCIjSJiMM
xSPb7TaMI3uHIUC30fGgEVkIQ9P9bm7npvL+MNzWMwi7YcH7wyA6oJDzYA7v
D8OUp93vPrHn/eF4cfzIjOZFvD8c54/5NjR58P5wVMR55d/15/3hSPt5p6h2
Oe8Px4g3z9pORfL+cOBr1prCON4fjoZxpUnpAu8Ph9m0ubWBq3i/GK/qvydZ
rSUrinH8UfKOP3L4+4ix7VH4xHd5ZAMxrPSdLcp28/cTY+Ts/Ia0fWQHMcwG
H2qzKeHvK0bJhCu7+54gi8VQGG/85tIZ/v5iDH3Q53ZKJTlb3PnvH78Ao1ru
EaOfyYy9T26QS8RY/Ctr+5q73CeGlvbY+caPyHViZEc/OX/7Gfd27osVK0jf
kFs7P39PkuLAj9wfgZa/d7f/9Y37I/C+JOD0ZJES9UfAPNjKt7IH2SACKfEF
n+b1JyMCE3PqY+oHkx0icPWkdpvzMLJ3BIb5Xw+6qUUWR2B9zbdm29FkIQIv
e5YHndMnZ0fgtOPYX4bG5IIILBxvUlwwlVwSgcq826F9LMgVEfg495mz2Jpc
FwHNqkl+N+eRmyIQXJSZb+BMbo1Aedn2fpmuZFEkWmYqHX3sTVaMRFuPFVuM
A7g/Eg3Z8vLUUO6PhP+iNQbXo7g/EjuaVFtV4rk/Ekbt6V3dBO6PRGrlVHHe
Su6PxL2eCWZ3s7g/EkpGmcFKG7k/EvmbC7pY53J/JN6ubO4Vt5P7Oz9fLpHv
LeL+zp9f6Cu5eYD7I9FhcezptyPcH4kLmktvaZzk/khslPvPn36W+6Mw7sFm
J7dK7o/C7fxbLyU13B8FK6/3ypl13B+FT5/3Pthxm/uj0LfgpOWhB9wfhaOa
dXannnB/FH40bvh9roX7ozBFlOd16R33R6F9W2xE9Sfuj0JI2RHTy9+5PwqJ
m86XXRANov4ozMzW+F3ag1wRhckxet2P9CPXdX7/Vbb1uweRm6LwbmN96Ho1
cmsUJOqK9xKHk0USfAqxGrp0FFlRgp3/7je0GUvWkuDdWMmYcQZkAwleKVcr
9J1MhgTdv14uf25GdpBgz86MgHILsrcE1pbqPzdZk8USTM9JXREwjyxIMOH5
GYUpTuRsCdSMKmK7LiEXSKBiGfP2iif3S3Dp5CW/jf7cL4Gn0dpHi4K5XwJf
t53+qmLul+CPX5faG6TcL8HhkVdz1yVwvxStmiELrGXcL8XDI64jOlZyvxT3
B1j3P5zF/VJkd9xR89jA/VJsaj5o3Xsr90tR1uKx458d3C/F+C8JGksKuV+K
MQ+zazuKuV+KLC/NAzsOc78Ug6wKy82Ocb8UzmHr+905xf1SpL5dnBNezv1S
NA/09Ohexf1S9Jd2C9xaw/1SNGkWndSt434p5qdvdPz3FvdH4/5BdVOLRu6P
xsM/V4VXN3F/NHaOG/xt/nPuj8awiu93b7zm/mgU7ooY5PiB+6MxN7yo+Ho7
90fj95Ez+TYd3B+N3LeNX84rDKb+aKwo+eOESU9ydjTcCzc8OtCPXBANy60O
EvVB5JJoKGzzis1QJVdEo9uPC+8+q5ProqHhn3jfcyS5KRqDn8qmV40mt0aj
z7dLGmP0yaIY/FtsnpBhSFaMgc+Ky0teTiFrxeBS6fyyWdPIBjE4O+ZQ0U5L
MmJwxqdM7Ys12SEGY8/Yq9nNI3vHID1w0t58R7I4BjHiyZffLeb+GGRcU0k2
9+D+GLRLc2pX+XJ/DJS9Q47WBXB/DC5udTBRDeX+GOy1aXN3i+T+GGjWdvy5
I4b7Y2C3RyX7QSL3x+DK/seFQ+XcH4tFn7/7OK/i/lhM7/h+JSuL+2NRvU36
4vx67o+Fv/r3o+2buT8WJ6wHT9Ldzv2x2BxkHbp4F/fH4oaXmteKPdwfi8eF
Xfv/fYD7YyFZKI+7U8L9sXho1Xvvz+PcHwu/n722jijl/lgEXn87f2YF98ci
5b7mNd8q7o+Fh2pXNaGG+2Ox1+fL+Lzr3B+LwzIX5WMN3B8HhcnJV2vucX8c
3pmXLXn0kPvj8NjDt+zDU+6PQ2Fk2ReFl9wfh3TxoAGK77g/DjERxQrqH7k/
Dk/KzjZof+X+OGytW79a/yf3d84HuY406jKE+uPgnTVv1+Se5II4aK3d3suk
H7kkDnJ1qesUJXJFHDxnK+Qaq5Dr4vA0NeDihD/ITXG4eLamWVeL3BoHR1eb
dk1tsigePmZdfg4ZS1aMx8y6Pj96TiBrxWO1WlzbVyOyQTxKD3o+e2FCRjx+
VFXfaphGdojH+llVVeWWZO94uJe5nCi2JovjMSky/eA6O7IQj+mhC/dKFnB/
PIbEndm3eBH3x+OTfulxEzfuj0fNl1lXVb25Px5jNRzbPvlzfzzML9bp1AVx
fzwyu5aE7Avj/s75hvtVQhT3J0CYYGq8KJb7E7Cne8mpMUncnwADuxEuP2Tc
n4A0hRCl2pXcn4CnRiEvtmZyfwJO9PzR6J/N/Ql4dOZd6/gc7k/A/VPDdL/k
cn8CXq6yTz2Tz/0J0Hnq2k1eyP0JiC/teciqmPsTsMlseEr3Q9yfgMvX/BIr
j3B/Ah7o5O2R/cv9CbhiseK3eSn3JyAm/EF6ezn3J8JqsafV4UruT8Sxn+eM
/Ku5PxHPqstc1K5xfyJ6ZSocr7nJ/Ym4lASbhDvcn4idC0YPG/uA+xMxeryP
zp0m7k/EgpObxfJn3J+Izaph3/VecX8iVH9kVNW/4/5EHMlfWx/3kfsT0a1O
VWf4V+5PxPKP589WdHB/Il71GrvTR0GZ+hMx4EjzZVEPcmsiyiamT8vvQxYl
4Vf83l+mA8mKSfhXr75/w2CyVhKcN+eGhKiRDZIQXrVSvasGGUnwF0Zpbh1B
dkjCA/vvUj0dsncSbOVrRp4ZSxYnwc/AR2feBLKQhBSLdnmjETm78/uE15oG
mpALkpAzz8Puozm5JAmbrXXKEi3IFUmYcCA/o9tscl0StuwzP5Vhw/1JMHWX
zB1oz/1JuH75hPkGJ+5PRvSz6E2DXbg/Gce3azpudOf+ZCTc0IhR8uH+ZKj4
NXZbu5T7k6E+saKjVzD3J8NG09BbHsb9yfAemmPwPZL7k/FaxTZcHMP9yeiv
eUzjWQL3J8PIbvw0F4H7k1F3Xfl69QruT0bH58oG09XcnwzNMZvsi9dwfzJS
Pt+D8gbuT0ZDv9f7hM3cn4zrc4dlvdrG/SnYdPRki+NO7k+BoUz53KlC7k+B
kkayimYx96fAUXf6K/lB7k/BxOSd056VcH8KXKa8Upp9nPtToHvIP7DoFPen
oFuSk2XXs9yfgtWZ3wq8znN/Ci723Jp2+iL3pyAoLOzD4FruT8GzrNPPll/n
/hRsWHHS73w996fg/NXdIap3uT8FDVP/UVj+gPtTYPZDY9SZJu4XIM//41b/
Z+ReAmapPlL2eMm/DwGjzm57sf8tWU3AcecU2y8f+PcjYFmvMkvLdrKuADdp
8rXM7/z7EjB/X9v7+l9kEwFLdGYWD+uqQr8/AdXPtn716kmeI+CR6x9PCvuS
HQRkS1uXPh9IdhEwo8g8bfQQsreA8MaRFgFq5EABYWsrtxWpk8UCfpdabHyi
RY4V0P76pN5wbbIg4Jah9VKXMeR0AZ7GvSzW65OzBYzWUam4PJG8VYDGzdVP
f00iFwjonRt/0GgquViAovTXHwHTySUCdDrGGOVakk8KWOmr+LF6NrlCgHrS
BfdvNuTLAl5fcIoYbU+uExDlXDfR2Yl8V0CfT7N3piwmNwkwGVR5ep8buUVA
91rHtJte5FYBc152/P7mR/4qoK2lRk8rkCySYd63C71nhZB7yWD2++22QDFZ
UQbJlnlNGRKymgxH1Z7fPxBL1pLhTc6pzNpEsq4MUU2XP74UyAYy6GQMHtIz
jWwiQ/qLLW9Hrub7y/BcyUk2bQ3fX4bgl6hbtJ7vL4O+qntjWA7fX4b5A/ML
03L5/jK0D/o9Jm8H318GL8Po8L938f1laJz/TXK+iO8vwxX1JLOGfXx/GXZr
f77QfIjvL0NttdPAT0f4/jIcsswY3uVfvn/n9/8rvW3Aab6/DEFN07KGneX7
y9Dz4pY3o87z/WXY3z11yPiLfH8Zuhm+7ja5hu8vQ7/zp8+aX+P7y3BjUKOl
5U2+f+d9gow3zL7N95fB+NOhQ3Pv8/1lOH1Vf7PtQ76/DG4/t9rZPeH7y7A9
rv6G7XO+f2f/mAodm1d8fznOvoCd9Tu+vxxJsskzZ7bx/eXoUSr0m97O95fj
o/2v4inf+f5y6H7OGmrwi+8vR6prb6/RXVT/ZwM5YsfZx2v0IJvIUaZsGjKo
DxlyPKwomNRjAHmOHC33PO98VSI7yNE20NbxlTLZRY5yFfO994eSveWwLu55
p1qDHCiH7Ur5kxMjyOLOz08Qav7SJsfK8cGzYV32GLIgR4OSg1GCPjm98/ex
ovK4/0RythyzTiiozZtE3irH01O3XY1NyQVyBPytlDJsGrlYDsm1lLTfIJfI
8dr3bdhTK/JJOfyva5tfnEOukGPr2o9v99qRL8txxVgrLd1BFf8HYu5z8A==

     "]]}, {{}, {}}},
  AspectRatio->NCache[GoldenRatio^(-1), 0.6180339887498948],
  Axes->{True, True},
  AxesLabel->{None, None},
  AxesOrigin->{0., 0.},
  AxesStyle->Directive[
    Thickness[Large], 
    GrayLevel[0]],
  DisplayFunction->Identity,
  Frame->{{True, True}, {True, True}},
  FrameLabel->{{
     FormBox[
      StyleBox[
      "\"(Location of First \\nMaxima) - (Order)\"", 15, FontFamily -> 
       "Verdana", StripOnInput -> False], TraditionalForm], None}, {
     FormBox[
      StyleBox[
      "\"Order of Bessel Function\"", 15, FontFamily -> "Verdana", 
       StripOnInput -> False], TraditionalForm], None}},
  FrameStyle->Directive[
    Thickness[Large], 
    GrayLevel[0]],
  FrameTicks->{{Automatic, Automatic}, {Automatic, Automatic}},
  FrameTicksStyle->Directive[FontFamily -> "Arial", 15],
  GridLines->{None, None},
  GridLinesStyle->Directive[
    GrayLevel[0.5, 0.4]],
  Method->{
   "OptimizePlotMarkers" -> True, "OptimizePlotMarkers" -> True, 
    "CoordinatesToolOptions" -> {"DisplayFunction" -> ({
        Identity[
         Part[#, 1]], 
        Identity[
         Part[#, 2]]}& ), "CopiedValueFunction" -> ({
        Identity[
         Part[#, 1]], 
        Identity[
         Part[#, 2]]}& )}},
  PlotRange->{{0., 601.}, {-1., 5.8286457825572136`}},
  PlotRangeClipping->True,
  PlotRangePadding->{{
     Scaled[0.02], 
     Scaled[0.02]}, {
     Scaled[0.05], 
     Scaled[0.05]}},
  Ticks->{Automatic, Automatic}]], "Output",
 CellChangeTimes->{{3.826205306189005*^9, 3.8262053307948847`*^9}, 
   3.8275062142631226`*^9, {3.827506250076418*^9, 3.8275062753559875`*^9}, 
   3.827506333404863*^9, 3.827506396490282*^9, {3.827506449301461*^9, 
   3.8275064708302035`*^9}, 3.827506572578387*^9, {3.827506620934165*^9, 
   3.8275066550965233`*^9}},
 CellLabel->"Out[14]=",ExpressionUUID->"b35dd5fe-1baf-4acb-90f9-bf436ed78fb0"]
}, Open  ]],

Cell[CellGroupData[{

Cell[BoxData[
 RowBox[{"fig3", "=", 
  RowBox[{"ListPlot", "[", 
   RowBox[{
    RowBox[{"Table", "[", 
     RowBox[{
      RowBox[{
       RowBox[{"(", 
        RowBox[{
         RowBox[{"\[Beta]\[Beta]", "[", 
          RowBox[{"[", 
           RowBox[{"n", ",", "1"}], "]"}], "]"}], "-", "n"}], ")"}], "/", 
       RowBox[{"BesselJZero", "[", 
        RowBox[{"n", ",", "1"}], "]"}]}], ",", 
      RowBox[{"{", 
       RowBox[{"n", ",", "1", ",", 
        RowBox[{"Length", "[", "\[Beta]\[Beta]", "]"}]}], "}"}]}], "]"}], ",", 
    RowBox[{"Frame", "\[Rule]", "True"}], ",", 
    RowBox[{"FrameTicks", "\[Rule]", "Automatic"}], ",", 
    RowBox[{"FrameStyle", "\[Rule]", 
     RowBox[{"Directive", "[", 
      RowBox[{"Thick", ",", "Black"}], "]"}]}], ",", 
    RowBox[{"PlotStyle", "\[Rule]", 
     RowBox[{"{", 
      RowBox[{"Directive", "[", "Black", "]"}], "}"}]}], ",", 
    RowBox[{"FrameTicksStyle", "\[Rule]", 
     RowBox[{"Directive", "[", 
      RowBox[{
       RowBox[{"FontFamily", "\[Rule]", "\"\<Arial\>\""}], ",", "15"}], 
      "]"}]}], ",", 
    RowBox[{"AxesOrigin", "\[Rule]", 
     RowBox[{"{", 
      RowBox[{"0", ",", "0"}], "}"}]}], ",", 
    RowBox[{"AxesStyle", "\[Rule]", 
     RowBox[{"Directive", "[", 
      RowBox[{"Thick", ",", "Black"}], "]"}]}], ",", 
    RowBox[{"FrameLabel", "\[Rule]", 
     RowBox[{"{", 
      RowBox[{
       RowBox[{"Style", "[", 
        RowBox[{"\"\<Order of Bessel Function, n\>\"", ",", "15", ",", 
         RowBox[{"FontFamily", "->", "\"\<Verdana\>\""}]}], "]"}], ",", 
       RowBox[{"Style", "[", 
        RowBox[{
        "\"\<(\!\(\*SubscriptBox[\(e\), \(n, 1\)]\) - \
n)/\!\(\*SubscriptBox[\(j\), \(n, 1\)]\)\>\"", ",", "15", ",", 
         RowBox[{"FontFamily", "->", "\"\<Verdana\>\""}]}], "]"}]}], 
      "}"}]}]}], "]"}]}]], "Input",
 CellChangeTimes->{{3.8414923322221966`*^9, 3.8414923323175764`*^9}, {
  3.841492931724677*^9, 3.841493008707729*^9}, {3.8414931811091866`*^9, 
  3.841493185355791*^9}, {3.8414938961958265`*^9, 3.841493898939499*^9}, {
  3.8415056123098736`*^9, 3.841505613492259*^9}},
 CellLabel->
  "In[248]:=",ExpressionUUID->"b42bf690-9e11-4b98-882d-1d3303cb507d"],

Cell[BoxData[
 GraphicsBox[{{}, 
   {GrayLevel[0], PointSize[0.007333333333333334], AbsoluteThickness[1.6], 
    PointBox[CompressedData["
1:eJw113k41Ov7B/A5pdNK2h0VWmhVoqSk3iWlhUiyZ+w7gxmGMXxmDpGUJbK0
jTapU/me7G3TvpwWcYhKpH07SZIT1a/fde7HH1wvt3ven/fzzDXXZYJn2Hqf
Pjwez+nnt///+d9X+5LwBze6XpyqOU+/wMGzL8qKju4jD8DLC5K4l/6yJf9Z
HTbZf/kY6u0ij8TV0HmHZ2/ZT9ZASv08YV7gIfI4PDXYa+2uV0TWQVTaFgtr
oyPkieiqW3A/qJZ5MoKtveseTCsm6yHIr+nSNFvmqVi2Wi0wwYF5OnL6ptq9
W8E8E8ZdzX5WesyzoH7yR37gV/b6BsiudjtTdJV5DgrcHowUbWM2RLp/cp98
G2YjVEb62noMY56LiiXdny7XsD7zsNarQSpJZzbGx9H3z6taM89H4TDPU0+G
MJvg0RTtyea3DpMXYHf5ArXANOaFsP5NxynBitkU7fk9noqhzItQKYo68aSW
na8Zhiy8/c4ml3kx5o99vK3LlXkJ3DQTOxsmMQMaByU+n94e/M8coCNadWF1
GZm3FHkTwkc9SGDzpZh32Uxtzxo2X4bXQyfabNdg82V4sXnwuaIXB2hujnX+
V0vaysicOUTzFRNNNrP5chh9U95TOLD5ckSdmOoyajqbW+BhUd267d/o/cRZ
IKDH2EKllr2/ViA0sV9bWBGbr4BNd+/LG1I2X4lHRnamg+3ZfCUWuJq9mqnP
5pbYYtihN/VXNrfE6cuiTV0thTRfhU1uIXqZ1WRuFTbyZ1l25LD5aqDX4PyI
CDZfjcpz/as+WLP5Grhe68rmZrL5GjQtxFPlIDZfi6yo+d7HXitovhZrZk7r
b3qDzLNCc/2k14HFbG6Fk9XFdsapbG6NuZ12p/OC2NwaFb7B57ZZsfk6xIX/
PmmYAZuvQ4NWv0atEWxug4TCwmaf9/v+M2xgmXDMbEcZmbOBmmHw7+fiyUob
7Fvw7GCrJZlnCzeJSWPHCLZvi/Af+pn/tOylfVucnVYdf/sPstIWd1WPpGyJ
JfPW49Zsu9vjVpGxHkVXo/fJNNj+epz21Ej889Ue2l8P5zKxwdEqMs8OzWP0
U7y2kmGHfU6LdzW5kTk7GK/xONh/Dtu3Q4Fgaf/XKmx/A+abPraOadpN+xvg
OuXrjNITZG4D+KN2ReYkkpUbcHPervG/uZB59tjYusrc1JDt26Pg5Fit7oFs
3x6NZgG/rm2jz0elPeY+NY0wOs0+Lzfij6YpnUezydiID7ONFp4MJXMb8bX7
+hCzVWz/59/PqLSyncz2HXDoqNmXVz8KaN8B4zo0xv7yiMw5oPifo092VpKV
DjBL0tpSlEPmOSLXqcDbIJLtO+Koj+ThLFu274gN/+b6K2azfUf4nUvNl6ux
fSc0e/RTq3ufT/tOME+eHp1+m8w54ePJf3aWHScrnZB4KWGJ+XYyzxlz3/65
3jiM7TtjrUh8Ic2G7Ttjb4z91uWGbN8Zvj1tZ11Gsn0X6FuuF9Z05dG+CyI2
djUomsicC969vqf51xmy0gXvLabLrBRkniuWLNBy0Etk+65wsV362c6f7bvC
op/p+b/Xsn1XnD4aMKloDtt3w7ZBWwpujGb7bhgY5Fq0sDeX9t0Q99qlofsJ
WekG7pv32T7XybxNqOkT2rPxBBmb8LxokUlnNtvfBPMJ2pObJGx/E/r3PRKt
4sX23fH7geBPwtVs3x3r315xn2bI9t0RIt6RpqPJ9t0xoYdn69SH7fPxvdRq
a+2bnf9Zh4/6Pjt1ttaRwcfAR3t7ZWfIfD6iDA8MKz9E5vhQ057kqJdOVvDB
v156556YrOSjvb0hpsKT3MqHybgrXg1ryTwPPF1gtVt/Psv3QM61wyZnJrB8
D1g7r7GTDWH5HlCX1QyO+5JD+R6Y9+ni5mNtZIUHbL/J36vdISt/znUmhh6q
Ird6YFrDUtPQQ2SeJ9ojPm31zyTreOLkiPxdO6RkeMIu+1rxPwFkvieiuGlf
xRtZvidmd3n+Pcec5XviYnjX7xoGLN8TjjHTHWeOZ/meCNBpPxA8iOV7odH5
5tnGL9mU7wVVjfIfYc/J8EKx1ohrc+rIfC80FG4Tjr9A5rzgtWVAsOFJssIL
xr4pIwV7yEovPBii3Vi/ldzqBZOa+5O8Ysk8b1RuPOg3JoDle2OTyurRHQ4s
3xspnesOdaxg+d5win+fpmHM8r3RuvjflV66LP/n/sFGu9qRLN8bc7vCDHxU
WL43xtUP54/t3EH5PiicLfLrfErW8cHdw7tvf6gjwwdW7rVjVS+T+T4wNc1p
XlNK5nxgGZOmOHaQrPDBnrLYzhk5ZKUPXFbNCbqVRG71QVq/xLy0KJbvC+EK
s+HBfizfF2GuwwWBjizfF9KVeWuSV7F8XzRdNMHFhSzfFx17przVnMnyfeHO
d3ybMZ7l+2KNsfDJpKEs3xdak2rC6ngs3w+aYq+F+zqyKN8PN9POvdj8jAw/
zKn4ZVxqA5nvhz9lf8uPXCdzfqgZ53blSTVZ4YeHg0zS5x0nK/1wt69g24F9
5FY/7BwaFToji8zzh0b9b223Elm+P4LGyfOTo1m+P/bIdVe6BLJ8f+S6Xdq7
0o3l+6Pojqv9WhuW7w/zPrMmBJizfH9U7yqq2mPM8v0hXON///U0lh+ArduN
51qNZ/kBkO/8mnpNneUH4JlDZa6jCssPQPm5LWN43ZmUH4CC/vnXz74lKwKQ
uWhsYGYLWRkA179Xn4mtI7cGICrSk4u5RuYFovJ2rnjbabJOIMqKRvuXnyQj
EM+6eoZ3HiDzA3FJ23bxijyWH4hhtv1L/khj+YFw7OmYNUXG8gPR4XVNXiZi
+YG4u3640CGQ5Qdh8YP5t4a4s/wgdM4Pta+3Y/lBqLpT9aDEkuUHoWP+6yn7
zFh+EGKDMwcqDFl+EEarDLI6NYXlB6ErNUDZOI7lB6HwncxQfTjLD8bZT48i
nPqz/GBMeVxpW9qbQfnBuK3ST6HTQeYH48rOTbP3viRzwZjkp1o7s5msCEa/
2zyXW7VkZTBCcm7tibtObg2G16+HQ83OkXkh+NDB369WStYJgbwlWK29mOWH
wNW4NuXJPpYfgtSts1+15bD8EKi2l/ft3MryQ1BvN+PUSDnLD8HkruY7y8Us
PwQqz47NTgxl+aE//3/oOVHrzfJDcXdOtZ6BC8sPRX6rU/huW5YfCmntnYAx
liw/FKM3bnurWMzyQ1GYlVxrMo/lh0LmPqPn8QyWH4qlU/jLdkxk+WG4U5+Y
ZP8byw/DoXsh+3XVWX4Yin54Rvftz/LDcHu/6dXmnnTKD4Pm6e1b7r4mK8Ig
U3n/5eF9sjIMjhNd7/W5Sm4NQ79B5Q3mpWSeABLu0I29+8nqApwu3h88IpOs
I8DH4g/ywgSygQBXHHJqLEPJECDih7vmQDeyjQBLjR/ptq0h8wVQP2dXVbeQ
LBBALL65q3kae34BzAJ6sn9okDMEOHrNPmTBANZHgHStr+9Tv2z/zyUCRMZW
tH56QVYKoDw0QF3YQK4RICli2MrBV8mtP/eH7batKiO3C5AQNbpXeojMC0fB
9fQRTjlk9XD0ay3zWZ1E1gmH4d1apa2IbBCOSeKbn0J9yAiHg77GnUJ7sk04
hm66pf3GgswPR5lVatVKY7IgHNoNScHVemQuHKK5skHLxpAzwiFrvenzuD9Z
EY5poaa26d3bqH842sRGig2vycpwPM7L15v1gFwTjosejZVj/yK3hqM08NGM
8WfI7eFIdh9ub3iczItAk6bPIJe9ZPUIvLtuOjE3nawTgeEjxJEvOLJBBGLt
hPWWEWREwODeLzrnvMg2EZii4jdjhT2ZH4HxT9xqWleQBRGYpz/81TYTMhcB
7SbttVbTyRkRyPfKbNAaR1ZEwMj8sUcfNdY/AjMcXl//8iON+kdgpvuPF98/
kmsi8D6mPnfMM3JrBLyOJlcsbSC3R2CrV+5E6XUyLxJpmm/KblST1SMxueWa
9ZTjZJ1IGH1tupmzj2wQiTVZ0waMyiLj599v1Hp+MJFsE4mmmVJYRJP5kbj5
1vffzwFkQSTUhjt8KHclc5Gw2TKxT8o6ckYkVIO7hgUsIysi8bVm4w+neeSS
SOTvGn/MeSrrH4k7tjFdgWNZ/0h4d729mKrG+kdi06tVHVW/sP6RGHGt0re7
cyv1F+K584k+K16R1YVIkX84sv8hWUeIy5PTF6ndJRsIUaD3XpFykQwhjvuU
VQ0rJ9sI0V7+OLC4mMwXIux1cd66PWSBEFNuK6aoZJI5IVrMcnqvJpIzhHg2
R9GbKyYrhFDc0lGNDiaX/Hx94ekR3nyyUohZHxy7Nm0g1wjxKFZ3l58luVWI
xk/pr6SLyO1CjPlieaXQgPUX4eqgZRp1k1l/EW7c+OP6sN9YfxHSh38966bK
+oswZkFTS/kvrL8IcxbNHz2+K5X6i9D4zWxVxhsyX4S98XYe6i1kgQhjx/22
ck8dmRPBoTbwqfF1coYIo7hN2s1nyAoRevXNn6X/j1wiwlZHxdh1h8lKEf5e
NO+k5i5yjQhtU7pTOtLJrSLcvj5qR0MiuV2EgKT2iqsxZF4UEu9pt10MJatH
4UhKWO9NL7JOFJxWt3x87Eg2iMLZxsLj363IiMLRmHFjp5uz/lEY6vxC18OE
9Y9C4adrVQf0Wf8oNAurL36cyPpHwWjGy5lrNFj/KPh/OPzspCrrHwXdbFmD
dl/WPwo7N+p/KOjeQv2jMM12+9gJ/5BromDdXmb551NyaxQQ0OZl3URuj8IV
w3jnz3fIvGg8TNDWLLpMVo/GhjPJGV7VZJ1orBl84Nj0ErJBNETXkp16D5ER
DfN+USmNu8g20fhr9H2985lkfjSChplNKkkmC6JhbO8ZfExK5qLxbdS0jyWR
5IxoaLwoUCgDyIpoXFz2KuCBO7kkGuMn+i/6bs/6R+OKPLf/zLWsfzQ+92qc
9lrG+kdjgX3pikMmrH808tQ3FrTPYv3FWDFo6GELXdZfjMuDRjofHMv6ixHJ
P3t4yHDWX4ysmM1x8QNYfzF2J6je+vd7CvUXY2Dn8M3xn8l8MfytY3YNeUcW
iHF11/JvB9rInBjB2gW7lzeRM8Ro6Twf+M9dskKMqafGORVeJZeIsX7YfCe3
s2SlGAZpZa4TS8k1YqxU3WTffpTcKkZn1qh51wrJ7WKUNrW8P5xH5sVgz68t
4enpZPUYvFxvd4rbTNaJwZHKgoOxUrJBDHIUBiZSIRkxeJpxnJ8SxPrHwKj5
qvpuT9Y/BukO1qaVTqx/DLz7GNY9smH9Y7DtkuSvgZasfwzsNWzHLFnC+sdA
eLOjOM6Y9Y+B2uEzURf1Wf8Y5Brohqvrsv4xKOOfTfMdx/rHoJ+DwdnLI1j/
GNSNMe+aPpj1j8UJi79n5Pdh/WPx7NFD26Ffk6l/LB58CHTd9pFsEAtz72NL
RrwmIxYz/9fyQdFKtolF6x5PD+NGMj8WBb8UpdTdJQtiMSBxvrP4GpmLxe5N
5TcnnydnxKJQq/lOYzlZEQtN/ziX7BPkkljwqyQ+DofJylgkzm56MmEvuSYW
wWuKr3zKIbfGorhi9K+3t5HbYzFwqGfe8SQyT4L7B56E50jJ6hI0rfwlJVHE
+kvwYeSymtgQ1l+CYOOFEPuw/hKMOpV9O86N9Zfg8vxhoSn2rL8EVW2/j9ll
xfpLkDq0/nypBesvwalJv7jVm7H+EvzlovG8dx7rL4F1/mLrGbNYfwlU5hzb
ztdj/SXoX31k924t1l8Cu+bs0JbRrL8EX3Rbv04dyvpLcPOeqklMf9Y/Dmf3
nxpX82Mz9Y9DWUnMPv1usk4c3ptqVmS2kw3i8DbBw7n3FRlx6Nisz4U8IdvE
of/3EO3nTWR+HMIGTp7tVUsWxKH8N8/DL2+SuTgYXlgTF3GJnBGHwamjjvQ9
Q1bEofKWyoRdpeSSOPRJDntscpysjIPQ6Mz9R4fINXFYV+ihkryX3Prz+W+9
cJmfS26Pw+7Ktvr36WSeFK8tegOOprD+UngMfTM0RMb6S39+/kacnxfL+kuR
LQkUqESy/lLM21uh2RTE+kthf8qq/JQ36y9FzaXZptlurL8UPaVhhbEbWX8p
7HRnPfFdx/pLkbuqoMPRkvWXYtnNj7dtlrL+UgQWckHWC1l/KXj/Ki7ZGrH+
UogGnr7jPJP1l6K6e3lSgC7rL8XeqostUi3WPx6pb6805I5h/eOxr/q9Z4U6
6x+PicoXcY8Gsv7xWP00cHz/vqx/PAIWLjWb35tE/ePh/s6sPvgzmR8P0fBl
j4v+IQviISkwtX31kszFY8U03SmznpAz4iH91s8p5gFZEY/S2o8tN+rIJfFo
uTygTPs2WRmPIXOj78VeJdfEI+KIaNbD8+TWeNwst7yCKnJ7PL48Q/qxP8m8
BHRvr04a+wdZPQGTbo3fn3GIrJOAYxseNw/aRzZIQISfxDA1j4wEjC9JyFfL
Yv0TINKXDcnbyvonQEVjQpJeEuufgH43Bn+rimf9E7CtsDtkvZj1T0DPx+J7
H8JZ/5/5T95NyApi/RPwz8Z8xwU+rH8CTFsyw55vYv0TcDD3En+nI+ufgIxR
enpr17P+CTiy7nTVr2tZfw5DktNHXbUgD+BwwaDKKHUJOw8Oji2OanYLyBoc
Gmbm79MxYufDof7giScdM8lTOTw8cf/ODT12Xhw+iV09DumQTThEtm3fkaTJ
zo/DAL+b7oEjyZYcXg8UKu3U2HlyWLf068mlA8iOHLTa/p46tw87Xw5nBifp
zuhN/M/+HKaNzFHodZEFHJYL87L12sliDktLZ/ROf0PmODg5dt4zekZO4VB0
W6G+9DE5g4Oxw6s/1zeS8zhY9KSe8q8lKzhUCmxVf79FPsKhfIjq6cKr5BIO
kpLcistKcuXPvIq6b2+ryUoObc+OpYwpI1//+bx2I+xWniTXcKj16OcoKSY3
cqg4kJR16gC5lcPfd/Z9+7CH/IrDvaN+2QZ55HYONrx/bUVZ5O6fTomecy6N
zJOh/KHarMHJ5AEy9PPqWOYqI6vLYLLCLeh/ErKGDLdcs/YPiiLryPB+/KOn
fgLyVBn+ykibfiOQbCDDGLNv4bN8yCYyHBmbXpbrToYMK5OPtqs4ky1lKNA/
rxW1gWwjgxlvuelba7KjDD26FUu9V5H5Msx+t0f/iTm7fxmWVSZ+9VjM7l8G
x3+/H3hhwu5fhpGaRbphRuz+ZdgSoSXp0Wf3L4PlQlXF1qns/mXIjJ2YoT2J
3b8MRbyRKyvGs/uXwcJmr3K9Brt/GYx2JnZ/HM7u/+fzFmS8yVZl9y/DhbKs
LNMB7P5lWHTe493zPuz+Zbis8vDTjm+/0/3LkGXadtCim9wowyChR8/XDnKr
DIaqqz6dek9+JcPyI+kpglfkdhmcxxlWGDwld8uwMNBI0tlM5smBkt01pxvJ
A+Tw0pKe2lxHVpfD6c1rbfs7ZA05Gsy/D5tyg6wjx1PLh0m9l8hT5XD8WhRd
f45sIEeoQebT/1WRTeTwTb9xJbOUDDkc4rZoik6SLeVQGz70sctRso0cv47e
O2TFIbKjHPL3CfuNFGS+HFVZfXdP3kX2l2NyqvSzxk6yQI6m+yuPqWeSxXIM
/HyhanAamZMj64rN+EHJ5BQ5jm3bVDtYTs6Q48hL53p1KTlPjpqq6om/ickK
OexndpdPjiQfkcN5X9Z2o1ByiRyjCtUOWwSQK+Xo/+zzv87eZKUcK+fd3xzp
Tr4ux4uIFavSnX9f8n8mUHdK
     "]]}, {{}, {}}},
  AspectRatio->NCache[GoldenRatio^(-1), 0.6180339887498948],
  Axes->{True, True},
  AxesLabel->{None, None},
  AxesOrigin->{0., 0.},
  AxesStyle->Directive[
    Thickness[Large], 
    GrayLevel[0]],
  DisplayFunction->Identity,
  Frame->{{True, True}, {True, True}},
  FrameLabel->{{
     FormBox[
      StyleBox[
      "\"(\\!\\(\\*SubscriptBox[\\(e\\), \\(n, 1\\)]\\) - \
n)/\\!\\(\\*SubscriptBox[\\(j\\), \\(n, 1\\)]\\)\"", 15, FontFamily -> 
       "Verdana", StripOnInput -> False], TraditionalForm], None}, {
     FormBox[
      StyleBox[
      "\"Order of Bessel Function, n\"", 15, FontFamily -> "Verdana", 
       StripOnInput -> False], TraditionalForm], None}},
  FrameStyle->Directive[
    Thickness[Large], 
    GrayLevel[0]],
  FrameTicks->{{Automatic, Automatic}, {Automatic, Automatic}},
  FrameTicksStyle->Directive[FontFamily -> "Arial", 15],
  GridLines->{None, None},
  GridLinesStyle->Directive[
    GrayLevel[0.5, 0.4]],
  Method->{
   "OptimizePlotMarkers" -> True, "OptimizePlotMarkers" -> True, 
    "CoordinatesToolOptions" -> {"DisplayFunction" -> ({
        Identity[
         Part[#, 1]], 
        Identity[
         Part[#, 2]]}& ), "CopiedValueFunction" -> ({
        Identity[
         Part[#, 1]], 
        Identity[
         Part[#, 2]]}& )}},
  PlotRange->{{0., 601.}, {-0.010039396778495625`, 0.04949567956568447}},
  PlotRangeClipping->True,
  PlotRangePadding->{{
     Scaled[0.02], 
     Scaled[0.02]}, {
     Scaled[0.05], 
     Scaled[0.05]}},
  Ticks->{Automatic, Automatic}]], "Output",
 CellChangeTimes->{3.8414924841347046`*^9, 3.8414930064882317`*^9, 
  3.84149307528082*^9, 3.841493206810394*^9, 3.8415056589860673`*^9},
 CellLabel->
  "Out[248]=",ExpressionUUID->"a7afbdcb-777c-4fab-a616-9838dfcb5d55"]
}, Open  ]],

Cell[CellGroupData[{

Cell[BoxData[
 RowBox[{"SetDirectory", "[", 
  RowBox[{"NotebookDirectory", "[", "]"}], "]"}]], "Input",
 CellChangeTimes->{{3.827415528623932*^9, 3.8274155346517873`*^9}},
 CellLabel->
  "In[249]:=",ExpressionUUID->"27be2224-1e8a-4a79-8350-0601bfe27527"],

Cell[BoxData["\<\"C:\\\\Users\\\\physn\\\\Documents\\\\Wolfram \
Mathematica\\\\Mathematica\\\\Work\\\\Sepideh\\\\BesselDataPaper\"\>"], \
"Output",
 CellChangeTimes->{3.827415535502678*^9, 3.84149307538155*^9, 
  3.8415056590578747`*^9},
 CellLabel->
  "Out[249]=",ExpressionUUID->"abe61fc1-6286-4dff-aadd-5d70e53dbf11"]
}, Open  ]],

Cell[CellGroupData[{

Cell[BoxData[
 RowBox[{"Export", "[", 
  RowBox[{"\"\<fig1.eps\>\"", ",", "fig1", ",", 
   RowBox[{"ImageResolution", "\[Rule]", "400"}]}], "]"}]], "Input",
 CellChangeTimes->{{3.827415536263212*^9, 3.8274155500917745`*^9}},
 CellLabel->
  "In[104]:=",ExpressionUUID->"fe13b19d-8798-484b-84b8-ec8f9854102a"],

Cell[BoxData["\<\"fig1.eps\"\>"], "Output",
 CellChangeTimes->{3.8274155508178606`*^9},
 CellLabel->
  "Out[104]=",ExpressionUUID->"7625e1b6-c218-4e06-a751-ecc9e04c4326"]
}, Open  ]],

Cell[CellGroupData[{

Cell[BoxData[
 RowBox[{"Export", "[", 
  RowBox[{"\"\<fig2.eps\>\"", ",", "fig2", ",", 
   RowBox[{"ImageResolution", "\[Rule]", "400"}]}], "]"}]], "Input",
 CellChangeTimes->{{3.827506661622949*^9, 3.8275066629912934`*^9}},
 CellLabel->"In[15]:=",ExpressionUUID->"9fc67340-e18d-46dc-9a4f-980ac4f4ca4b"],

Cell[BoxData["\<\"fig2.eps\"\>"], "Output",
 CellChangeTimes->{3.827506666620594*^9},
 CellLabel->"Out[15]=",ExpressionUUID->"7aa6545e-0c9a-48b8-b03d-c325a0789ee7"]
}, Open  ]],

Cell[CellGroupData[{

Cell[BoxData[
 RowBox[{"Export", "[", 
  RowBox[{"\"\<fig3.eps\>\"", ",", "fig3", ",", 
   RowBox[{"ImageResolution", "\[Rule]", "400"}]}], "]"}]], "Input",
 CellChangeTimes->{{3.841493038034968*^9, 3.841493040123355*^9}},
 CellLabel->
  "In[250]:=",ExpressionUUID->"ce177082-6d8b-4c44-baf1-17c0553891f7"],

Cell[BoxData["\<\"fig3.eps\"\>"], "Output",
 CellChangeTimes->{3.8414930759472413`*^9, 3.841505659310737*^9},
 CellLabel->
  "Out[250]=",ExpressionUUID->"5b092c48-cec5-4b5a-83b3-a4823a32734e"]
}, Open  ]]
}, Open  ]]
}, Open  ]],

Cell[CellGroupData[{

Cell["Output to file", "Section",
 CellChangeTimes->{{3.758978812847642*^9, 
  3.758978817633164*^9}},ExpressionUUID->"07658f2f-37f3-45c3-a5b2-\
9726b5f7a288"],

Cell[CellGroupData[{

Cell[BoxData[
 RowBox[{"SetDirectory", "[", 
  RowBox[{"NotebookDirectory", "[", "]"}], "]"}]], "Input",
 CellChangeTimes->{{3.758979019163229*^9, 3.758979028433425*^9}},
 CellLabel->
  "In[199]:=",ExpressionUUID->"c9e81b1b-965c-465d-8b2f-60c439b52b57"],

Cell[BoxData["\<\"C:\\\\Users\\\\physn\\\\Documents\\\\Wolfram \
Mathematica\\\\Mathematica\\\\Work\\\\Sepideh\\\\BesselDataPaper\"\>"], \
"Output",
 CellChangeTimes->{3.758979028835446*^9, 3.8262982398273983`*^9},
 CellLabel->
  "Out[199]=",ExpressionUUID->"3267e061-2149-4fc5-9c72-bcf4b399b28d"]
}, Open  ]],

Cell[CellGroupData[{

Cell[BoxData[
 RowBox[{"\[Beta]nm", "[", 
  RowBox[{"600", ",", "1212"}], "]"}]], "Input",
 CellChangeTimes->{
  3.8414891197022667`*^9, {3.8414939070507927`*^9, 3.841493909171136*^9}},
 CellLabel->
  "In[229]:=",ExpressionUUID->"6ae46ba5-cccd-47aa-b431-674f09bce5e3"],

Cell[BoxData["4709.\
458912655642106784631631541115585094142944138003583690563454448746603156045862\
691835822645634558`80."], "Output",
 CellChangeTimes->{3.758979618044894*^9, 3.8414939576670146`*^9},
 CellLabel->
  "Out[229]=",ExpressionUUID->"f384ced2-c974-4eaf-8d92-ef5fb28e2778"]
}, Open  ]],

Cell["\<\
This is commented out so that I don\[CloseCurlyQuote]t accidentally rewrite \
the file.\
\>", "Text",
 CellChangeTimes->{{3.8414900851501837`*^9, 
  3.8414901011324224`*^9}},ExpressionUUID->"4beba27a-3ead-4b0d-9ac7-\
cdbd66b23268"],

Cell[BoxData[
 RowBox[{"(*", 
  RowBox[{
   RowBox[{"fname", "=", "\"\<BesselMaxAndMin\>\""}], ";"}], "*)"}]], "Input",\

 CellChangeTimes->{{3.758978822586709*^9, 3.758978827172126*^9}},
 CellLabel->
  "In[200]:=",ExpressionUUID->"936e7816-02b6-44d1-abee-8a2365e5cf6c"],

Cell[BoxData[
 RowBox[{"(*", 
  RowBox[{
   RowBox[{"s", "=", 
    RowBox[{"OpenWrite", "[", 
     RowBox[{"fname", "<>", "\"\<.tsv\>\""}], "]"}]}], ";"}], "*)"}]], "Input",\

 CellChangeTimes->{3.75897896104218*^9},
 CellLabel->
  "In[201]:=",ExpressionUUID->"95c38994-9447-4973-8c1e-b190e0a5eb7f"],

Cell[BoxData[
 RowBox[{"(*", 
  RowBox[{"Monitor", "[", 
   RowBox[{
    RowBox[{"Do", "[", 
     RowBox[{
      RowBox[{
       RowBox[{"ss", "=", 
        RowBox[{"NumberForm", "[", 
         RowBox[{
          RowBox[{"\[Beta]nm", "[", 
           RowBox[{"n", ",", "m"}], "]"}], ",", 
          RowBox[{"{", 
           RowBox[{"100", ",", "20"}], "}"}]}], "]"}]}], ";", 
       RowBox[{"WriteString", "[", 
        RowBox[{"s", ",", 
         RowBox[{"ToString", "[", "ss", "]"}]}], "]"}], ";", 
       RowBox[{"If", "[", 
        RowBox[{
         RowBox[{"m", "\[Equal]", "10000"}], ",", 
         RowBox[{"WriteString", "[", 
          RowBox[{"s", ",", "\"\<\\n\>\""}], "]"}], ",", 
         RowBox[{"WriteString", "[", 
          RowBox[{"s", ",", "\"\<\\t\>\""}], "]"}]}], "]"}]}], ",", 
      RowBox[{"{", 
       RowBox[{"n", ",", "0", ",", "600"}], "}"}], ",", 
      RowBox[{"{", 
       RowBox[{"m", ",", "1", ",", "10000"}], "}"}]}], "]"}], ",", "n"}], 
   "]"}], "*)"}]], "Input",
 CellChangeTimes->{{3.75897667168717*^9, 3.758976675066296*^9}, {
   3.758976947240292*^9, 3.75897702213618*^9}, {3.758977076273234*^9, 
   3.7589771233342953`*^9}, {3.758978833828322*^9, 3.758979005937935*^9}, {
   3.758979090687554*^9, 3.758979092593801*^9}, {3.75897967013107*^9, 
   3.758979680637723*^9}, {3.826199744807762*^9, 3.8261997451670256`*^9}, {
   3.8262982709994297`*^9, 3.826298323274476*^9}, 3.8414891229896517`*^9, {
   3.8414939147631187`*^9, 
   3.841493927203307*^9}},ExpressionUUID->"35d9a69e-32af-47a6-b1b7-\
c2e0d3b12ade"],

Cell[BoxData[
 RowBox[{"(*", 
  RowBox[{
   RowBox[{"Close", "[", "s", "]"}], ";"}], "*)"}]], "Input",
 CellLabel->
  "In[204]:=",ExpressionUUID->"bdd59e88-49bc-4ac3-bf86-e99310016b8b"]
}, Open  ]],

Cell[CellGroupData[{

Cell["Check", "Section",
 CellChangeTimes->{{3.8262001266154385`*^9, 
  3.82620012876068*^9}},ExpressionUUID->"a135c540-e14b-44aa-ae0b-\
313857b36b50"],

Cell[CellGroupData[{

Cell[BoxData[
 RowBox[{"SetDirectory", "[", 
  RowBox[{"NotebookDirectory", "[", "]"}], "]"}]], "Input",
 CellChangeTimes->{{3.8264073624538193`*^9, 3.8264073643397493`*^9}, {
  3.8272517267379317`*^9, 3.8272517329957123`*^9}},
 CellLabel->
  "In[155]:=",ExpressionUUID->"0db33dae-4576-40d8-b884-7deeab5c7de3"],

Cell[BoxData["\<\"C:\\\\Users\\\\physn\\\\Documents\\\\Wolfram \
Mathematica\\\\Mathematica\\\\Work\\\\Sepideh\\\\BesselDataPaper\"\>"], \
"Output",
 CellChangeTimes->{
  3.8264073645471945`*^9, {3.827251719901068*^9, 3.8272517332348957`*^9}, 
   3.8275061371210475`*^9, 3.841489162258297*^9},
 CellLabel->
  "Out[155]=",ExpressionUUID->"023f5fe1-e648-492a-aa00-dec292358f24"]
}, Open  ]],

Cell["Random Check, does a 1000 random ones.", "Text",
 CellChangeTimes->{{3.8414916262711525`*^9, 3.841491630671318*^9}, {
  3.8414916696676626`*^9, 
  3.841491676299926*^9}},ExpressionUUID->"f362f807-7a98-4c76-a97c-\
6e09fd44edee"],

Cell[CellGroupData[{

Cell[BoxData[
 RowBox[{"And", "@@", 
  RowBox[{"Table", "[", 
   RowBox[{
    RowBox[{
     RowBox[{"nn", "=", 
      RowBox[{"RandomInteger", "[", 
       RowBox[{"{", 
        RowBox[{"0", ",", "600"}], "}"}], "]"}]}], ";", 
     RowBox[{"mm", "=", 
      RowBox[{"RandomInteger", "[", 
       RowBox[{"{", 
        RowBox[{"1", ",", "10000"}], "}"}], "]"}]}], ";", 
     RowBox[{
      RowBox[{"\[Beta]\[Beta]", "[", 
       RowBox[{"[", 
        RowBox[{
         RowBox[{"nn", "+", "1"}], ",", "mm"}], "]"}], "]"}], "\[Equal]", 
      RowBox[{"\[Beta]nm", "[", 
       RowBox[{"nn", ",", "mm"}], "]"}]}]}], ",", 
    RowBox[{"{", "1000", "}"}]}], "]"}]}]], "Input",
 CellChangeTimes->{{3.8414915295362005`*^9, 3.8414916589019527`*^9}, {
  3.841493973219982*^9, 3.8414939918992543`*^9}, {3.8414940226124516`*^9, 
  3.8414940360509987`*^9}},
 CellLabel->
  "In[234]:=",ExpressionUUID->"5474e2fd-5efa-4176-b97b-f1d14c071ca0"],

Cell[BoxData["True"], "Output",
 CellChangeTimes->{{3.841491610512912*^9, 3.8414916768294826`*^9}, {
  3.8414939684826717`*^9, 3.841493995830277*^9}, {3.8414940329720063`*^9, 
  3.841494050910019*^9}},
 CellLabel->
  "Out[234]=",ExpressionUUID->"aa8a0ba8-610b-4d96-be67-21f0ea3497b6"]
}, Open  ]],

Cell[BoxData[
 RowBox[{
  RowBox[{"\[Beta]\[Beta]", "=", 
   RowBox[{"Import", "[", "\"\<BesselMaxAndMin.tsv\>\"", "]"}]}], 
  ";"}]], "Input",
 CellChangeTimes->{{3.8264073444041977`*^9, 3.8264073815707364`*^9}},
 CellLabel->
  "In[156]:=",ExpressionUUID->"f3790d18-97f7-4482-9211-a7167eb2360e"],

Cell[CellGroupData[{

Cell[BoxData[
 RowBox[{"\[Beta]\[Beta]", "[", 
  RowBox[{"[", 
   RowBox[{"601", ",", "10000"}], "]"}], "]"}]], "Input",
 CellChangeTimes->{{3.826407564332944*^9, 3.826407573898323*^9}, {
  3.827251822712415*^9, 3.827251829595544*^9}},
 CellLabel->"In[6]:=",ExpressionUUID->"de225586-e8dd-427d-8bd9-3336ac818bf6"],

Cell[BoxData["32350.48390740995438728279`24.509880781349263"], "Output",
 CellChangeTimes->{{3.8264075717082195`*^9, 3.826407574380061*^9}, 
   3.8272518299119263`*^9},
 CellLabel->"Out[6]=",ExpressionUUID->"f3625679-872c-4db2-848c-99ee23e725a4"]
}, Open  ]],

Cell[CellGroupData[{

Cell[BoxData[
 RowBox[{"\[Beta]nm", "[", 
  RowBox[{"600", ",", "10000"}], "]"}]], "Input",
 CellChangeTimes->{{3.8272517961246367`*^9, 3.827251837635832*^9}, 
   3.841489177469915*^9, {3.841494044466221*^9, 3.8414940454436364`*^9}},
 CellLabel->
  "In[235]:=",ExpressionUUID->"b00522df-6b57-4fab-8a80-8fea78cd867f"],

Cell[BoxData["32350.\
483907409954387282788110498213516155447995085729315552278455976973228189753303\
780995988187809626`80."], "Output",
 CellChangeTimes->{{3.827251811823225*^9, 3.82725183813737*^9}, 
   3.8414940509778075`*^9},
 CellLabel->
  "Out[235]=",ExpressionUUID->"f8e19d1b-0fe2-49f8-8929-d353a4766700"]
}, Open  ]],

Cell["\<\
Now plug in the values to see the error.  They should be roots, hence near \
zero.\
\>", "Text",
 CellChangeTimes->{{3.8414924175736732`*^9, 
  3.841492446266936*^9}},ExpressionUUID->"d5ea03d9-a617-4e01-a918-\
6eed0d6b1ec6"],

Cell[CellGroupData[{

Cell[BoxData[
 RowBox[{"Total", "[", 
  RowBox[{
   RowBox[{
    RowBox[{"(", 
     RowBox[{
      RowBox[{"D", "[", 
       RowBox[{
        RowBox[{"BesselJ", "[", 
         RowBox[{"0", ",", "y"}], "]"}], ",", "y"}], "]"}], "/.", 
      RowBox[{"y", "\[Rule]", "#"}]}], ")"}], "&"}], "/@", 
   RowBox[{"\[Beta]\[Beta]", "[", 
    RowBox[{"[", "1", "]"}], "]"}]}], "]"}]], "Input",
 CellChangeTimes->{{3.826407482708341*^9, 3.8264075158187513`*^9}, {
  3.826407622762578*^9, 3.826407671339635*^9}},
 CellLabel->
  "In[220]:=",ExpressionUUID->"a1c5f6c1-75fc-47c6-932b-2087339408ee"],

Cell[BoxData["0``18.312224974260086"], "Output",
 CellChangeTimes->{
  3.8264075162485743`*^9, {3.826407631636833*^9, 3.826407634757513*^9}, 
   3.82640767220831*^9},
 CellLabel->
  "Out[220]=",ExpressionUUID->"71b127e1-5539-4b8e-bcd8-15f215e44650"]
}, Open  ]],

Cell[CellGroupData[{

Cell[BoxData[
 RowBox[{"D", "[", 
  RowBox[{
   RowBox[{"BesselJ", "[", 
    RowBox[{"n", ",", "x"}], "]"}], ",", "x"}], "]"}]], "Input",
 CellChangeTimes->{{3.82620013286929*^9, 3.826200146744507*^9}},
 CellLabel->"In[23]:=",ExpressionUUID->"ba188fad-b5e4-49d6-8c43-681b087b8480"],

Cell[BoxData[
 RowBox[{
  FractionBox["1", "2"], " ", 
  RowBox[{"(", 
   RowBox[{
    RowBox[{"BesselJ", "[", 
     RowBox[{
      RowBox[{
       RowBox[{"-", "1"}], "+", "n"}], ",", "x"}], "]"}], "-", 
    RowBox[{"BesselJ", "[", 
     RowBox[{
      RowBox[{"1", "+", "n"}], ",", "x"}], "]"}]}], ")"}]}]], "Output",
 CellChangeTimes->{{3.826200140289498*^9, 3.826200147041233*^9}},
 CellLabel->"Out[23]=",ExpressionUUID->"54a44be9-1672-4f7b-9ba3-b76960bb28ab"]
}, Open  ]],

Cell[BoxData[
 RowBox[{
  RowBox[{"errors", "=", 
   RowBox[{"Table", "[", 
    RowBox[{
     RowBox[{"Total", "[", 
      RowBox[{
       RowBox[{
        RowBox[{
         FractionBox["1", "2"], " ", 
         RowBox[{"(", 
          RowBox[{
           RowBox[{"BesselJ", "[", 
            RowBox[{
             RowBox[{
              RowBox[{"-", "1"}], "+", "n"}], ",", "#"}], "]"}], "-", 
           RowBox[{"BesselJ", "[", 
            RowBox[{
             RowBox[{"1", "+", "n"}], ",", "#"}], "]"}]}], ")"}]}], "&"}], "/@", 
       RowBox[{"\[Beta]\[Beta]", "[", 
        RowBox[{"[", 
         RowBox[{"n", "+", "1"}], "]"}], "]"}]}], "]"}], ",", 
     RowBox[{"{", 
      RowBox[{"n", ",", "1", ",", "600"}], "}"}]}], "]"}]}], ";"}]], "Input",
 CellChangeTimes->{{3.8264076987802386`*^9, 3.826407769642845*^9}, 
   3.841489157526404*^9, {3.8414892130458884`*^9, 3.841489214605688*^9}, 
   3.841489309943098*^9},
 CellLabel->
  "In[157]:=",ExpressionUUID->"be1de0c1-9e95-4f3d-8cb3-67e20d4e1e8f"],

Cell[TextData[{
 "All of the errors for all of the extrema are less than ",
 Cell[BoxData[
  FormBox[
   SuperscriptBox["10", 
    RowBox[{"-", "16"}]], TraditionalForm]],
  FormatType->TraditionalForm,ExpressionUUID->
  "77d85839-5ebd-45db-ac2d-afd36f052331"]
}], "Text",
 CellChangeTimes->{{3.8414924496209674`*^9, 
  3.84149247171603*^9}},ExpressionUUID->"00332276-45bc-485a-bba8-\
813092b43f25"],

Cell[CellGroupData[{

Cell[BoxData[
 RowBox[{"Total", "[", "errors", "]"}]], "Input",
 CellChangeTimes->{{3.8264716509881253`*^9, 3.8264716534106684`*^9}},
 CellLabel->
  "In[158]:=",ExpressionUUID->"bcc3e62b-8466-44ca-b439-3871945b2f5e"],

Cell[BoxData["0``15.396355615246224"], "Output",
 CellChangeTimes->{3.826471653787751*^9, 3.8414902773695164`*^9},
 CellLabel->
  "Out[158]=",ExpressionUUID->"30b6aaa2-8a7a-4993-9c94-4c67fffaddec"]
}, Open  ]],

Cell[CellGroupData[{

Cell[BoxData[
 RowBox[{"N", "[", 
  RowBox[{"600", " ", "10000", " ", 
   SuperscriptBox["10", 
    RowBox[{"-", "21"}]]}], "]"}]], "Input",
 CellChangeTimes->{{3.826471667723857*^9, 3.8264716802460346`*^9}},
 CellLabel->
  "In[226]:=",ExpressionUUID->"2f152e63-47ea-4f34-9b0b-f1c112997171"],

Cell[BoxData["6.`*^-15"], "Output",
 CellChangeTimes->{{3.826471676350805*^9, 3.826471680635045*^9}},
 CellLabel->
  "Out[226]=",ExpressionUUID->"f83f4969-45db-484b-bb55-e49a388c112a"]
}, Open  ]]
}, Open  ]],

Cell[CellGroupData[{

Cell["Make content for Paper", "Section",
 CellChangeTimes->{{3.8414942705172195`*^9, 
  3.84149427746117*^9}},ExpressionUUID->"9893975f-76c9-4f28-8feb-\
5534eb1f334a"],

Cell[BoxData[
 RowBox[{
  RowBox[{
  "Import", "[", 
   "\"\<https://raw.githubusercontent.com/jkuczm/MathematicaCellsToTeX/master/\
NoInstall.m\>\"", "]"}], "\n"}]], "Input",
 CellChangeTimes->{{3.8414942676226673`*^9, 3.841494267623665*^9}},
 CellLabel->
  "In[236]:=",ExpressionUUID->"c9ca2f43-8a44-412b-9ffd-5aa937e009da"],

Cell[BoxData[
 RowBox[{
  RowBox[{"\[Beta]nm", "=", 
   RowBox[{
    RowBox[{"Block", "[", 
     RowBox[{
      RowBox[{"{", 
       RowBox[{
        RowBox[{"n", "=", "#"}], ",", 
        RowBox[{"m", "=", "#2"}]}], "}"}], ",", 
      RowBox[{"(", 
       RowBox[{"x", "/.", 
        RowBox[{"FindRoot", "[", 
         RowBox[{
          RowBox[{
           FractionBox["1", "2"], " ", 
           RowBox[{"(", 
            RowBox[{
             RowBox[{"BesselJ", "[", 
              RowBox[{
               RowBox[{
                RowBox[{"-", "1"}], "+", "n"}], ",", "x"}], "]"}], "-", 
             RowBox[{"BesselJ", "[", 
              RowBox[{
               RowBox[{"1", "+", "n"}], ",", "x"}], "]"}]}], ")"}]}], ",", 
          RowBox[{"{", 
           RowBox[{"x", ",", 
            RowBox[{"If", "[", 
             RowBox[{
              RowBox[{"m", "\[Equal]", "1"}], ",", "n", ",", 
              RowBox[{"N", "[", 
               FractionBox[
                RowBox[{
                 RowBox[{"BesselJZero", "[", 
                  RowBox[{"n", ",", 
                   RowBox[{"m", "-", "1"}]}], "]"}], "+", 
                 RowBox[{"BesselJZero", "[", 
                  RowBox[{"n", ",", "m"}], "]"}]}], "2."], "]"}]}], "]"}], 
            ",", 
            RowBox[{"If", "[", 
             RowBox[{
              RowBox[{"m", "\[Equal]", "1"}], ",", " ", "0.", ",", 
              RowBox[{"N", "[", 
               RowBox[{"BesselJZero", "[", 
                RowBox[{"n", ",", 
                 RowBox[{"m", "-", "1"}]}], "]"}], "]"}]}], "]"}], ",", 
            RowBox[{"N", "[", 
             RowBox[{"BesselJZero", "[", 
              RowBox[{"n", ",", "m"}], "]"}], "]"}]}], "}"}], ",", 
          RowBox[{"AccuracyGoal", "\[Rule]", "40"}], ",", 
          RowBox[{"PrecisionGoal", "\[Rule]", "40"}], ",", 
          RowBox[{"WorkingPrecision", "\[Rule]", "80"}]}], "]"}]}], ")"}]}], 
     "]"}], "&"}]}], ";"}]], "Input",
 CellChangeTimes->{
  3.8262977850398064`*^9, {3.8262979848483267`*^9, 3.826297986072892*^9}, 
   3.8414890708304453`*^9, 3.8414914259491067`*^9, {3.8414937999729*^9, 
   3.841493831267367*^9}, 3.8414943894710646`*^9},
 CellLabel->
  "In[240]:=",ExpressionUUID->"cbf0ebb3-aa6b-4e67-bdb3-e205375943e2"],

Cell[BoxData[{
 RowBox[{
  RowBox[{"testCell", "=", 
   RowBox[{"Cell", "[", 
    RowBox[{
     RowBox[{"BoxData", "[", 
      RowBox[{"RowBox", "[", 
       RowBox[{"{", 
        RowBox[{
         RowBox[{"RowBox", "[", 
          RowBox[{"{", 
           RowBox[{"\"\<\[Beta]nm\>\"", ",", "\"\<=\>\"", ",", 
            RowBox[{"RowBox", "[", 
             RowBox[{"{", 
              RowBox[{
               RowBox[{"RowBox", "[", 
                RowBox[{"{", 
                 RowBox[{"\"\<Block\>\"", ",", "\"\<[\>\"", ",", 
                  RowBox[{"RowBox", "[", 
                   RowBox[{"{", 
                    RowBox[{
                    RowBox[{"RowBox", "[", 
                    RowBox[{"{", 
                    RowBox[{"\"\<{\>\"", ",", 
                    RowBox[{"RowBox", "[", 
                    RowBox[{"{", 
                    RowBox[{
                    RowBox[{"RowBox", "[", 
                    RowBox[{"{", 
                    RowBox[{"\"\<n\>\"", ",", "\"\<=\>\"", ",", "\"\<#\>\""}],
                     "}"}], "]"}], ",", "\"\<,\>\"", ",", 
                    RowBox[{"RowBox", "[", 
                    RowBox[{"{", 
                    RowBox[{
                    "\"\<m\>\"", ",", "\"\<=\>\"", ",", "\"\<#2\>\""}], "}"}],
                     "]"}]}], "}"}], "]"}], ",", "\"\<}\>\""}], "}"}], "]"}], 
                    ",", "\"\<,\>\"", ",", 
                    RowBox[{"RowBox", "[", 
                    RowBox[{"{", 
                    RowBox[{"\"\<(\>\"", ",", 
                    RowBox[{"RowBox", "[", 
                    RowBox[{"{", 
                    RowBox[{"\"\<x\>\"", ",", "\"\</.\>\"", ",", 
                    RowBox[{"RowBox", "[", 
                    RowBox[{"{", 
                    RowBox[{"\"\<FindRoot\>\"", ",", "\"\<[\>\"", ",", 
                    RowBox[{"RowBox", "[", 
                    RowBox[{"{", 
                    RowBox[{
                    RowBox[{"RowBox", "[", 
                    RowBox[{"{", 
                    RowBox[{
                    RowBox[{"FractionBox", "[", 
                    RowBox[{"\"\<1\>\"", ",", "\"\<2\>\""}], "]"}], ",", 
                    "\"\< \>\"", ",", 
                    RowBox[{"RowBox", "[", 
                    RowBox[{"{", 
                    RowBox[{"\"\<(\>\"", ",", 
                    RowBox[{"RowBox", "[", 
                    RowBox[{"{", 
                    RowBox[{
                    RowBox[{"RowBox", "[", 
                    RowBox[{"{", 
                    RowBox[{"\"\<BesselJ\>\"", ",", "\"\<[\>\"", ",", 
                    RowBox[{"RowBox", "[", 
                    RowBox[{"{", 
                    RowBox[{
                    RowBox[{"RowBox", "[", 
                    RowBox[{"{", 
                    RowBox[{
                    RowBox[{"RowBox", "[", 
                    RowBox[{"{", 
                    RowBox[{"\"\<-\>\"", ",", "\"\<1\>\""}], "}"}], "]"}], 
                    ",", "\"\<+\>\"", ",", "\"\<n\>\""}], "}"}], "]"}], ",", 
                    "\"\<,\>\"", ",", "\"\<x\>\""}], "}"}], "]"}], ",", 
                    "\"\<]\>\""}], "}"}], "]"}], ",", "\"\<-\>\"", ",", 
                    RowBox[{"RowBox", "[", 
                    RowBox[{"{", 
                    RowBox[{"\"\<BesselJ\>\"", ",", "\"\<[\>\"", ",", 
                    RowBox[{"RowBox", "[", 
                    RowBox[{"{", 
                    RowBox[{
                    RowBox[{"RowBox", "[", 
                    RowBox[{"{", 
                    RowBox[{"\"\<1\>\"", ",", "\"\<+\>\"", ",", "\"\<n\>\""}],
                     "}"}], "]"}], ",", "\"\<,\>\"", ",", "\"\<x\>\""}], 
                    "}"}], "]"}], ",", "\"\<]\>\""}], "}"}], "]"}]}], "}"}], 
                    "]"}], ",", "\"\<)\>\""}], "}"}], "]"}]}], "}"}], "]"}], 
                    ",", "\"\<,\>\"", ",", 
                    RowBox[{"RowBox", "[", 
                    RowBox[{"{", 
                    RowBox[{"\"\<{\>\"", ",", 
                    RowBox[{"RowBox", "[", 
                    RowBox[{"{", 
                    RowBox[{"\"\<x\>\"", ",", "\"\<,\>\"", ",", 
                    RowBox[{"RowBox", "[", 
                    RowBox[{"{", 
                    RowBox[{"\"\<If\>\"", ",", "\"\<[\>\"", ",", 
                    RowBox[{"RowBox", "[", 
                    RowBox[{"{", 
                    RowBox[{
                    RowBox[{"RowBox", "[", 
                    RowBox[{"{", 
                    RowBox[{
                    "\"\<m\>\"", ",", "\"\<\[Equal]\>\"", ",", "\"\<1\>\""}], 
                    "}"}], "]"}], ",", "\"\<,\>\"", ",", "\"\<n\>\"", ",", 
                    "\"\<,\>\"", ",", 
                    RowBox[{"RowBox", "[", 
                    RowBox[{"{", 
                    RowBox[{"\"\<N\>\"", ",", "\"\<[\>\"", ",", 
                    RowBox[{"FractionBox", "[", 
                    RowBox[{
                    RowBox[{"RowBox", "[", 
                    RowBox[{"{", 
                    RowBox[{
                    RowBox[{"RowBox", "[", 
                    RowBox[{"{", 
                    RowBox[{"\"\<BesselJZero\>\"", ",", "\"\<[\>\"", ",", 
                    RowBox[{"RowBox", "[", 
                    RowBox[{"{", 
                    RowBox[{"\"\<n\>\"", ",", "\"\<,\>\"", ",", 
                    RowBox[{"RowBox", "[", 
                    RowBox[{"{", 
                    RowBox[{"\"\<m\>\"", ",", "\"\<-\>\"", ",", "\"\<1\>\""}],
                     "}"}], "]"}]}], "}"}], "]"}], ",", "\"\<]\>\""}], "}"}], 
                    "]"}], ",", "\"\<+\>\"", ",", 
                    RowBox[{"RowBox", "[", 
                    RowBox[{"{", 
                    RowBox[{"\"\<BesselJZero\>\"", ",", "\"\<[\>\"", ",", 
                    RowBox[{"RowBox", "[", 
                    RowBox[{"{", 
                    RowBox[{"\"\<n\>\"", ",", "\"\<,\>\"", ",", "\"\<m\>\""}],
                     "}"}], "]"}], ",", "\"\<]\>\""}], "}"}], "]"}]}], "}"}], 
                    "]"}], ",", "\"\<2.\>\""}], "]"}], ",", "\"\<]\>\""}], 
                    "}"}], "]"}]}], "}"}], "]"}], ",", "\"\<]\>\""}], "}"}], 
                    "]"}], ",", "\"\<,\>\"", ",", 
                    RowBox[{"RowBox", "[", 
                    RowBox[{"{", 
                    RowBox[{"\"\<If\>\"", ",", "\"\<[\>\"", ",", 
                    RowBox[{"RowBox", "[", 
                    RowBox[{"{", 
                    RowBox[{
                    RowBox[{"RowBox", "[", 
                    RowBox[{"{", 
                    RowBox[{
                    "\"\<m\>\"", ",", "\"\<\[Equal]\>\"", ",", "\"\<1\>\""}], 
                    "}"}], "]"}], ",", "\"\<,\>\"", ",", "\"\< \>\"", ",", 
                    "\"\<0.\>\"", ",", "\"\<,\>\"", ",", 
                    RowBox[{"RowBox", "[", 
                    RowBox[{"{", 
                    RowBox[{"\"\<N\>\"", ",", "\"\<[\>\"", ",", 
                    RowBox[{"RowBox", "[", 
                    RowBox[{"{", 
                    RowBox[{"\"\<BesselJZero\>\"", ",", "\"\<[\>\"", ",", 
                    RowBox[{"RowBox", "[", 
                    RowBox[{"{", 
                    RowBox[{"\"\<n\>\"", ",", "\"\<,\>\"", ",", 
                    RowBox[{"RowBox", "[", 
                    RowBox[{"{", 
                    RowBox[{"\"\<m\>\"", ",", "\"\<-\>\"", ",", "\"\<1\>\""}],
                     "}"}], "]"}]}], "}"}], "]"}], ",", "\"\<]\>\""}], "}"}], 
                    "]"}], ",", "\"\<]\>\""}], "}"}], "]"}]}], "}"}], "]"}], 
                    ",", "\"\<]\>\""}], "}"}], "]"}], ",", "\"\<,\>\"", ",", 
                    RowBox[{"RowBox", "[", 
                    RowBox[{"{", 
                    RowBox[{"\"\<N\>\"", ",", "\"\<[\>\"", ",", 
                    RowBox[{"RowBox", "[", 
                    RowBox[{"{", 
                    RowBox[{"\"\<BesselJZero\>\"", ",", "\"\<[\>\"", ",", 
                    RowBox[{"RowBox", "[", 
                    RowBox[{"{", 
                    RowBox[{"\"\<n\>\"", ",", "\"\<,\>\"", ",", "\"\<m\>\""}],
                     "}"}], "]"}], ",", "\"\<]\>\""}], "}"}], "]"}], ",", 
                    "\"\<]\>\""}], "}"}], "]"}]}], "}"}], "]"}], ",", 
                    "\"\<}\>\""}], "}"}], "]"}], ",", "\"\<,\>\"", ",", 
                    RowBox[{"RowBox", "[", 
                    RowBox[{"{", 
                    RowBox[{
                    "\"\<AccuracyGoal\>\"", ",", "\"\<\[Rule]\>\"", ",", 
                    "\"\<40\>\""}], "}"}], "]"}], ",", "\"\<,\>\"", ",", 
                    RowBox[{"RowBox", "[", 
                    RowBox[{"{", 
                    RowBox[{
                    "\"\<PrecisionGoal\>\"", ",", "\"\<\[Rule]\>\"", ",", 
                    "\"\<40\>\""}], "}"}], "]"}], ",", "\"\<,\>\"", ",", 
                    RowBox[{"RowBox", "[", 
                    RowBox[{"{", 
                    RowBox[{
                    "\"\<WorkingPrecision\>\"", ",", "\"\<\[Rule]\>\"", ",", 
                    "\"\<80\>\""}], "}"}], "]"}]}], "}"}], "]"}], ",", 
                    "\"\<]\>\""}], "}"}], "]"}]}], "}"}], "]"}], ",", 
                    "\"\<)\>\""}], "}"}], "]"}]}], "}"}], "]"}], ",", 
                  "\"\<]\>\""}], "}"}], "]"}], ",", "\"\<&\>\""}], "}"}], 
             "]"}]}], "}"}], "]"}], ",", "\"\<;\>\""}], "}"}], "]"}], "]"}], 
     ",", "\"\<Input\>\"", ",", 
     RowBox[{"CellChangeTimes", "\[Rule]", 
      RowBox[{"{", 
       RowBox[{"3.8262977850398064`*^9", ",", 
        RowBox[{"{", 
         RowBox[{"3.8262979848483267`*^9", ",", "3.826297986072892*^9"}], 
         "}"}], ",", "3.8414890708304453`*^9", ",", "3.8414914259491067`*^9", 
        ",", 
        RowBox[{"{", 
         RowBox[{"3.8414937999729*^9", ",", "3.841493831267367*^9"}], "}"}], 
        ",", "3.8414943894710646`*^9"}], "}"}]}], ",", 
     RowBox[{"CellLabel", "\[Rule]", "\"\<In[1]:=\>\""}]}], "]"}]}], 
  ";"}], "\n", 
 RowBox[{"testCell", "//", "CellPrint"}], "\n", 
 RowBox[{"CellToTeX", "[", "testCell", "]"}]}], "Input",
 CellChangeTimes->{{3.8414943517933207`*^9, 3.841494351794318*^9}, {
  3.8414951363230443`*^9, 3.8414951505900173`*^9}},
 CellLabel->
  "In[245]:=",ExpressionUUID->"f2726aa3-e711-42b1-bde8-19423319dfe8"],

Cell[CellGroupData[{

Cell[BoxData[
 RowBox[{
  RowBox[{"\[Beta]nm", "=", 
   RowBox[{
    RowBox[{"Block", "[", 
     RowBox[{
      RowBox[{"{", 
       RowBox[{
        RowBox[{"n", "=", "#"}], ",", 
        RowBox[{"m", "=", "#2"}]}], "}"}], ",", 
      RowBox[{"(", 
       RowBox[{"x", "/.", 
        RowBox[{"FindRoot", "[", 
         RowBox[{
          RowBox[{
           FractionBox["1", "2"], " ", 
           RowBox[{"(", 
            RowBox[{
             RowBox[{"BesselJ", "[", 
              RowBox[{
               RowBox[{
                RowBox[{"-", "1"}], "+", "n"}], ",", "x"}], "]"}], "-", 
             RowBox[{"BesselJ", "[", 
              RowBox[{
               RowBox[{"1", "+", "n"}], ",", "x"}], "]"}]}], ")"}]}], ",", 
          RowBox[{"{", 
           RowBox[{"x", ",", 
            RowBox[{"If", "[", 
             RowBox[{
              RowBox[{"m", "\[Equal]", "1"}], ",", "n", ",", 
              RowBox[{"N", "[", 
               FractionBox[
                RowBox[{
                 RowBox[{"BesselJZero", "[", 
                  RowBox[{"n", ",", 
                   RowBox[{"m", "-", "1"}]}], "]"}], "+", 
                 RowBox[{"BesselJZero", "[", 
                  RowBox[{"n", ",", "m"}], "]"}]}], "2."], "]"}]}], "]"}], 
            ",", 
            RowBox[{"If", "[", 
             RowBox[{
              RowBox[{"m", "\[Equal]", "1"}], ",", " ", "0.", ",", 
              RowBox[{"N", "[", 
               RowBox[{"BesselJZero", "[", 
                RowBox[{"n", ",", 
                 RowBox[{"m", "-", "1"}]}], "]"}], "]"}]}], "]"}], ",", 
            RowBox[{"N", "[", 
             RowBox[{"BesselJZero", "[", 
              RowBox[{"n", ",", "m"}], "]"}], "]"}]}], "}"}], ",", 
          RowBox[{"AccuracyGoal", "\[Rule]", "40"}], ",", 
          RowBox[{"PrecisionGoal", "\[Rule]", "40"}], ",", 
          RowBox[{"WorkingPrecision", "\[Rule]", "80"}]}], "]"}]}], ")"}]}], 
     "]"}], "&"}]}], ";"}]], "Input",
 GeneratedCell->True,
 CellAutoOverwrite->True,
 CellChangeTimes->{
  3.8262977850398064`*^9, {3.8262979848483267`*^9, 3.826297986072892*^9}, 
   3.8414890708304453`*^9, 3.8414914259491067`*^9, {3.8414937999729*^9, 
   3.841493831267367*^9}, 3.8414943894710646`*^9, 3.8414951560139613`*^9},
 CellLabel->"In[1]:=",ExpressionUUID->"1aa605f5-d894-40b4-89ea-520e763c30de"],

Cell[BoxData["\<\"\\\\begin{mmaCell}[morefunctionlocal={n, m, \
x},morepattern={\\\\#, \\\\#2}]{Input}\\n  \
\\\\mmaDef{\\\\(\\\\pmb{\\\\beta}\\\\)nm}=Block[\\\\{n=#,m=#2\\\\},(\\\\\
mmaUnd{x}/.FindRoot[\\\\mmaFrac{1}{2} \
(BesselJ[-1+n,x]-BesselJ[1+n,x]),\\\\{x,If[m==1,n,N[\\\\mmaFrac{BesselJZero[n,\
m-1]+BesselJZero[n,m]}{2.}]],If[m==1, \
0.,N[BesselJZero[n,m-1]]],N[BesselJZero[n,m]]\\\\},AccuracyGoal\\\\(\\\\pmb{\\\
\\to}\\\\)40,PrecisionGoal\\\\(\\\\pmb{\\\\to}\\\\)40,WorkingPrecision\\\\(\\\
\\pmb{\\\\to}\\\\)80])]&;\\n\\\\end{mmaCell}\"\>"], "Output",
 CellChangeTimes->{3.841495156081808*^9},
 CellLabel->
  "Out[247]=",ExpressionUUID->"bd158b64-70ef-477f-ad2c-94b4f8d32f00"]
}, Open  ]]
}, Open  ]]
}, Open  ]]
},
WindowSize->{1673, 981},
WindowMargins->{{0, Automatic}, {Automatic, 0}},
Magnification:>1.5 Inherited,
FrontEndVersion->"12.2 for Microsoft Windows (64-bit) (December 12, 2020)",
StyleDefinitions->"Default.nb",
ExpressionUUID->"9ad701d1-15d2-49d5-9a2b-9701546c2565"
]
(* End of Notebook Content *)

(* Internal cache information *)
(*CellTagsOutline
CellTagsIndex->{}
*)
(*CellTagsIndex
CellTagsIndex->{}
*)
(*NotebookFileOutline
Notebook[{
Cell[CellGroupData[{
Cell[580, 22, 195, 3, 102, "Chapter",ExpressionUUID->"85b3212b-ecf4-47f0-9c48-1142f208bfcd"],
Cell[778, 27, 162, 3, 52, "Text",ExpressionUUID->"00ff9f00-d593-4609-ba3f-57f4a1e7b80d"],
Cell[943, 32, 153, 3, 52, "Text",ExpressionUUID->"1ca076b0-cca6-4af6-92db-986d7fb83df0"],
Cell[CellGroupData[{
Cell[1121, 39, 166, 3, 99, "Section",ExpressionUUID->"9930d8ed-15a3-406b-85cf-1ac942b9b67e"],
Cell[1290, 44, 174, 3, 52, "Text",ExpressionUUID->"8c6c52be-0824-4818-880d-cd1241f4bf49"],
Cell[CellGroupData[{
Cell[1489, 51, 988, 31, 43, "Input",ExpressionUUID->"9de81705-4fd0-470d-a38b-32df3361a03a"],
Cell[2480, 84, 60018, 1029, 346, "Output",ExpressionUUID->"e80cb2eb-1aed-4deb-a789-d54c6a64eb4d"]
}, Open  ]],
Cell[62513, 1116, 419, 8, 52, "Text",ExpressionUUID->"3656da3b-c04f-4fd4-be25-6dc5ce3dc5ce"],
Cell[CellGroupData[{
Cell[62957, 1128, 1272, 38, 73, "Input",ExpressionUUID->"84de1361-aecb-4385-b1b7-69e568efe858"],
Cell[64232, 1168, 59126, 1016, 350, "Output",ExpressionUUID->"9fb10612-5ed5-46a2-b386-36bd277cc4c8"]
}, Open  ]],
Cell[123373, 2187, 320, 7, 52, "Text",ExpressionUUID->"b0843496-12cb-4a4e-854f-50bad9ad097b"],
Cell[CellGroupData[{
Cell[123718, 2198, 262, 7, 43, "Input",ExpressionUUID->"54592a9b-d7a7-484c-8c60-b65c061f9c3f"],
Cell[123983, 2207, 468, 14, 69, "Output",ExpressionUUID->"970ef57d-4de2-4510-9125-a06d8adc0da1"]
}, Open  ]],
Cell[124466, 2224, 1437, 31, 153, "Text",ExpressionUUID->"4075a1a9-5ceb-47bc-a56a-2dd47f09535c"]
}, Open  ]],
Cell[CellGroupData[{
Cell[125940, 2260, 211, 4, 99, "Section",ExpressionUUID->"0d0a226c-ce19-48c9-927c-647dcd4cc7af"],
Cell[126154, 2266, 222, 4, 52, "Text",ExpressionUUID->"35a2d4e1-535f-478b-ba67-e51bfa83b4ed"],
Cell[126379, 2272, 2227, 58, 203, "Input",ExpressionUUID->"f5b1b23b-357f-4507-a9a6-5e25fead5339"]
}, Open  ]],
Cell[CellGroupData[{
Cell[128643, 2335, 163, 3, 99, "Section",ExpressionUUID->"c13fe8a5-81bb-418f-97fe-ad7ea42f6428"],
Cell[128809, 2340, 168, 3, 52, "Text",ExpressionUUID->"15a6a246-c158-4475-b7d5-ac172fe32233"],
Cell[CellGroupData[{
Cell[129002, 2347, 946, 22, 43, "Input",ExpressionUUID->"a249fe35-7e49-4380-809a-9a7880605c49"],
Cell[129951, 2371, 623, 10, 49, "Output",ExpressionUUID->"9dfcaceb-7681-42e6-9fcf-ed9d2438e4e3"]
}, Open  ]],
Cell[CellGroupData[{
Cell[130611, 2386, 267, 5, 43, "Input",ExpressionUUID->"257cbc18-bb86-4bc2-9c37-b1c5fb0771a9"],
Cell[130881, 2393, 118076, 2144, 2665, "Output",ExpressionUUID->"1c56900c-c34b-4e9b-8b76-1ec043ce844f"]
}, Open  ]],
Cell[CellGroupData[{
Cell[248994, 4542, 209, 4, 80, "Subsection",ExpressionUUID->"918cff53-c0f0-4df4-89dd-77d58869db1b"],
Cell[CellGroupData[{
Cell[249228, 4550, 3257, 85, 218, "Input",ExpressionUUID->"252ae95c-ea56-458f-b855-88564a143088"],
Cell[252488, 4637, 79707, 1396, 358, "Output",ExpressionUUID->"a4766226-fb31-49fb-b030-5d231d14abbf"]
}, Open  ]],
Cell[332210, 6036, 264, 6, 52, "Text",ExpressionUUID->"4cb1057b-dabe-4609-8480-f8065d11caaf"],
Cell[CellGroupData[{
Cell[332499, 6046, 1995, 48, 160, "Input",ExpressionUUID->"ef484fbe-47bf-461c-b134-f8017247fe7d"],
Cell[334497, 6096, 9817, 184, 359, "Output",ExpressionUUID->"b35dd5fe-1baf-4acb-90f9-bf436ed78fb0"]
}, Open  ]],
Cell[CellGroupData[{
Cell[344351, 6285, 2161, 53, 9500, "Input",ExpressionUUID->"b42bf690-9e11-4b98-882d-1d3303cb507d"],
Cell[346515, 6340, 9747, 183, 357, "Output",ExpressionUUID->"a7afbdcb-777c-4fab-a616-9838dfcb5d55"]
}, Open  ]],
Cell[CellGroupData[{
Cell[356299, 6528, 255, 5, 43, "Input",ExpressionUUID->"27be2224-1e8a-4a79-8350-0601bfe27527"],
Cell[356557, 6535, 321, 6, 49, "Output",ExpressionUUID->"abe61fc1-6286-4dff-aadd-5d70e53dbf11"]
}, Open  ]],
Cell[CellGroupData[{
Cell[356915, 6546, 307, 6, 43, "Input",ExpressionUUID->"fe13b19d-8798-484b-84b8-ec8f9854102a"],
Cell[357225, 6554, 170, 3, 49, "Output",ExpressionUUID->"7625e1b6-c218-4e06-a751-ecc9e04c4326"]
}, Open  ]],
Cell[CellGroupData[{
Cell[357432, 6562, 303, 5, 43, "Input",ExpressionUUID->"9fc67340-e18d-46dc-9a4f-980ac4f4ca4b"],
Cell[357738, 6569, 164, 2, 49, "Output",ExpressionUUID->"7aa6545e-0c9a-48b8-b03d-c325a0789ee7"]
}, Open  ]],
Cell[CellGroupData[{
Cell[357939, 6576, 305, 6, 43, "Input",ExpressionUUID->"ce177082-6d8b-4c44-baf1-17c0553891f7"],
Cell[358247, 6584, 192, 3, 49, "Output",ExpressionUUID->"5b092c48-cec5-4b5a-83b3-a4823a32734e"]
}, Open  ]]
}, Open  ]]
}, Open  ]],
Cell[CellGroupData[{
Cell[358500, 6594, 159, 3, 99, "Section",ExpressionUUID->"07658f2f-37f3-45c3-a5b2-9726b5f7a288"],
Cell[CellGroupData[{
Cell[358684, 6601, 253, 5, 43, "Input",ExpressionUUID->"c9e81b1b-965c-465d-8b2f-60c439b52b57"],
Cell[358940, 6608, 297, 5, 49, "Output",ExpressionUUID->"3267e061-2149-4fc5-9c72-bcf4b399b28d"]
}, Open  ]],
Cell[CellGroupData[{
Cell[359274, 6618, 268, 6, 43, "Input",ExpressionUUID->"6ae46ba5-cccd-47aa-b431-674f09bce5e3"],
Cell[359545, 6626, 285, 5, 49, "Output",ExpressionUUID->"f384ced2-c974-4eaf-8d92-ef5fb28e2778"]
}, Open  ]],
Cell[359845, 6634, 241, 6, 52, "Text",ExpressionUUID->"4beba27a-3ead-4b0d-9ac7-cdbd66b23268"],
Cell[360089, 6642, 270, 7, 43, "Input",ExpressionUUID->"936e7816-02b6-44d1-abee-8a2365e5cf6c"],
Cell[360362, 6651, 299, 9, 43, "Input",ExpressionUUID->"95c38994-9447-4973-8c1e-b190e0a5eb7f"],
Cell[360664, 6662, 1546, 37, 102, "Input",ExpressionUUID->"35d9a69e-32af-47a6-b1b7-c2e0d3b12ade"],
Cell[362213, 6701, 185, 5, 43, "Input",ExpressionUUID->"bdd59e88-49bc-4ac3-bf86-e99310016b8b"]
}, Open  ]],
Cell[CellGroupData[{
Cell[362435, 6711, 151, 3, 99, "Section",ExpressionUUID->"a135c540-e14b-44aa-ae0b-313857b36b50"],
Cell[CellGroupData[{
Cell[362611, 6718, 310, 6, 43, "Input",ExpressionUUID->"0db33dae-4576-40d8-b884-7deeab5c7de3"],
Cell[362924, 6726, 376, 7, 49, "Output",ExpressionUUID->"023f5fe1-e648-492a-aa00-dec292358f24"]
}, Open  ]],
Cell[363315, 6736, 233, 4, 52, "Text",ExpressionUUID->"f362f807-7a98-4c76-a97c-6e09fd44edee"],
Cell[CellGroupData[{
Cell[363573, 6744, 927, 25, 43, "Input",ExpressionUUID->"5474e2fd-5efa-4176-b97b-f1d14c071ca0"],
Cell[364503, 6771, 284, 5, 49, "Output",ExpressionUUID->"aa8a0ba8-610b-4d96-be67-21f0ea3497b6"]
}, Open  ]],
Cell[364802, 6779, 296, 7, 43, "Input",ExpressionUUID->"f3790d18-97f7-4482-9211-a7167eb2360e"],
Cell[CellGroupData[{
Cell[365123, 6790, 313, 6, 43, "Input",ExpressionUUID->"de225586-e8dd-427d-8bd9-3336ac818bf6"],
Cell[365439, 6798, 246, 3, 49, "Output",ExpressionUUID->"f3625679-872c-4db2-848c-99ee23e725a4"]
}, Open  ]],
Cell[CellGroupData[{
Cell[365722, 6806, 316, 6, 43, "Input",ExpressionUUID->"b00522df-6b57-4fab-8a80-8fea78cd867f"],
Cell[366041, 6814, 313, 6, 49, "Output",ExpressionUUID->"f8e19d1b-0fe2-49f8-8929-d353a4766700"]
}, Open  ]],
Cell[366369, 6823, 234, 6, 52, "Text",ExpressionUUID->"d5ea03d9-a617-4e01-a918-6eed0d6b1ec6"],
Cell[CellGroupData[{
Cell[366628, 6833, 583, 16, 43, "Input",ExpressionUUID->"a1c5f6c1-75fc-47c6-932b-2087339408ee"],
Cell[367214, 6851, 249, 5, 49, "Output",ExpressionUUID->"71b127e1-5539-4b8e-bcd8-15f215e44650"]
}, Open  ]],
Cell[CellGroupData[{
Cell[367500, 6861, 281, 6, 43, "Input",ExpressionUUID->"ba188fad-b5e4-49d6-8c43-681b087b8480"],
Cell[367784, 6869, 464, 13, 69, "Output",ExpressionUUID->"54a44be9-1672-4f7b-9ba3-b76960bb28ab"]
}, Open  ]],
Cell[368263, 6885, 1005, 28, 70, "Input",ExpressionUUID->"be1de0c1-9e95-4f3d-8cb3-67e20d4e1e8f"],
Cell[369271, 6915, 399, 11, 52, "Text",ExpressionUUID->"00332276-45bc-485a-bba8-813092b43f25"],
Cell[CellGroupData[{
Cell[369695, 6930, 216, 4, 43, "Input",ExpressionUUID->"bcc3e62b-8466-44ca-b439-3871945b2f5e"],
Cell[369914, 6936, 197, 3, 49, "Output",ExpressionUUID->"30b6aaa2-8a7a-4993-9c94-4c67fffaddec"]
}, Open  ]],
Cell[CellGroupData[{
Cell[370148, 6944, 291, 7, 48, "Input",ExpressionUUID->"2f152e63-47ea-4f34-9b0b-f1c112997171"],
Cell[370442, 6953, 184, 3, 49, "Output",ExpressionUUID->"f83f4969-45db-484b-bb55-e49a388c112a"]
}, Open  ]]
}, Open  ]],
Cell[CellGroupData[{
Cell[370675, 6962, 168, 3, 99, "Section",ExpressionUUID->"9893975f-76c9-4f28-8feb-5534eb1f334a"],
Cell[370846, 6967, 326, 8, 73, "Input",ExpressionUUID->"c9ca2f43-8a44-412b-9ffd-5aa937e009da"],
Cell[371175, 6977, 2251, 58, 203, "Input",ExpressionUUID->"cbf0ebb3-aa6b-4e67-bdb3-e205375943e2"],
Cell[373429, 7037, 10194, 212, 740, "Input",ExpressionUUID->"f2726aa3-e711-42b1-bde8-19423319dfe8"],
Cell[CellGroupData[{
Cell[383648, 7253, 2318, 59, 203, "Input",ExpressionUUID->"1aa605f5-d894-40b4-89ea-520e763c30de"],
Cell[385969, 7314, 688, 11, 195, "Output",ExpressionUUID->"bd158b64-70ef-477f-ad2c-94b4f8d32f00"]
}, Open  ]]
}, Open  ]]
}, Open  ]]
}
]
*)
